# Supplementary material for: Crystal structure and Hirshfeld surface analysis of ethyl 2′-amino-5-bromo-3′-cyano-6′-methyl-2-oxo­spiro­[indoline-3,4′-pyran]-5′-carboxyl­ate
Source: Acta Crystallogr E Crystallogr Commun. 2022 Aug 26;78(Pt 9):942–6. doi: 10.1107/S2056989022008271 (PMC9443792; doi:10.1107/S2056989022008271)
Supplement: Supplementary file 1 [file e-78-00942-sup1.cif]

##############################################################################
#                                                                            #
# This CIF contains the data in a paper accepted for publication in          #
# Acta Crystallographica Section E. It conforms to the requirements of       #
# Notes for Authors for Acta Crystallographica Section E, and has been       #
# peer reviewed under the auspices of the IUCr Commission on Journals.       #
#                                                                            #
# Full details of the Crystallographic Information File format               #
# are given in the paper "The Crystallographic Information File (CIF):       #
# a New Standard Archive File for Crystallography" by S. R. Hall, F. H.      #
# Allen and I. D. Brown [Acta Cryst. (1991), A47, 655-685].                  #
#                                                                            #
# The current version of the core CIF dictionary is obtainable from          #
# ftp://ftp.iucr.org/pub/cif_core.dic.                                       #
#                                                                            #
# Software is freely available for graphical display of the structure(s)     #
# in this CIF. For information consult the CIF software page                 #
# http://www.iucr.org/resources/cif/software.                                #
#                                                                            #
# This file may be used for bona fide research purposes within the           #
# scientific community so long as proper attribution is given to the journal # 
# article from which it was obtained.                                        #
#                                                                            #
##############################################################################
data_I
_audit_creation_method     'SHELXL-2018/3'
_journal_date_recd_electronic     2022-07-28
_journal_date_accepted     2022-08-19
_journal_name_full     'Acta Crystallographica, Section E'
_journal_year     2022
_journal_volume     78
_journal_issue      9
_journal_page_first     0
_journal_page_last     0
_journal_paper_category     GO
_journal_paper_doi     10.1107/S2056989022008271
_journal_coeditor_code     YK2174
_publ_contact_author_name     'Ajaya Bhattarai'
_publ_contact_author_address
;
Department of Chemistry,
M.M.A.M.C (Tribhuvan University) Biratnagar,
Nepal
;
_publ_contact_author_email     'ajaya.bhattarai@mmamc.tu.edu.np'
_publ_contact_author_fax     ?
_publ_contact_author_phone     ?
_publ_section_title
;\
Crystal structure and Hirshfeld surface analysis of ethyl
2'-amino-5-bromo-3'-cyano-6'-methyl-2-oxospiro[indoline-3,4'-pyran]-5'-\
carboxylate
;
loop_
    _publ_author_name
    _publ_author_address
    'Farid N. Naghiyev'
;
Department of Chemistry,
Baku State University,
Z. Khalilov str. 23, Az, 1148
Baku, Azerbaijan
;
    'Victor N. Khrustalev'
;
Peoples' Friendship University of Russia (RUDN University),
Miklukho-Maklay St. 6, Moscow, 117198
Russian Federation
N. D. Zelinsky Institute of Organic Chemistry RAS,
Leninsky Prosp. 47, Moscow, 119991
Russian Federation
;
    'Nikolai U. Venskovsky'
;
Peoples' Friendship University of Russia (RUDN University),
Miklukho-Maklay St. 6, Moscow, 117198
Russian Federation
;
    'Akkurt, Mehmet'
;
Department of Physics,
Faculty of Sciences,
Erciyes University,
38039 Kayseri,
Turkey
;
    'Ali N. Khalilov'
;
"Composite Materials" Scientific Research Center,
Azerbaijan State Economic University (UNEC),
H. Aliyev str. 135, Az 1063,
Baku, Azerbaijan
Department of Chemistry,
Baku State University,
Z. Khalilov str. 23, Az, 1148
Baku, Azerbaijan
;
    'Ajaya Bhattarai'
;
Department of Chemistry,
M.M.A.M.C (Tribhuvan University) Biratnagar,
Nepal
;
    '\.Ibrahim G. Mamedov'
;
Department of Chemistry,
Baku State University,
Z. Khalilov str. 23, Az, 1148
Baku, Azerbaijan
;
_publ_section_synopsis
;
In the title structure, the 2,3-dihydro-1<i>H</i>-indole ring system is nearly
planar, while the conformation of 4<i>H</i>-pyran ring is close to a flattened
boat. The mean planes of these fragments are approximately perpendicular to
each other. In the crystal, the molecules are connected into layers by
N---H...N and N---H...O hydrogen bonds.
;
_chemical_name_systematic
;\
Ethyl 2'-amino-5-bromo-3'-cyano-6'-methyl-2-oxospiro[indoline-\
3,4'-pyran]-5'-carboxylate
;
_chemical_name_common     ?
_chemical_formula_moiety     'C17 H14 Br N3 O4'
_chemical_formula_sum     'C17 H14 Br N3 O4'
_chemical_formula_iupac     'C17 H14 Br N3 O4'
_chemical_formula_weight     404.22
_chemical_melting_point     ?
_space_group_crystal_system     orthorhombic
_space_group_name_H-M_alt     'P b c a'
_space_group_name_Hall     '-P 2ac 2ab'
loop_
    _space_group_symop_operation_xyz
    'x, y, z'
    '-x+1/2, -y, z+1/2'
    '-x, y+1/2, -z+1/2'
    'x+1/2, -y+1/2, -z'
    '-x, -y, -z'
    'x-1/2, y, -z-1/2'
    'x, -y-1/2, z-1/2'
    '-x-1/2, y-1/2, z'
_cell_length_a     9.3880(9)
_cell_length_b     12.2260(12)
_cell_length_c     28.693(3)
_cell_angle_alpha     90
_cell_angle_beta     90
_cell_angle_gamma     90
_cell_volume     3293.3(6)
_cell_formula_units_Z     8
_cell_measurement_reflns_used     1000
_cell_measurement_theta_min     1.5
_cell_measurement_theta_max     25.0
_cell_measurement_temperature     100(2)
_exptl_crystal_description     prism
_exptl_crystal_colour     colourless
_exptl_crystal_size_max     0.150
_exptl_crystal_size_mid     0.120
_exptl_crystal_size_min     0.100
_exptl_crystal_density_diffrn     1.631
_exptl_crystal_density_meas     ?
_exptl_crystal_density_method     ?
_exptl_crystal_F_000     1632
_exptl_absorpt_coefficient_mu     2.841
_exptl_absorpt_correction_type     multi-scan
_exptl_absorpt_process_details
;
(Scala; Evans, 2006)
;
_exptl_absorpt_correction_T_min     0.626
_exptl_absorpt_correction_T_max     0.716
_exptl_special_details     ?
_diffrn_ambient_temperature     100(2)
_diffrn_source     ?
_diffrn_radiation_type     synchrotron
_diffrn_radiation_wavelength     0.74500
_diffrn_measurement_device_type     'Rayonix SX-165 CCD'
_diffrn_measurement_method     '/f scan'
_diffrn_detector_area_resol_mean     ?
_diffrn_reflns_number     29648
_diffrn_reflns_av_R_equivalents     0.0577
_diffrn_reflns_av_unetI/netI     0.0293
_diffrn_reflns_theta_min     1.488
_diffrn_reflns_theta_max     31.013
_diffrn_reflns_theta_full     26.551
_diffrn_measured_fraction_theta_max     0.994
_diffrn_measured_fraction_theta_full     0.992
_diffrn_reflns_limit_h_min     -12
_diffrn_reflns_limit_h_max     12
_diffrn_reflns_limit_k_min     -16
_diffrn_reflns_limit_k_max     14
_diffrn_reflns_limit_l_min     -39
_diffrn_reflns_limit_l_max     39
_refine_special_details     ?
_reflns_number_total     4526
_reflns_number_gt     4225
_reflns_threshold_expression     'I > 2\s(I)'
_refine_ls_structure_factor_coef     Fsqd
_refine_ls_matrix_type     full
_refine_ls_R_factor_all     0.0480
_refine_ls_R_factor_gt     0.0448
_refine_ls_wR_factor_gt     0.0893
_refine_ls_wR_factor_ref     0.0908
_refine_ls_goodness_of_fit_ref     1.131
_refine_ls_restrained_S_all     1.131
_refine_ls_number_reflns     4526
_refine_ls_number_parameters     248
_refine_ls_number_restraints     0
_refine_ls_hydrogen_treatment     mixed
_refine_ls_weighting_scheme     calc
_refine_ls_weighting_details
              'w=1/[\s^2^(Fo^2^)+(0.0170P)^2^+5.6891P] where P=(Fo^2^+2Fc^2^)/3'
_atom_sites_solution_hydrogens     mixed
_atom_sites_solution_primary     ?
_atom_sites_solution_secondary     ?
_refine_ls_shift/su_max     0.002
_refine_ls_shift/su_mean     0.000
_refine_diff_density_max     0.794
_refine_diff_density_min     -0.662
_refine_ls_extinction_method
;
SHELXL-2018/3 (Sheldrick, 2015b)
;
_refine_ls_extinction_coef     0.0033(5)
_refine_ls_extinction_expression
                                  'Fc^*^=kFc[1+0.001xFc^2^\l^3^/sin(2\q)]^-1/4^'
loop_
    _atom_type_symbol
    _atom_type_description
    _atom_type_scat_dispersion_real
    _atom_type_scat_dispersion_imag
    _atom_type_scat_source
    'C' 'C' 0.0026 0.0018
                         'International Tables Vol C Tables 4.2.6.8 and 6.1.1.4'
    'H' 'H' 0.0000 0.0000
                         'International Tables Vol C Tables 4.2.6.8 and 6.1.1.4'
    'N' 'N' 0.0069 0.0036
                         'International Tables Vol C Tables 4.2.6.8 and 6.1.1.4'
    'O' 'O' 0.0121 0.0067
                         'International Tables Vol C Tables 4.2.6.8 and 6.1.1.4'
    'Br' 'Br' -0.5532 2.6290
                         'International Tables Vol C Tables 4.2.6.8 and 6.1.1.4'
_computing_data_collection
;
<i>Marccd</i> (Doyle, 2011)
;
_computing_cell_refinement
;
<i>iMosflm</i> (Battye <i>et al.</i>,  2011)
;
_computing_data_reduction
;
<i>iMosflm</i> (Battye <i>et al.</i>,  2011)
;
_computing_structure_solution
;
SHELXT (Sheldrick, 2015a)
;
_computing_structure_refinement
;
SHELXL (Sheldrick, 2015b)
;
_computing_molecular_graphics
;
ORTEP-3 for Windows (Farrugia, 2012)
;
_computing_publication_material
;
PLATON (Spek, 2020)
;
loop_
    _atom_site_type_symbol
    _atom_site_label
    _atom_site_fract_x
    _atom_site_fract_y
    _atom_site_fract_z
    _atom_site_U_iso_or_equiv
    _atom_site_adp_type
    _atom_site_calc_flag
    _atom_site_occupancy
    _atom_site_disorder_assembly
    _atom_site_disorder_group
    Br Br1 0.62887(3) 0.85694(2) 0.50801(2) 0.02994(10) Uani d 0.9676(11) A 1
    Br Br1' 0.8404(7) 0.5117(6) 0.4176(2) 0.025(2) Uani d 0.0324(11) A 2
    O O1 0.18714(16) 0.81785(13) 0.30258(5) 0.0224(3) Uani d 1 . .
    O O2 0.46032(16) 0.57274(12) 0.27537(5) 0.0218(3) Uani d 1 . .
    O O3 0.12303(17) 0.54444(14) 0.39298(6) 0.0273(3) Uani d 1 . .
    O O4 0.35898(17) 0.51716(13) 0.38771(6) 0.0247(3) Uani d 1 . .
    N N1 0.62336(19) 0.57936(15) 0.33512(6) 0.0221(4) Uani d 1 . .
    H H1 0.678(3) 0.524(2) 0.3268(10) 0.026 Uiso d 1 . .
    C C2 0.5028(2) 0.60843(16) 0.31277(7) 0.0187(4) Uani d 1 . .
    C C3 0.4272(2) 0.69936(16) 0.34194(7) 0.0165(3) Uani d 1 . .
    C C3A 0.5230(2) 0.70400(16) 0.38470(7) 0.0183(4) Uani d 1 . .
    C C4 0.5179(2) 0.77196(17) 0.42322(7) 0.0212(4) Uani d 1 . .
    H H4 0.442127 0.822416 0.427551 0.025 Uiso calc 1 A 1
    C C5 0.6285(2) 0.76336(19) 0.45537(7) 0.0248(4) Uani d 0.9676(11) A 1
    C C5' 0.6285(2) 0.76336(19) 0.45537(7) 0.0248(4) Uani d 0.0324(11) A 2
    H H5' 0.627663 0.809277 0.482082 0.030 Uiso calc 0.0324(11) A 2
    C C6 0.7401(2) 0.6898(2) 0.44967(8) 0.0266(4) Uani d 1 . .
    H H6 0.812267 0.684771 0.472782 0.032 Uiso calc 1 A 1
    C C7 0.7467(2) 0.62349(19) 0.41036(8) 0.0254(4) Uani d 0.9676(11) A 1
    H H7 0.822784 0.573406 0.405830 0.031 Uiso calc 0.9676(11) A 1
    C C7' 0.7467(2) 0.62349(19) 0.41036(8) 0.0254(4) Uani d 0.0324(11) A 2
    C C7A 0.6377(2) 0.63345(17) 0.37805(7) 0.0210(4) Uani d 1 . .
    C C8 0.3205(2) 0.86078(17) 0.29895(7) 0.0192(4) Uani d 1 . .
    N N8 0.3187(2) 0.95830(15) 0.27841(7) 0.0223(4) Uani d 1 . .
    H H8A 0.396(3) 0.987(2) 0.2662(10) 0.027 Uiso d 1 . .
    H H8B 0.240(3) 0.988(2) 0.2695(9) 0.027 Uiso d 1 . .
    C C9 0.4361(2) 0.80761(16) 0.31652(7) 0.0176(4) Uani d 1 . .
    C C10 0.2714(2) 0.66972(16) 0.34957(7) 0.0185(4) Uani d 1 . .
    C C11 0.1654(2) 0.72529(17) 0.32916(7) 0.0201(4) Uani d 1 . .
    C C12 0.5680(2) 0.86311(16) 0.31568(7) 0.0206(4) Uani d 1 . .
    N N12 0.6748(2) 0.90831(17) 0.31616(7) 0.0298(4) Uani d 1 . .
    C C13 0.2387(2) 0.57211(17) 0.37850(7) 0.0206(4) Uani d 1 . .
    C C14 0.3525(3) 0.42971(18) 0.42180(8) 0.0272(5) Uani d 1 . .
    H H14A 0.319199 0.361186 0.407002 0.033 Uiso calc 1 . .
    H H14B 0.285916 0.449044 0.447248 0.033 Uiso calc 1 . .
    C C15 0.5010(3) 0.4153(2) 0.44064(11) 0.0428(7) Uani d 1 . .
    H H15A 0.501376 0.356587 0.463876 0.064 Uiso calc 1 . .
    H H15B 0.532513 0.483667 0.455218 0.064 Uiso calc 1 . .
    H H15C 0.565745 0.396395 0.415096 0.064 Uiso calc 1 . .
    C C16 0.0088(2) 0.7030(2) 0.32966(8) 0.0279(5) Uani d 1 . .
    H H16A -0.007451 0.624599 0.334448 0.042 Uiso calc 1 . .
    H H16B -0.032855 0.725376 0.299839 0.042 Uiso calc 1 . .
    H H16C -0.035784 0.744306 0.355019 0.042 Uiso calc 1 . .
loop_
    _atom_site_aniso_label
    _atom_site_aniso_U_11
    _atom_site_aniso_U_22
    _atom_site_aniso_U_33
    _atom_site_aniso_U_12
    _atom_site_aniso_U_13
    _atom_site_aniso_U_23
    Br1 0.02753(14) 0.03873(16) 0.02357(13) -0.00819(10) -0.00248(9) -0.00799(9)
    Br1' 0.021(3) 0.028(4) 0.025(3) 0.008(3) 0.001(2) 0.008(2)
    O1 0.0160(7) 0.0240(7) 0.0273(7) -0.0005(6) -0.0001(6) 0.0033(6)
    O2 0.0213(7) 0.0214(7) 0.0228(7) -0.0018(6) 0.0026(5) -0.0041(5)
    O3 0.0234(8) 0.0299(8) 0.0286(8) -0.0064(6) 0.0053(6) 0.0022(6)
    O4 0.0241(8) 0.0206(7) 0.0295(8) -0.0008(6) 0.0050(6) 0.0057(6)
    N1 0.0205(8) 0.0208(8) 0.0249(8) 0.0054(7) 0.0016(7) -0.0008(7)
    C2 0.0174(9) 0.0164(8) 0.0223(9) -0.0009(7) 0.0039(7) 0.0017(7)
    C3 0.0143(8) 0.0153(8) 0.0199(8) 0.0001(7) 0.0014(7) 0.0004(7)
    C3A 0.0167(8) 0.0178(8) 0.0203(9) -0.0020(7) 0.0005(7) 0.0020(7)
    C4 0.0195(9) 0.0222(9) 0.0220(9) -0.0029(8) 0.0010(7) -0.0007(7)
    C5 0.0231(10) 0.0312(11) 0.0200(9) -0.0065(9) -0.0006(8) -0.0013(8)
    C5' 0.0231(10) 0.0312(11) 0.0200(9) -0.0065(9) -0.0006(8) -0.0013(8)
    C6 0.0221(10) 0.0331(11) 0.0247(10) -0.0037(9) -0.0041(8) 0.0053(9)
    C7 0.0190(9) 0.0286(10) 0.0287(10) 0.0027(8) -0.0010(8) 0.0054(8)
    C7' 0.0190(9) 0.0286(10) 0.0287(10) 0.0027(8) -0.0010(8) 0.0054(8)
    C7A 0.0196(9) 0.0203(9) 0.0232(9) -0.0005(8) 0.0010(7) 0.0028(7)
    C8 0.0182(9) 0.0204(9) 0.0189(9) -0.0007(7) 0.0010(7) -0.0017(7)
    N8 0.0191(8) 0.0221(8) 0.0257(9) 0.0020(7) -0.0005(7) 0.0049(7)
    C9 0.0156(8) 0.0164(8) 0.0210(9) -0.0018(7) 0.0003(7) -0.0006(7)
    C10 0.0174(9) 0.0172(8) 0.0208(8) -0.0027(7) 0.0031(7) -0.0011(7)
    C11 0.0168(9) 0.0217(9) 0.0219(9) -0.0025(7) 0.0024(7) -0.0026(7)
    C12 0.0233(10) 0.0169(8) 0.0216(9) -0.0007(8) -0.0019(7) 0.0018(7)
    N12 0.0260(10) 0.0294(10) 0.0339(10) -0.0095(8) -0.0049(8) 0.0070(8)
    C13 0.0225(9) 0.0191(9) 0.0200(9) -0.0032(8) 0.0024(7) -0.0036(7)
    C14 0.0331(12) 0.0201(9) 0.0284(10) -0.0024(9) 0.0039(9) 0.0054(8)
    C15 0.0414(15) 0.0389(14) 0.0483(16) -0.0018(12) -0.0035(12) 0.0206(12)
    C16 0.0160(9) 0.0327(11) 0.0350(12) -0.0029(9) 0.0024(8) 0.0039(9)
_geom_special_details
;
 All esds (except the esd in the dihedral angle between two l.s. planes)
 are estimated using the full covariance matrix.  The cell esds are taken
 into account individually in the estimation of esds in distances, angles
 and torsion angles; correlations between esds in cell parameters are only
 used when they are defined by crystal symmetry.  An approximate (isotropic)
 treatment of cell esds is used for estimating esds involving l.s. planes.
;
loop_
    _geom_bond_atom_site_label_1
    _geom_bond_atom_site_label_2
    _geom_bond_site_symmetry_2
    _geom_bond_distance
    _geom_bond_publ_flag
    Br1 C5 . 1.895(2) ?
    Br1' C7' . 1.639(7) ?
    O1 C8 . 1.361(2) ?
    O1 C11 . 1.380(3) ?
    O2 C2 . 1.225(3) ?
    O3 C13 . 1.211(3) ?
    O4 C13 . 1.340(3) ?
    O4 C14 . 1.450(3) ?
    N1 C2 . 1.349(3) ?
    N1 C7A . 1.404(3) ?
    N1 H1 . 0.88(3) ?
    C2 C3 . 1.562(3) ?
    C3 C9 . 1.513(3) ?
    C3 C3A . 1.523(3) ?
    C3 C10 . 1.523(3) ?
    C3A C4 . 1.383(3) ?
    C3A C7A . 1.393(3) ?
    C4 C5' . 1.393(3) ?
    C4 C5 . 1.393(3) ?
    C4 H4 . 0.9500 ?
    C5 C6 . 1.390(3) ?
    C5' C6 . 1.390(3) ?
    C5' H5' . 0.9500 ?
    C6 C7' . 1.390(3) ?
    C6 C7 . 1.390(3) ?
    C6 H6 . 0.9500 ?
    C7 C7A . 1.386(3) ?
    C7 H7 . 0.9500 ?
    C7' C7A . 1.386(3) ?
    C8 N8 . 1.330(3) ?
    C8 C9 . 1.362(3) ?
    N8 H8A . 0.88(3) ?
    N8 H8B . 0.86(3) ?
    C9 C12 . 1.412(3) ?
    C10 C11 . 1.340(3) ?
    C10 C13 . 1.486(3) ?
    C11 C16 . 1.494(3) ?
    C12 N12 . 1.146(3) ?
    C14 C15 . 1.505(4) ?
    C14 H14A . 0.9900 ?
    C14 H14B . 0.9900 ?
    C15 H15A . 0.9800 ?
    C15 H15B . 0.9800 ?
    C15 H15C . 0.9800 ?
    C16 H16A . 0.9800 ?
    C16 H16B . 0.9800 ?
    C16 H16C . 0.9800 ?
loop_
    _geom_angle_atom_site_label_1
    _geom_angle_atom_site_label_2
    _geom_angle_atom_site_label_3
    _geom_angle_site_symmetry_1
    _geom_angle_site_symmetry_3
    _geom_angle
    _geom_angle_publ_flag
    C8 O1 C11 . . 119.65(16) ?
    C13 O4 C14 . . 117.86(17) ?
    C2 N1 C7A . . 111.92(17) ?
    C2 N1 H1 . . 124.4(19) ?
    C7A N1 H1 . . 122.7(18) ?
    O2 C2 N1 . . 126.56(19) ?
    O2 C2 C3 . . 125.12(18) ?
    N1 C2 C3 . . 108.30(17) ?
    C9 C3 C3A . . 108.85(16) ?
    C9 C3 C10 . . 109.30(16) ?
    C3A C3 C10 . . 117.41(16) ?
    C9 C3 C2 . . 109.83(15) ?
    C3A C3 C2 . . 100.96(16) ?
    C10 C3 C2 . . 110.12(16) ?
    C4 C3A C7A . . 120.55(19) ?
    C4 C3A C3 . . 130.23(19) ?
    C7A C3A C3 . . 108.85(17) ?
    C3A C4 C5' . . 117.3(2) ?
    C3A C4 C5 . . 117.3(2) ?
    C3A C4 H4 . . 121.4 ?
    C5 C4 H4 . . 121.4 ?
    C6 C5 C4 . . 122.2(2) ?
    C6 C5 Br1 . . 118.89(16) ?
    C4 C5 Br1 . . 118.93(17) ?
    C6 C5' C4 . . 122.2(2) ?
    C6 C5' H5' . . 118.9 ?
    C4 C5' H5' . . 118.9 ?
    C7 C6 C5 . . 120.4(2) ?
    C7' C6 C5' . . 120.4(2) ?
    C7 C6 H6 . . 119.8 ?
    C5 C6 H6 . . 119.8 ?
    C7A C7 C6 . . 117.3(2) ?
    C7A C7 H7 . . 121.3 ?
    C6 C7 H7 . . 121.3 ?
    C7A C7' C6 . . 117.3(2) ?
    C7A C7' Br1' . . 123.7(3) ?
    C6 C7' Br1' . . 114.0(3) ?
    C7' C7A C3A . . 122.2(2) ?
    C7 C7A C3A . . 122.2(2) ?
    C7' C7A N1 . . 128.0(2) ?
    C7 C7A N1 . . 128.0(2) ?
    C3A C7A N1 . . 109.74(18) ?
    N8 C8 O1 . . 111.60(18) ?
    N8 C8 C9 . . 127.0(2) ?
    O1 C8 C9 . . 121.37(18) ?
    C8 N8 H8A . . 122.0(19) ?
    C8 N8 H8B . . 121(2) ?
    H8A N8 H8B . . 115(3) ?
    C8 C9 C12 . . 117.58(18) ?
    C8 C9 C3 . . 123.48(18) ?
    C12 C9 C3 . . 118.49(17) ?
    C11 C10 C13 . . 119.88(18) ?
    C11 C10 C3 . . 122.01(18) ?
    C13 C10 C3 . . 118.02(17) ?
    C10 C11 O1 . . 123.18(18) ?
    C10 C11 C16 . . 129.3(2) ?
    O1 C11 C16 . . 107.50(18) ?
    N12 C12 C9 . . 178.3(2) ?
    O3 C13 O4 . . 123.23(19) ?
    O3 C13 C10 . . 126.9(2) ?
    O4 C13 C10 . . 109.82(17) ?
    O4 C14 C15 . . 106.84(19) ?
    O4 C14 H14A . . 110.4 ?
    C15 C14 H14A . . 110.4 ?
    O4 C14 H14B . . 110.4 ?
    C15 C14 H14B . . 110.4 ?
    H14A C14 H14B . . 108.6 ?
    C14 C15 H15A . . 109.5 ?
    C14 C15 H15B . . 109.5 ?
    H15A C15 H15B . . 109.5 ?
    C14 C15 H15C . . 109.5 ?
    H15A C15 H15C . . 109.5 ?
    H15B C15 H15C . . 109.5 ?
    C11 C16 H16A . . 109.5 ?
    C11 C16 H16B . . 109.5 ?
    H16A C16 H16B . . 109.5 ?
    C11 C16 H16C . . 109.5 ?
    H16A C16 H16C . . 109.5 ?
    H16B C16 H16C . . 109.5 ?
loop_
    _geom_torsion_atom_site_label_1
    _geom_torsion_atom_site_label_2
    _geom_torsion_atom_site_label_3
    _geom_torsion_atom_site_label_4
    _geom_torsion_site_symmetry_1
    _geom_torsion_site_symmetry_2
    _geom_torsion_site_symmetry_3
    _geom_torsion_site_symmetry_4
    _geom_torsion
    _geom_torsion_publ_flag
    C7A N1 C2 O2 . . . . -178.0(2) ?
    C7A N1 C2 C3 . . . . 3.9(2) ?
    O2 C2 C3 C9 . . . . -68.0(2) ?
    N1 C2 C3 C9 . . . . 110.08(18) ?
    O2 C2 C3 C3A . . . . 177.15(19) ?
    N1 C2 C3 C3A . . . . -4.7(2) ?
    O2 C2 C3 C10 . . . . 52.4(3) ?
    N1 C2 C3 C10 . . . . -129.51(18) ?
    C9 C3 C3A C4 . . . . 61.3(3) ?
    C10 C3 C3A C4 . . . . -63.5(3) ?
    C2 C3 C3A C4 . . . . 176.8(2) ?
    C9 C3 C3A C7A . . . . -111.51(18) ?
    C10 C3 C3A C7A . . . . 123.70(19) ?
    C2 C3 C3A C7A . . . . 4.0(2) ?
    C7A C3A C4 C5' . . . . -2.4(3) ?
    C3 C3A C4 C5' . . . . -174.5(2) ?
    C7A C3A C4 C5 . . . . -2.4(3) ?
    C3 C3A C4 C5 . . . . -174.5(2) ?
    C3A C4 C5 C6 . . . . -0.2(3) ?
    C3A C4 C5 Br1 . . . . 178.57(15) ?
    C3A C4 C5' C6 . . . . -0.2(3) ?
    C4 C5 C6 C7 . . . . 1.8(3) ?
    Br1 C5 C6 C7 . . . . -176.99(17) ?
    C4 C5' C6 C7' . . . . 1.8(3) ?
    C5 C6 C7 C7A . . . . -0.7(3) ?
    C5' C6 C7' C7A . . . . -0.7(3) ?
    C5' C6 C7' Br1' . . . . -156.6(3) ?
    C6 C7' C7A C3A . . . . -2.0(3) ?
    Br1' C7' C7A C3A . . . . 151.5(3) ?
    C6 C7' C7A N1 . . . . 177.2(2) ?
    Br1' C7' C7A N1 . . . . -29.3(4) ?
    C6 C7 C7A C3A . . . . -2.0(3) ?
    C6 C7 C7A N1 . . . . 177.2(2) ?
    C4 C3A C7A C7' . . . . 3.6(3) ?
    C3 C3A C7A C7' . . . . 177.22(19) ?
    C4 C3A C7A C7 . . . . 3.6(3) ?
    C3 C3A C7A C7 . . . . 177.22(19) ?
    C4 C3A C7A N1 . . . . -175.73(18) ?
    C3 C3A C7A N1 . . . . -2.1(2) ?
    C2 N1 C7A C7' . . . . 179.5(2) ?
    C2 N1 C7A C7 . . . . 179.5(2) ?
    C2 N1 C7A C3A . . . . -1.2(2) ?
    C11 O1 C8 N8 . . . . -170.14(17) ?
    C11 O1 C8 C9 . . . . 7.7(3) ?
    N8 C8 C9 C12 . . . . 4.1(3) ?
    O1 C8 C9 C12 . . . . -173.39(18) ?
    N8 C8 C9 C3 . . . . 176.28(19) ?
    O1 C8 C9 C3 . . . . -1.2(3) ?
    C3A C3 C9 C8 . . . . -136.6(2) ?
    C10 C3 C9 C8 . . . . -7.1(3) ?
    C2 C3 C9 C8 . . . . 113.8(2) ?
    C3A C3 C9 C12 . . . . 35.6(2) ?
    C10 C3 C9 C12 . . . . 165.02(18) ?
    C2 C3 C9 C12 . . . . -74.1(2) ?
    C9 C3 C10 C11 . . . . 10.0(3) ?
    C3A C3 C10 C11 . . . . 134.6(2) ?
    C2 C3 C10 C11 . . . . -110.7(2) ?
    C9 C3 C10 C13 . . . . -173.50(16) ?
    C3A C3 C10 C13 . . . . -48.9(2) ?
    C2 C3 C10 C13 . . . . 65.8(2) ?
    C13 C10 C11 O1 . . . . 178.68(18) ?
    C3 C10 C11 O1 . . . . -4.9(3) ?
    C13 C10 C11 C16 . . . . -1.6(3) ?
    C3 C10 C11 C16 . . . . 174.8(2) ?
    C8 O1 C11 C10 . . . . -4.6(3) ?
    C8 O1 C11 C16 . . . . 175.58(18) ?
    C14 O4 C13 O3 . . . . -8.9(3) ?
    C14 O4 C13 C10 . . . . 170.02(17) ?
    C11 C10 C13 O3 . . . . -13.4(3) ?
    C3 C10 C13 O3 . . . . 170.1(2) ?
    C11 C10 C13 O4 . . . . 167.81(18) ?
    C3 C10 C13 O4 . . . . -8.8(2) ?
    C13 O4 C14 C15 . . . . -156.2(2) ?
loop_
    _geom_hbond_atom_site_label_D
    _geom_hbond_atom_site_label_H
    _geom_hbond_atom_site_label_A
    _geom_hbond_site_symmetry_A
    _geom_hbond_distance_DH
    _geom_hbond_distance_HA
    _geom_hbond_distance_DA
    _geom_hbond_angle_DHA
    _geom_hbond_publ_flag
    N1 H1 N12 8_755 0.88(3) 2.00(3) 2.874(3) 170(2) yes
    N8 H8A O2 3_655 0.88(3) 2.08(3) 2.940(2) 165(3) yes
    N8 H8B O2 8_665 0.86(3) 2.15(3) 2.971(2) 158(2) yes
    C16 H16A O3 . 0.98 2.30 2.865(3) 116.00 yes
    C14 H14A Cg2 8_655 0.99 2.92 3.773(3) 145 yes
    C15 H15B Cg3 1_555 0.98 2.99 3.729(3) 133 yes
    C15 H15B Cg4 1_555 0.98 2.99 3.729(3) 133 no
_shelx_space_group_comment
;
The symmetry employed for this shelxl refinement is uniquely defined
by the following loop, which should always be used as a source of
symmetry information in preference to the above space-group names.
They are only intended as comments.
;
_shelx_estimated_absorpt_T_min     0.675
_shelx_estimated_absorpt_T_max     0.764
_shelx_hkl_file
;
   0   0   1   -0.15    0.02
   0   0  -2  167.00    6.75
   0   0   2  160.30    6.48
   0   0  -3    0.01    0.19
   0   0   3    0.01    0.20
   0   0  -4   79.40    3.27
   0   0   4   79.29    3.26
   0   0  -5    0.09    0.32
   0   0   5    0.07    0.36
   0   0  -7   -0.02    0.44
   0   0   7    0.57    0.47
   0   0  -8   60.97    2.62
   0   0   8   58.96    2.55
   0   0  -9    0.29    0.48
   0   0   9    1.11    0.56
   0   0 -11    0.21    0.54
   0   0  11    0.37    0.62
   0   0  12  902.40   36.49
   0   0 -13    0.67    0.58
   0   0  13   -0.05    0.68
   0   0 -14   23.28    1.26
   0   0  14   26.41    1.44
   0   0 -15   -0.32    0.69
   0   0  15    0.67    0.78
   0   0 -16  964.10   39.00
   0   0  16 1049.00   42.46
   0   0 -17    0.26    0.78
   0   0  17    0.09    0.82
   0   0  18 1683.00   67.98
   0   0 -19    0.37    0.77
   0   0  19    0.70    0.91
   0   0 -20   49.16    2.32
   0   0  20   52.06    2.57
   0   0 -21    0.31    0.79
   0   0  21    0.40    1.04
   0   0 -22  172.60    7.19
   0   0  22  172.20    7.28
   0   0 -23   -0.02    0.91
   0   0  23   -1.29    1.00
   0   0 -24   83.67    3.65
   0   0  24   85.40    3.87
   0   0 -25   -0.27    0.76
   0   0  25   -0.40    1.10
   0   0 -26  517.60   21.05
   0   0  26  508.80   20.77
   0   0 -27    0.45    0.83
   0   0  27    0.16    1.06
   0   0 -28    2.90    0.87
   0   0  28    5.08    1.18
   0   0 -29    1.09    0.80
   0   0  29    0.67    1.22
   0   0 -30  137.70    5.85
   0   0  30  116.80    5.10
   0   0 -31   -0.73    0.79
   0   0  31    1.03    1.14
   0   0 -32    6.09    0.92
   0   0  32    5.71    1.22
   0   0 -33    0.67    0.75
   0   0  33    2.18    1.10
   0   0 -34   18.20    1.19
   0   0  34   18.79    1.54
   0   0 -35    0.86    0.86
   0   0  35    0.47    1.23
   0   0 -36    1.42    0.81
   0   0  36    3.09    1.14
   0   0 -37    0.46    0.83
   0   0  37    0.53    1.11
   0   0 -38   24.29    1.35
   0   0  38   24.77    1.65
   0   0 -39    1.43    0.80
   0   0  39    1.09    1.04
   0  -1  39    0.74    1.07
   0   1 -39    1.38    0.78
   0  -1  38    0.42    1.04
   0   1 -38    0.48    0.76
   0  -1  37   -0.62    1.05
   0   1 -37    0.93    0.82
   0  -1  36   -1.57    1.10
   0   1 -36    1.67    0.78
   0  -1  35   -1.05    1.15
   0   1 -35    0.00    0.84
   0  -1  34    1.19    1.15
   0   1 -34   -0.14    0.88
   0  -1  33    0.78    1.12
   0   1 -33    1.76    0.79
   0  -1  32   -1.41    1.10
   0   1 -32    0.26    0.80
   0  -1  31    0.25    1.09
   0   1 -31    1.03    0.83
   0  -1  30    1.21    1.13
   0   1 -30    2.26    0.82
   0  -1  29    0.49    1.19
   0   1 -29    1.51    0.82
   0  -1  28    1.21    1.16
   0   1 -28    1.47    0.86
   0  -1  27    3.00    1.17
   0   1 -27    2.53    0.84
   0  -1  26    3.08    1.07
   0   1 -26    0.88    0.82
   0  -1  25    1.05    1.08
   0   1 -25    0.96    0.85
   0  -1  24    2.32    1.09
   0   1 -24    0.52    0.82
   0  -1  23   -0.70    1.04
   0   1 -23    1.79    0.95
   0  -1  22    1.25    1.04
   0   1 -22    1.47    0.91
   0  -1  21    2.33    1.05
   0   1 -21    1.24    0.83
   0  -1  20    0.41    1.03
   0   1 -20    0.46    0.81
   0  -1  19    2.20    1.00
   0   1 -19    1.80    0.81
   0  -1  18    0.74    0.94
   0   1 -18    1.64    0.79
   0  -1  17    2.63    0.95
   0   1 -17    4.10    0.79
   0  -1  16    2.74    0.92
   0   1 -16    7.23    0.82
   0  -1  15    1.07    0.84
   0   1 -15    1.64    0.68
   0  -1  14   -0.61    0.77
   0   1 -14    0.65    0.56
   0  -1  13   -1.07    0.73
   0   1 -13    0.12    0.59
   0  -1  12   -0.31    0.72
   0   1 -12    2.40    0.65
   0  -1  11    1.13    0.63
   0   1 -11    2.00    0.60
   0  -1  10    0.99    0.56
   0   1 -10    0.69    0.52
   0  -1   9    3.09    0.58
   0   1  -9    3.57    0.54
   0  -1   8    0.81    0.47
   0   1  -8    0.12    0.48
   0  -1   7    2.05    0.48
   0   1  -7    1.34    0.44
   0  -1   6    1.11    0.42
   0   1  -6    1.71    0.39
   0  -1   5    1.86    0.39
   0   1  -5    0.49    0.34
   0  -1   4    0.32    0.30
   0   1  -4    0.84    0.30
   0  -1   3    3.46    0.32
   0   1  -3    4.74    0.34
   0  -1   2    0.71    0.18
   0   1  -2    0.48    0.18
   0  -1   1    0.67    0.15
   0   1  -1    0.89    0.14
   0  -1   0    0.54    0.11
   0  -1  -1    0.87    0.12
   0   1   1    0.63    0.12
   0  -1  -2    0.51    0.16
   0   1   2    0.35    0.13
   0  -1  -3    3.33    0.27
   0   1   3    3.65    0.27
   0  -1  -4    0.73    0.29
   0   1   4    0.82    0.28
   0  -1  -5    1.54    0.36
   0   1   5    1.70    0.35
   0  -1  -6    1.38    0.39
   0   1   6    1.07    0.38
   0  -1  -7    2.12    0.44
   0   1   7    2.45    0.46
   0  -1  -8    0.25    0.44
   0   1   8    0.24    0.46
   0  -1  -9    3.62    0.53
   0   1   9    2.56    0.50
   0  -1 -10    0.29    0.51
   0   1  10    0.49    0.53
   0  -1 -11    1.54    0.55
   0   1  11    2.02    0.60
   0  -1 -12    0.43    0.58
   0   1  12    0.47    0.61
   0  -1 -13    0.16    0.65
   0   1  13    0.33    0.62
   0  -1 -14    0.02    0.66
   0   1  14    0.70    0.74
   0  -1 -15    0.32    0.68
   0   1  15    0.20    0.75
   0  -1 -16    1.29    0.77
   0   1  16    0.98    0.80
   0  -1 -17    2.93    0.80
   0   1  17    1.34    0.88
   0  -1 -18    3.57    0.77
   0   1  18   12.41    1.11
   0  -1 -19    2.29    0.75
   0   1  19    1.34    0.95
   0  -1 -20    1.92    0.82
   0   1  20    1.15    0.93
   0  -1 -21    1.88    0.87
   0   1  21    1.51    1.02
   0  -1 -22    0.69    0.89
   0   1  22    0.30    1.04
   0  -1 -23    0.13    0.92
   0   1  23   -0.67    0.99
   0  -1 -24    1.87    0.90
   0   1  24    0.90    1.08
   0  -1 -25    0.29    0.81
   0   1  25   -0.20    1.05
   0  -1 -26    1.66    0.87
   0   1  26   -0.11    1.10
   0  -1 -27    2.84    0.87
   0   1  27    2.96    1.08
   0  -1 -28   -0.38    0.85
   0   1  28    0.45    1.10
   0  -1 -29    2.58    0.90
   0   1  29    0.94    1.17
   0  -1 -30   -0.27    0.88
   0   1  30    0.01    1.24
   0  -1 -31    2.23    0.87
   0   1  31    0.11    1.11
   0  -1 -32    1.01    0.86
   0   1  32    0.52    1.11
   0  -1 -33    0.47    0.81
   0   1  33   -0.31    1.20
   0  -1 -34   -0.16    0.76
   0   1  34    2.13    1.23
   0  -1 -35    1.02    0.84
   0   1  35    0.49    1.16
   0  -1 -36    0.60    0.78
   0   1  36   -0.19    1.11
   0  -1 -37    0.27    0.78
   0   1  37    1.19    1.09
   0  -1 -38   -0.24    0.82
   0   1  38    0.56    1.12
   0  -1 -39    0.87    0.80
   0   1  39    2.04    1.02
   0  -2  39   45.53    2.23
   0   2 -39   46.00    2.11
   0  -2  38    1.82    1.09
   0   2 -38    2.90    0.89
   0  -2  37  210.90    8.80
   0   2 -37  200.90    8.27
   0  -2  36   54.53    2.73
   0   2 -36   42.53    2.10
   0  -2  35  182.00    7.66
   0   2 -35  187.10    7.80
   0  -2  34    0.28    1.11
   0   2 -34    1.13    0.80
   0  -2  33  209.80    8.79
   0   2 -33  220.50    9.09
   0  -2  32   27.30    1.75
   0   2 -32   27.23    1.49
   0  -2  31  154.60    6.61
   0   2 -31  145.70    6.12
   0  -2  30    0.62    1.15
   0   2 -30    0.55    0.81
   0  -2  29  260.40   10.83
   0   2 -29  258.30   10.66
   0  -2  28   15.55    1.44
   0   2 -28   16.92    1.20
   0  -2  27  696.70   28.35
   0   2 -27  795.50   32.26
   0  -2  26    0.42    1.11
   0   2 -26    1.05    0.86
   0  -2  25  632.40   25.74
   0   2 -25  660.10   26.80
   0  -2  24  108.90    4.77
   0   2 -24  110.30    4.72
   0  -2  23  271.40   11.24
   0   2 -23  262.10   10.79
   0  -2  22    2.77    1.05
   0   2 -22    3.24    0.84
   0  -2  21  601.90   24.51
   0   2 -21  685.90   27.84
   0  -2  20  142.50    6.08
   0   2 -20  137.00    5.77
   0  -2  19 1508.00   60.94
   0   2 -19 1568.00   63.30
   0  -2  18  113.30    4.92
   0   2 -18  101.50    4.34
   0  -2  17   22.09    1.48
   0   2 -17   20.57    1.23
   0  -2  16  108.60    4.70
   0   2 -16  103.40    4.42
   0  -2  15  716.30   29.07
   0   2 -15  757.70   30.70
   0  -2  14   19.27    1.29
   0   2 -14   22.11    1.28
   0  -2  13 1067.00   43.16
   0   2 -13 1269.00   51.24
   0  -2  12  218.70    9.01
   0   2 -12  202.90    8.34
   0  -2  11  346.90   14.15
   0   2 -11  331.90   13.51
   0  -2  10  151.50    6.30
   0   2 -10  170.50    7.02
   0  -2   8  643.70   26.04
   0   2  -8  633.30   25.62
   0  -2   7  267.20   10.89
   0   2  -7  270.50   11.01
   0  -2   5  615.30   24.87
   0   2  -5  598.70   24.19
   0   2  -4  124.40    5.10
   0  -2   2  321.60   13.00
   0   2  -2  273.80   11.08
   0  -2   1  444.00   17.92
   0  -2   0  414.00   16.71
   0  -2  -2  322.10   13.02
   0   2   2  346.80   14.01
   0  -2  -4  116.50    4.76
   0   2   4  115.20    4.71
   0   2   5  594.90   24.03
   0  -2  -7  290.80   11.82
   0   2   7  275.50   11.19
   0  -2  -8  655.60   26.52
   0   2   8  630.10   25.48
   0  -2 -10  153.60    6.34
   0   2  10  164.90    6.80
   0  -2 -11  352.40   14.32
   0   2  11  347.80   14.15
   0  -2 -12  218.30    8.94
   0   2  12  217.20    8.94
   0  -2 -14   18.84    1.10
   0   2  14   17.93    1.14
   0  -2 -15  719.60   29.13
   0   2  15  730.60   29.60
   0  -2 -16  116.70    4.95
   0   2  16  115.30    4.92
   0  -2 -17   16.88    1.23
   0   2  17   20.05    1.31
   0  -2 -18  108.00    4.64
   0   2  18  108.00    4.67
   0  -2 -19 1630.00   65.83
   0   2  19 1444.00   58.36
   0  -2 -20  145.80    6.15
   0   2  20  146.30    6.22
   0  -2 -21  660.00   26.81
   0   2  21  642.40   26.12
   0  -2 -22    3.00    0.90
   0   2  22    3.76    1.05
   0  -2 -23  287.70   11.83
   0   2  23  288.10   11.91
   0  -2 -24  114.30    4.90
   0   2  24   97.49    4.33
   0  -2 -25  649.80   26.37
   0   2  25  702.30   28.56
   0  -2 -26   -0.21    0.77
   0   2  26   -1.52    1.05
   0  -2 -27  707.80   28.68
   0   2  27  668.60   27.20
   0  -2 -28   16.00    1.15
   0   2  28   15.63    1.41
   0  -2 -29  286.70   11.77
   0   2  29  273.80   11.36
   0  -2 -30    0.93    0.81
   0   2  30    2.08    1.15
   0  -2 -31  164.00    6.87
   0   2  31  143.00    6.14
   0  -2 -32   31.26    1.70
   0   2  32   32.48    1.95
   0  -2 -33  228.10    9.42
   0   2  33  251.80   10.48
   0  -2 -34    0.97    0.87
   0   2  34    1.07    1.20
   0  -2 -35  203.90    8.46
   0   2  35  196.00    8.24
   0  -2 -36   39.87    1.96
   0   2  36   44.36    2.33
   0  -2 -37  189.40    7.85
   0   2  37  187.50    7.85
   0  -2 -38    3.63    0.76
   0   2  38    1.70    1.09
   0  -2 -39   49.14    2.24
   0   2  39   47.61    2.38
   0   3 -39   -0.20    0.76
   0  -3  38   -0.71    0.98
   0   3 -38   -1.17    0.72
   0  -3  37    1.22    1.05
   0   3 -37    1.98    0.77
   0  -3  36    0.71    1.08
   0   3 -36    0.28    0.89
   0  -3  35    2.33    1.13
   0   3 -35    0.24    0.78
   0  -3  34   -1.00    1.06
   0   3 -34   -0.37    0.82
   0  -3  33    0.37    1.14
   0   3 -33    2.51    0.97
   0  -3  32    2.00    1.15
   0   3 -32    1.04    0.86
   0  -3  31    0.53    1.13
   0   3 -31    1.30    0.84
   0  -3  30    0.08    1.08
   0   3 -30   -0.42    0.92
   0  -3  29    1.94    1.16
   0   3 -29   -0.36    0.81
   0  -3  28   -0.76    1.11
   0   3 -28    0.93    0.89
   0  -3  27    0.23    1.10
   0   3 -27    2.44    0.84
   0  -3  26    0.97    1.01
   0   3 -26    2.04    0.91
   0  -3  25    3.18    1.06
   0   3 -25    2.66    0.89
   0  -3  24   -0.15    1.04
   0   3 -24    2.09    0.80
   0  -3  23    0.73    1.14
   0   3 -23    1.94    0.93
   0  -3  22    1.82    1.13
   0   3 -22    0.59    0.95
   0  -3  21   12.57    1.32
   0   3 -21    2.65    0.91
   0  -3  20   45.54    2.31
   0   3 -20   26.94    1.59
   0  -3  19    4.10    0.97
   0   3 -19    1.80    0.84
   0  -3  18    3.19    1.01
   0   3 -18    0.14    0.81
   0  -3  17    2.62    0.93
   0   3 -17    8.84    0.95
   0  -3  16    0.25    0.87
   0   3 -16    2.01    0.77
   0  -3  15    6.52    0.98
   0   3 -15    5.47    0.83
   0  -3  14    5.46    0.87
   0   3 -14    5.09    0.81
   0  -3  13    0.53    0.73
   0   3 -13    2.62    0.68
   0  -3  12    1.04    0.73
   0   3 -12    1.13    0.61
   0  -3  11    1.22    0.64
   0   3 -11    1.52    0.62
   0  -3  10    2.37    0.67
   0   3 -10    2.54    0.65
   0  -3   9   -0.78    0.54
   0   3  -9   -0.13    0.56
   0  -3   8    3.19    0.58
   0   3  -8    3.23    0.58
   0  -3   7    0.98    0.50
   0   3  -7    0.80    0.49
   0  -3   6    3.06    0.52
   0   3  -6    3.11    0.50
   0  -3   5    4.97    0.52
   0   3  -5    5.71    0.51
   0  -3   4    3.36    0.46
   0   3  -4    3.97    0.46
   0  -3   3    7.95    0.56
   0   3  -3    7.97    0.55
   0  -3   2    3.92    0.41
   0   3  -2    3.90    0.39
   0  -3   1    2.90    0.38
   0   3  -1    2.33    0.36
   0  -3   0    3.64    0.35
   0  -3   0    3.70    0.37
   0  -3  -1    1.93    0.31
   0   3   1    1.62    0.28
   0  -3  -2    3.89    0.35
   0   3   2    3.62    0.35
   0  -3  -3    8.24    0.51
   0   3   3    7.73    0.47
   0  -3  -4    3.15    0.38
   0   3   4    3.66    0.38
   0  -3  -5    4.36    0.43
   0   3   5    4.65    0.43
   0  -3  -6    2.78    0.43
   0   3   6    2.25    0.40
   0  -3  -7    1.81    0.42
   0   3   7    1.63    0.42
   0  -3  -8    3.47    0.55
   0   3   8    4.07    0.51
   0  -3  -9    0.84    0.50
   0   3   9    0.43    0.49
   0  -3 -10    2.47    0.51
   0   3  10    2.34    0.58
   0  -3 -11    0.90    0.54
   0   3  11    0.37    0.61
   0  -3 -12    1.70    0.65
   0   3  12    1.91    0.60
   0  -3 -13    1.50    0.73
   0   3  13    1.19    0.63
   0  -3 -14    2.54    0.77
   0   3  14    3.16    0.71
   0  -3 -15    6.24    0.84
   0   3  15    4.39    0.83
   0  -3 -16    1.70    0.76
   0   3  16    2.88    0.82
   0  -3 -17    5.03    0.84
   0   3  17    6.36    0.94
   0  -3 -18    0.62    0.82
   0   3  18    0.64    0.86
   0  -3 -19    0.59    0.72
   0   3  19   -0.13    0.97
   0  -3 -20   -0.17    0.78
   0   3  20   -1.31    0.98
   0  -3 -21   -0.88    0.81
   0   3  21    0.61    0.97
   0  -3 -22    0.58    0.75
   0   3  22    1.06    0.99
   0  -3 -23    1.38    0.84
   0   3  23    2.21    1.01
   0  -3 -24   -0.33    0.81
   0   3  24    1.12    1.06
   0  -3 -25    1.71    0.89
   0   3  25    2.25    1.10
   0  -3 -26    2.08    0.88
   0   3  26   -0.64    1.02
   0  -3 -27    0.82    0.83
   0   3  27    2.25    1.09
   0  -3 -28    0.60    0.87
   0   3  28    0.26    1.07
   0  -3 -29   -0.35    0.88
   0   3  29    3.08    1.17
   0  -3 -30    1.05    0.87
   0   3  30   -0.27    1.09
   0  -3 -31   -0.10    0.85
   0   3  31    0.46    1.14
   0  -3 -32    0.51    0.80
   0   3  32    0.15    1.11
   0  -3 -33    1.08    0.74
   0   3  33    1.26    1.14
   0  -3 -34   -0.28    0.84
   0   3  34   -1.45    1.11
   0  -3 -35    0.80    0.87
   0   3  35    0.80    1.13
   0  -3 -36   -1.82    0.83
   0   3  36   -1.64    1.11
   0  -3 -37    0.41    0.74
   0   3  37    0.30    1.05
   0  -3 -38    0.15    0.73
   0   3  38   -0.89    1.00
   0  -3 -39    0.51    0.78
   0  -4  38    6.03    1.06
   0   4 -38    6.75    0.82
   0  -4  37   12.55    1.24
   0   4 -37   13.18    1.01
   0  -4  36   39.92    2.15
   0   4 -36   35.04    1.76
   0  -4  35   54.01    2.69
   0   4 -35   57.84    2.64
   0  -4  34   10.51    1.33
   0   4 -34   11.59    1.08
   0  -4  33    7.58    1.23
   0   4 -33    8.75    1.01
   0  -4  32  146.60    6.27
   0   4 -32  127.20    5.36
   0  -4  31    5.42    1.25
   0   4 -31    7.21    0.93
   0  -4  30    6.00    1.22
   0   4 -30    4.27    0.95
   0  -4  29  106.40    4.68
   0   4 -29  126.00    5.39
   0  -4  28   17.53    1.48
   0   4 -28   17.27    1.29
   0  -4  27   56.46    2.77
   0   4 -27   61.25    2.82
   0  -4  26   23.95    1.59
   0   4 -26   23.48    1.44
   0  -4  25  240.60   10.01
   0   4 -25  229.30    9.49
   0  -4  24   10.80    1.32
   0   4 -24    9.91    1.05
   0  -4  23   90.88    4.08
   0   4 -23   94.99    4.14
   0  -4  22  265.50   11.00
   0   4 -22  263.70   10.87
   0  -4  21  119.60    5.20
   0   4 -21  121.40    5.20
   0  -4  20  232.70    9.69
   0   4 -20  221.40    9.15
   0  -4  19  207.90    8.67
   0   4 -19  213.90    8.85
   0  -4  18    7.05    1.05
   0   4 -18    5.21    0.91
   0  -4  17   38.68    2.05
   0   4 -17   28.68    1.55
   0  -4  16 1001.00   40.50
   0   4 -16  994.00   40.20
   0  -4  15  415.50   16.97
   0   4 -15  369.20   15.06
   0  -4  14  784.40   31.79
   0   4 -14  746.70   30.25
   0  -4  13   32.01    1.69
   0   4 -13   33.37    1.69
   0  -4  12  885.00   35.80
   0   4 -12  866.40   35.04
   0  -4  11  376.60   15.34
   0   4 -11  373.30   15.19
   0  -4   9  731.80   29.61
   0   4  -9  708.70   28.68
   0  -4   8  315.60   12.85
   0   4  -8  318.60   12.97
   0  -4   7  468.60   19.00
   0   4  -7  475.90   19.28
   0   4  -5   72.58    3.06
   0  -4   3  286.30   11.63
   0   4  -3  279.30   11.34
   0  -4   2  528.50   21.37
   0   4  -2  556.20   22.48
   0  -4  -1   77.85    3.22
   0  -4  -2  588.30   23.76
   0   4   2  573.20   23.15
   0  -4  -3  289.60   11.73
   0   4   3  288.40   11.68
   0  -4  -5   85.32    3.54
   0   4   5   85.85    3.56
   0  -4  -7  497.90   20.15
   0   4   7  517.10   20.92
   0  -4  -8  345.60   14.04
   0   4   8  320.20   12.99
   0  -4  -9  818.30   33.08
   0   4   9  740.80   29.94
   0  -4 -11  397.60   16.17
   0   4  11  416.60   16.92
   0  -4 -12  867.50   35.10
   0   4  12  889.80   35.97
   0  -4 -13   36.41    1.76
   0   4  13   36.79    1.78
   0  -4 -14  728.20   29.48
   0   4  14  783.50   31.72
   0  -4 -15  375.10   15.28
   0   4  15  377.00   15.37
   0  -4 -16  996.00   40.28
   0   4  16  990.20   40.06
   0  -4 -17   29.36    1.57
   0   4  17   33.11    1.74
   0  -4 -18    6.83    0.84
   0   4  18    6.33    1.01
   0  -4 -19  234.30    9.64
   0   4  19  235.60    9.75
   0  -4 -20  230.70    9.53
   0   4  20  229.50    9.50
   0  -4 -21  130.40    5.53
   0   4  21  116.70    5.05
   0  -4 -22  262.90   10.82
   0   4  22  272.50   11.25
   0  -4 -23   99.58    4.34
   0   4  23   87.88    3.92
   0  -4 -24   12.44    1.15
   0   4  24   11.37    1.26
   0  -4 -25  239.80    9.93
   0   4  25  229.40    9.55
   0  -4 -26   22.80    1.45
   0   4  26   22.38    1.59
   0  -4 -27   67.18    3.04
   0   4  27   62.01    2.96
   0  -4 -28   18.52    1.23
   0   4  28   18.52    1.52
   0  -4 -29  111.40    4.75
   0   4  29  113.30    4.95
   0  -4 -30    3.50    0.86
   0   4  30    1.50    1.11
   0  -4 -31    5.50    0.92
   0   4  31    7.94    1.27
   0  -4 -32  142.00    6.00
   0   4  32  138.60    5.94
   0  -4 -33    8.72    1.00
   0   4  33    8.24    1.35
   0  -4 -34   11.26    1.07
   0   4  34   11.93    1.33
   0  -4 -35   52.49    2.44
   0   4  35   51.25    2.62
   0  -4 -36   33.57    1.75
   0   4  36   38.86    2.11
   0  -4 -37   13.14    1.05
   0   4  37   12.07    1.33
   0  -4 -38    5.68    0.82
   0   4  38    6.71    1.24
   0  -5  37    1.50    0.98
   0   5 -37    0.56    0.75
   0  -5  36   -0.04    1.07
   0   5 -36    0.05    0.81
   0  -5  35    0.31    1.08
   0   5 -35   -0.71    0.75
   0  -5  34    0.33    0.99
   0   5 -34    0.97    0.87
   0  -5  33    0.64    1.13
   0   5 -33    1.31    0.78
   0  -5  32   -0.44    0.99
   0   5 -32    0.35    0.83
   0  -5  31    1.92    1.08
   0   5 -31    0.29    0.86
   0  -5  30    1.16    1.09
   0   5 -30    0.93    0.93
   0  -5  29    0.95    1.15
   0   5 -29   -0.42    0.87
   0  -5  28    0.17    1.12
   0   5 -28    0.55    0.84
   0  -5  27    0.34    1.10
   0   5 -27    1.44    0.91
   0  -5  26    0.31    1.10
   0   5 -26   -2.44    0.82
   0  -5  25    0.35    1.05
   0   5 -25    0.52    0.83
   0  -5  24   -1.92    1.12
   0   5 -24   -0.02    0.81
   0  -5  23    2.88    1.13
   0   5 -23    3.82    0.95
   0  -5  22    1.57    1.10
   0   5 -22    0.38    0.88
   0  -5  21    3.34    1.04
   0   5 -21    5.11    0.95
   0  -5  20    0.85    1.01
   0   5 -20    2.24    0.97
   0  -5  19    2.77    1.02
   0   5 -19    2.72    0.93
   0  -5  18    0.12    0.98
   0   5 -18   -0.42    0.87
   0  -5  17   -0.08    0.95
   0   5 -17    2.06    0.88
   0  -5  16    0.16    0.97
   0   5 -16   -0.69    0.79
   0  -5  15    2.85    0.91
   0   5 -15    2.11    0.84
   0  -5  14    0.26    0.81
   0   5 -14    1.42    0.76
   0  -5  13    1.76    0.83
   0   5 -13    0.61    0.73
   0  -5  12    0.71    0.79
   0   5 -12    2.61    0.76
   0  -5  11    4.26    0.79
   0   5 -11    4.03    0.78
   0  -5  10    1.60    0.71
   0   5 -10    2.66    0.69
   0  -5   9    6.41    0.82
   0   5  -9    6.75    0.78
   0  -5   8    1.68    0.60
   0   5  -8    1.34    0.60
   0  -5   7    1.48    0.55
   0   5  -7    1.69    0.60
   0  -5   6    0.79    0.53
   0   5  -6    0.35    0.55
   0  -5   5    0.42    0.57
   0   5  -5    1.08    0.51
   0  -5   4    0.80    0.54
   0   5  -4    1.28    0.51
   0  -5   3    1.35    0.51
   0   5  -3    1.04    0.49
   0  -5   2    1.90    0.48
   0  -5   2    0.65    0.44
   0  -5   1    1.91    0.46
   0  -5   1    1.87    0.44
   0  -5   0    2.62    0.44
   0  -5   0    2.50    0.43
   0  -5  -1    2.04    0.44
   0  -5  -1    2.16    0.42
   0  -5  -2    0.94    0.46
   0   5   2    1.15    0.42
   0  -5  -3    0.97    0.44
   0   5   3    1.30    0.43
   0  -5  -4    0.31    0.47
   0   5   4    0.46    0.40
   0  -5  -5    0.56    0.45
   0   5   5    0.52    0.45
   0  -5  -6    0.53    0.51
   0   5   6    0.51    0.46
   0  -5  -7    1.24    0.51
   0   5   7    1.81    0.52
   0  -5  -8    1.24    0.53
   0   5   8    0.39    0.53
   0  -5  -9    9.28    0.72
   0   5   9    7.12    0.71
   0  -5 -10    0.37    0.59
   0   5  10    1.81    0.60
   0  -5 -11    5.88    0.68
   0   5  11    4.66    0.69
   0  -5 -12    1.20    0.63
   0   5  12    0.70    0.68
   0  -5 -13    4.11    0.67
   0   5  13    1.38    0.75
   0  -5 -14    1.30    0.60
   0   5  14    0.41    0.73
   0  -5 -15    1.15    0.74
   0   5  15    0.26    0.74
   0  -5 -16    0.35    0.80
   0   5  16    0.65    0.80
   0  -5 -17    6.94    0.95
   0   5  17    3.42    0.88
   0  -5 -18    0.95    0.84
   0   5  18    0.49    0.93
   0  -5 -19    0.46    0.89
   0   5  19    2.59    0.91
   0  -5 -20    0.66    0.90
   0   5  20    1.44    0.89
   0  -5 -21    5.44    0.89
   0   5  21    5.48    1.02
   0  -5 -22    0.35    0.87
   0   5  22   -1.53    1.05
   0  -5 -23    1.95    0.84
   0   5  23    3.56    1.00
   0  -5 -24    0.35    0.87
   0   5  24    0.66    0.99
   0  -5 -25    1.43    0.76
   0   5  25    0.12    1.02
   0  -5 -26    0.84    0.86
   0   5  26    0.44    1.04
   0  -5 -27   -0.01    0.94
   0   5  27    1.14    1.06
   0  -5 -28    0.64    0.90
   0   5  28   -0.92    1.05
   0  -5 -29    0.99    0.83
   0   5  29    1.17    1.21
   0  -5 -30   -0.37    0.89
   0   5  30    1.42    1.18
   0  -5 -31    1.53    0.80
   0   5  31    2.85    1.15
   0  -5 -32    2.28    0.88
   0   5  32   -0.81    1.23
   0  -5 -33    1.78    0.89
   0   5  33    0.77    1.19
   0  -5 -34   -1.00    0.84
   0   5  34    1.50    1.15
   0  -5 -35    0.51    0.90
   0   5  35   -1.49    1.20
   0  -5 -36    0.86    0.89
   0   5  36   -0.74    1.02
   0  -5 -37   -0.86    0.73
   0   5  37   -1.38    1.11
   0  -6  37   34.30    1.94
   0   6 -37   29.59    1.58
   0  -6  36   16.44    1.30
   0   6 -36   15.73    1.13
   0  -6  35   96.56    4.25
   0   6 -35   93.73    4.02
   0  -6  34    9.28    1.25
   0   6 -34    7.89    0.95
   0  -6  33  213.40    8.90
   0   6 -33  200.80    8.29
   0  -6  32    5.60    1.19
   0   6 -32    8.48    1.01
   0  -6  31   41.09    2.23
   0   6 -31   39.22    1.98
   0  -6  30   12.97    1.40
   0   6 -30   11.43    1.07
   0  -6  29  155.40    6.63
   0   6 -29  163.60    6.85
   0  -6  28    1.48    1.12
   0   6 -28    0.49    0.86
   0  -6  27  210.40    8.81
   0   6 -27  229.50    9.47
   0  -6  26   11.05    1.48
   0   6 -26   13.19    1.13
   0  -6  25  233.30    9.76
   0   6 -25  222.70    9.22
   0  -6  24    2.38    1.19
   0   6 -24    2.57    0.88
   0  -6  23  329.80   13.59
   0   6 -23  329.00   13.47
   0  -6  22   13.48    1.39
   0   6 -22   15.53    1.16
   0  -6  21    2.21    1.09
   0   6 -21    9.76    1.03
   0  -6  20  401.60   16.45
   0   6 -20  375.40   15.33
   0  -6  19   44.41    2.32
   0   6 -19   46.96    2.29
   0  -6  18    1.30    1.02
   0   6 -18    3.28    0.94
   0  -6  17  845.60   34.29
   0   6 -17  807.90   32.73
   0  -6  16  141.10    6.01
   0   6 -16  142.20    6.00
   0  -6  15  585.20   23.77
   0   6 -15  581.20   23.60
   0  -6  14  117.90    5.02
   0   6 -14  113.00    4.81
   0  -6  13   10.10    1.07
   0   6 -13    7.81    0.88
   0  -6  12   17.45    1.21
   0   6 -12   22.79    1.30
   0  -6  11   59.71    2.71
   0   6 -11   64.76    2.87
   0  -6  10  607.70   24.64
   0   6 -10  585.40   23.72
   0  -6   9    4.69    0.82
   0   6  -9    8.92    0.86
   0  -6   8  724.70   29.33
   0   6  -8  803.00   32.47
   0  -6   7   68.28    2.97
   0   6  -7   67.17    2.91
   0  -6   6  858.10   34.69
   0   6  -6  843.40   34.08
   0  -6   5  697.80   28.24
   0   6  -5  714.70   28.90
   0  -6   4  307.30   12.52
   0   6  -4  317.20   12.90
   0  -6   3   32.56    1.54
   0  -6   3   32.85    1.51
   0  -6   2  373.40   15.14
   0  -6   2  377.50   15.31
   0  -6   1  116.50    4.81
   0  -6   1  131.80    5.42
   0  -6   0  173.70    7.11
   0  -6   0  169.00    6.92
   0  -6  -1  130.10    5.35
   0  -6  -1  125.00    5.16
   0  -6  -2  376.70   15.27
   0  -6  -2  375.20   15.21
   0  -6  -3   34.18    1.55
   0   6   3   32.09    1.48
   0  -6  -4  306.10   12.43
   0   6   4  306.40   12.44
   0  -6  -5  719.10   29.06
   0   6   5  714.00   28.85
   0  -6  -6  851.80   34.40
   0   6   6  850.40   34.35
   0  -6  -7   72.30    3.05
   0   6   7   68.56    2.92
   0  -6  -8  742.40   30.01
   0   6   8  757.40   30.62
   0  -6  -9    5.95    0.67
   0   6   9    8.57    0.74
   0  -6 -10  663.10   26.85
   0   6  10  623.70   25.25
   0  -6 -11   65.86    2.89
   0   6  11   65.86    2.88
   0  -6 -12   22.58    1.26
   0   6  12   23.73    1.33
   0  -6 -13   10.23    0.92
   0   6  13    7.38    0.88
   0  -6 -14  119.40    5.04
   0   6  14  124.10    5.21
   0  -6 -15  590.70   24.00
   0   6  15  601.90   24.40
   0  -6 -16  150.70    6.34
   0   6  16  147.70    6.17
   0  -6 -17  822.60   33.31
   0   6  17  839.40   33.98
   0  -6 -18    1.42    0.82
   0   6  18    3.43    0.88
   0  -6 -19   38.39    1.91
   0   6  19   41.89    2.07
   0  -6 -20  403.10   16.43
   0   6  20  445.50   18.15
   0  -6 -21    6.66    0.86
   0   6  21    7.96    1.06
   0  -6 -22   13.44    1.09
   0   6  22   15.87    1.25
   0  -6 -23  357.50   14.64
   0   6  23  349.90   14.35
   0  -6 -24    1.43    0.90
   0   6  24    3.67    1.01
   0  -6 -25  230.80    9.58
   0   6  25  217.80    9.06
   0  -6 -26   12.08    1.06
   0   6  26   13.16    1.32
   0  -6 -27  216.40    8.96
   0   6  27  216.30    9.02
   0  -6 -28    0.65    0.77
   0   6  28    0.55    1.10
   0  -6 -29  147.70    6.21
   0   6  29  136.90    5.87
   0  -6 -30    9.81    1.13
   0   6  30   10.61    1.25
   0  -6 -31   36.74    1.86
   0   6  31   38.48    2.08
   0  -6 -32    6.80    0.96
   0   6  32    6.63    1.18
   0  -6 -33  205.30    8.51
   0   6  33  212.90    8.88
   0  -6 -34    6.63    1.01
   0   6  34    5.99    1.20
   0  -6 -35   90.90    3.93
   0   6  35   95.69    4.21
   0  -6 -36   14.48    1.06
   0   6  36   14.25    1.38
   0  -6 -37   23.90    1.35
   0  -7  36    0.08    1.07
   0   7 -36   -0.25    0.73
   0  -7  35   -1.10    1.02
   0   7 -35    0.30    0.74
   0  -7  34   -0.81    1.16
   0   7 -34   -0.92    0.78
   0  -7  33    1.28    1.09
   0   7 -33    0.65    0.75
   0  -7  32   -0.47    1.03
   0   7 -32   -0.24    0.80
   0  -7  31   -0.49    1.12
   0   7 -31    0.44    0.83
   0  -7  30    0.38    1.10
   0   7 -30   -0.29    0.80
   0  -7  29    1.34    1.13
   0   7 -29    0.55    0.87
   0  -7  28   -1.00    1.15
   0   7 -28   -1.08    0.85
   0  -7  27    2.38    1.18
   0   7 -27    2.56    0.90
   0  -7  26    1.13    1.25
   0   7 -26    0.56    0.87
   0  -7  25   -0.65    1.15
   0   7 -25    0.77    0.88
   0  -7  24   -0.24    1.18
   0   7 -24   -0.09    0.89
   0  -7  23    1.65    1.19
   0   7 -23    0.39    0.89
   0  -7  22    1.87    1.16
   0   7 -22    2.36    0.92
   0  -7  21    5.64    1.20
   0   7 -21   13.63    1.18
   0  -7  20    1.21    1.13
   0   7 -20    2.67    0.85
   0  -7  19    5.50    1.16
   0   7 -19    8.75    1.00
   0  -7  18    3.20    1.07
   0   7 -18    3.85    0.95
   0  -7  17   -0.14    1.10
   0   7 -17    0.50    0.83
   0  -7  16    1.66    1.02
   0   7 -16    2.09    0.84
   0  -7  15    2.54    0.99
   0   7 -15    3.09    0.86
   0  -7  14    1.22    0.89
   0   7 -14    0.98    0.78
   0  -7  13    0.32    0.95
   0   7 -13    0.16    0.77
   0  -7  12    2.33    0.88
   0   7 -12    2.17    0.76
   0  -7  11    0.38    0.79
   0   7 -11    0.95    0.75
   0  -7  10    1.81    0.82
   0   7 -10    2.78    0.77
   0  -7   9    0.64    0.77
   0   7  -9    1.50    0.73
   0  -7   8    6.07    0.82
   0   7  -8    6.58    0.83
   0  -7   7    0.30    0.76
   0   7  -7    0.05    0.70
   0  -7   6   14.79    1.05
   0   7  -6   14.61    0.99
   0  -7   5    0.84    0.69
   0   7  -5    0.05    0.56
   0  -7   4    7.93    0.71
   0  -7   4    5.55    0.75
   0  -7   3    2.41    0.57
   0  -7   3    1.88    0.68
   0  -7   2    8.42    0.70
   0  -7   2    9.25    0.77
   0  -7   1    1.17    0.51
   0  -7   1    1.00    0.58
   0  -7   0    6.32    0.65
   0  -7   0    4.55    0.62
   0  -7  -1    0.33    0.53
   0  -7  -1    0.65    0.52
   0  -7  -2    6.88    0.63
   0  -7  -2    7.63    0.67
   0  -7  -3    1.28    0.53
   0  -7  -3    2.08    0.57
   0  -7  -4    7.57    0.69
   0   7   4    7.44    0.64
   0  -7  -5    0.26    0.56
   0   7   5    0.68    0.53
   0  -7  -6   13.14    0.85
   0   7   6   12.66    0.81
   0  -7  -7    0.60    0.63
   0   7   7    0.42    0.59
   0  -7  -8    6.59    0.77
   0   7   8    6.77    0.69
   0  -7  -9    1.94    0.69
   0   7   9    0.89    0.62
   0  -7 -10    2.87    0.73
   0   7  10    2.64    0.63
   0  -7 -11    0.70    0.71
   0   7  11    2.31    0.68
   0  -7 -12    2.24    0.72
   0   7  12    4.50    0.74
   0  -7 -13    0.59    0.68
   0   7  13    1.34    0.76
   0  -7 -14    1.47    0.71
   0   7  14    1.94    0.72
   0  -7 -15    1.24    0.73
   0   7  15    0.68    0.83
   0  -7 -16    3.57    0.78
   0   7  16    3.76    0.86
   0  -7 -17    1.58    0.75
   0   7  17   -1.19    0.76
   0  -7 -18    2.01    0.85
   0   7  18    1.89    0.90
   0  -7 -19    1.22    0.88
   0   7  19    0.17    0.82
   0  -7 -20    1.82    0.89
   0   7  20    1.78    0.86
   0  -7 -21   -0.52    0.87
   0   7  21   -0.73    0.87
   0  -7 -22    2.90    0.98
   0   7  22   -0.27    0.94
   0  -7 -23   -0.29    0.84
   0   7  23   -1.02    1.01
   0  -7 -24   -0.09    0.79
   0   7  24    0.53    0.97
   0  -7 -25   -0.24    0.87
   0   7  25   -0.59    1.03
   0  -7 -26    1.76    0.92
   0   7  26    1.66    1.10
   0  -7 -27    1.86    0.98
   0   7  27    1.77    1.04
   0  -7 -28    1.45    0.89
   0   7  28    0.64    1.09
   0  -7 -29    2.85    0.95
   0   7  29    0.21    1.11
   0  -7 -30   -0.93    0.97
   0   7  30    0.78    1.11
   0  -7 -31    1.40    0.83
   0   7  31   -0.52    1.11
   0  -7 -32   -0.59    0.90
   0   7  32    0.66    1.09
   0  -7 -33    0.93    0.85
   0   7  33   -0.21    1.12
   0  -7 -34    0.45    0.89
   0   7  34    0.06    1.22
   0  -7 -35    1.57    0.88
   0   7  35   -0.85    1.22
   0  -7 -36    1.94    0.91
   0  -8  34   10.63    1.14
   0   8 -34   11.83    0.98
   0  -8  33   31.87    1.81
   0   8 -33   30.02    1.60
   0  -8  32    3.28    1.06
   0   8 -32    2.89    0.82
   0  -8  31   79.46    3.64
   0   8 -31   81.20    3.58
   0  -8  30    9.82    1.28
   0   8 -30    9.85    0.99
   0  -8  29  311.90   12.85
   0   8 -29  290.30   11.91
   0  -8  28   32.07    1.94
   0   8 -28   28.14    1.63
   0  -8  27   99.76    4.43
   0   8 -27   85.29    3.76
   0  -8  26    2.51    1.14
   0   8 -26    5.51    1.00
   0  -8  25   47.54    2.42
   0   8 -25   44.31    2.16
   0  -8  24   82.20    3.74
   0   8 -24   80.22    3.56
   0  -8  23  201.20    8.44
   0   8 -23  205.80    8.55
   0  -8  22  108.50    4.76
   0   8 -22  113.60    4.86
   0  -8  21  278.70   11.56
   0   8 -21  281.60   11.59
   0  -8  20   91.07    4.07
   0   8 -20   83.60    3.69
   0  -8  19   81.75    3.69
   0   8 -19   86.03    3.79
   0  -8  18    6.79    1.15
   0   8 -18    4.22    0.90
   0  -8  17  346.90   14.25
   0   8 -17  401.00   16.38
   0  -8  16  222.90    9.25
   0   8 -16  238.60    9.86
   0  -8  15  105.90    4.59
   0   8 -15  118.00    5.04
   0  -8  14   66.59    3.08
   0   8 -14   66.14    3.01
   0  -8  13  125.80    5.40
   0   8 -13  122.00    5.19
   0  -8  12  176.70    7.40
   0   8 -12  174.50    7.26
   0  -8  11  107.10    4.60
   0   8 -11  108.90    4.64
   0  -8  10  428.70   17.46
   0   8 -10  421.10   17.14
   0  -8   9   85.03    3.70
   0   8  -9   88.40    3.81
   0  -8   8  300.60   12.34
   0   8  -8  311.10   12.70
   0  -8   7   11.18    1.05
   0   8  -7   12.37    0.98
   0  -8   6  130.00    5.45
   0  -8   5  152.40    6.32
   0  -8   5  156.10    6.48
   0  -8   4  246.60   10.08
   0  -8   4  264.80   10.84
   0  -8   3  617.10   24.98
   0  -8   3  637.40   25.83
   0  -8   2  673.70   27.27
   0  -8   2  688.20   27.86
   0  -8  -1  103.20    4.35
   0  -8  -1   94.50    3.98
   0  -8  -2  734.50   29.72
   0  -8  -2  639.80   25.89
   0  -8  -3  655.10   26.53
   0  -8  -3  647.60   26.20
   0  -8  -4  256.90   10.47
   0  -8  -4  267.10   10.92
   0  -8  -5  175.50    7.24
   0  -8  -6  136.50    5.67
   0   8   6  134.90    5.58
   0  -8  -7   11.04    0.84
   0   8   7   11.59    0.85
   0  -8  -8  309.70   12.62
   0   8   8  315.40   12.84
   0  -8  -9   90.64    3.83
   0   8   9   89.54    3.78
   0  -8 -10  439.20   17.81
   0   8  10  461.30   18.72
   0  -8 -11  113.20    4.73
   0   8  11  111.10    4.67
   0  -8 -12  182.00    7.52
   0   8  12  175.80    7.27
   0  -8 -13  127.70    5.36
   0   8  13  120.20    5.05
   0  -8 -14   60.90    2.74
   0   8  14   62.53    2.78
   0  -8 -15  121.40    5.12
   0   8  15  124.50    5.24
   0  -8 -16  230.60    9.51
   0   8  16  246.40   10.11
   0  -8 -17  347.90   14.24
   0   8  17  382.00   15.58
   0  -8 -18    5.10    0.97
   0   8  18    3.29    0.85
   0  -8 -19   89.28    3.89
   0   8  19   84.67    3.72
   0  -8 -20   75.97    3.38
   0   8  20   81.21    3.59
   0  -8 -21  288.50   11.84
   0   8  21  272.20   11.18
   0  -8 -22  113.50    4.82
   0   8  22  116.40    4.99
   0  -8 -23  178.50    7.45
   0   8  23  189.10    7.87
   0  -8 -24   77.93    3.47
   0   8  24   77.29    3.49
   0  -8 -25   49.22    2.40
   0   8  25   55.30    2.59
   0  -8 -26    3.88    1.03
   0   8  26    5.00    1.12
   0  -8 -27   92.50    4.03
   0   8  27   96.77    4.22
   0  -8 -28   28.23    1.66
   0   8  28   29.21    1.72
   0  -8 -29  335.90   13.75
   0   8  29  309.10   12.71
   0  -8 -30   10.91    1.22
   0   8  30    9.47    1.23
   0  -8 -31   81.18    3.57
   0   8  31   77.06    3.48
   0  -8 -32    0.41    0.81
   0   8  32    2.49    1.08
   0  -8 -33   27.87    1.57
   0   8  33   30.32    1.82
   0  -8 -34   10.89    1.00
   0   8  34    8.97    1.20
   0  -9  33   -1.28    0.91
   0   9 -33   -0.73    0.80
   0  -9  32    1.34    0.97
   0   9 -32    0.92    0.85
   0  -9  31   -0.01    1.00
   0   9 -31   -0.09    0.82
   0  -9  30    0.43    1.05
   0   9 -30   -0.10    0.86
   0  -9  29   -0.96    1.18
   0   9 -29    2.62    0.88
   0  -9  28    1.38    1.16
   0   9 -28   -0.03    0.90
   0  -9  27    1.28    1.13
   0   9 -27    1.85    0.91
   0  -9  26    0.70    1.25
   0   9 -26    2.91    0.97
   0  -9  25    3.00    1.17
   0   9 -25    2.14    0.89
   0  -9  24    1.08    1.21
   0   9 -24    2.02    0.91
   0  -9  23    2.00    1.15
   0   9 -23    1.90    0.92
   0  -9  22    0.66    1.12
   0   9 -22   -0.06    0.92
   0  -9  21    2.66    1.05
   0   9 -21    2.12    0.88
   0  -9  20   25.85    1.64
   0   9 -20    2.63    0.92
   0  -9  19    1.99    1.16
   0   9 -19    2.14    0.93
   0  -9  18    0.79    1.05
   0   9 -18    1.13    0.92
   0  -9  17    2.11    1.05
   0   9 -17    3.99    0.88
   0  -9  16   -0.74    0.90
   0   9 -16    0.45    0.82
   0  -9  15    2.64    1.10
   0   9 -15    3.92    0.91
   0  -9  14    4.71    1.06
   0   9 -14    5.68    0.89
   0  -9  13    3.89    1.11
   0   9 -13    3.92    0.89
   0  -9  12    0.61    0.95
   0   9 -12    1.44    0.77
   0  -9  11    0.62    0.95
   0   9 -11    0.68    0.83
   0  -9  10    0.31    0.98
   0   9 -10    1.24    0.82
   0  -9   9   -0.61    0.91
   0   9  -9    1.71    0.85
   0  -9   8    1.86    0.93
   0  -9   7    2.20    0.72
   0  -9   7    1.96    0.88
   0  -9   6    0.12    0.69
   0  -9   6    2.77    0.85
   0  -9   5    1.81    0.76
   0  -9   5    2.96    0.80
   0  -9   4    0.06    0.70
   0  -9   4    0.87    0.71
   0  -9   3    1.14    0.68
   0  -9   3    1.10    0.76
   0  -9   2    0.79    0.70
   0  -9   2    0.88    0.74
   0  -9   1    0.29    0.63
   0  -9   1    0.96    0.79
   0  -9   0    0.64    0.64
   0  -9   0    2.46    0.70
   0  -9  -1    0.06    0.62
   0  -9  -1    0.62    0.63
   0  -9  -2    0.48    0.63
   0  -9  -2    1.17    0.60
   0  -9  -3    1.24    0.65
   0  -9  -3    2.19    0.59
   0  -9  -4    0.39    0.65
   0  -9  -4    1.86    0.61
   0  -9  -5    1.38    0.58
   0  -9  -5    2.40    0.69
   0  -9  -6    1.46    0.61
   0  -9  -6    0.82    0.58
   0  -9  -7    3.21    0.61
   0   9   7    2.72    0.70
   0  -9  -8    2.57    0.70
   0   9   8    0.80    0.69
   0  -9  -9    2.07    0.71
   0   9   9    0.58    0.73
   0  -9 -10    1.53    0.78
   0   9  10    1.79    0.76
   0  -9 -11    3.36    0.84
   0   9  11    1.93    0.69
   0  -9 -12    1.04    0.71
   0   9  12    1.39    0.76
   0  -9 -13    4.86    0.82
   0   9  13    4.91    0.83
   0  -9 -14    1.16    0.79
   0   9  14    0.74    0.78
   0  -9 -15    4.22    0.84
   0   9  15    3.77    0.88
   0  -9 -16    0.18    0.77
   0   9  16   -0.38    0.74
   0  -9 -17    3.61    0.82
   0   9  17    3.79    0.84
   0  -9 -18   -0.88    0.80
   0   9  18    1.20    0.88
   0  -9 -19    3.20    0.90
   0   9  19    1.67    0.91
   0  -9 -20    0.87    0.97
   0   9  20   -0.58    0.90
   0  -9 -21    0.44    0.91
   0   9  21    0.13    0.98
   0  -9 -22   -0.12    0.88
   0   9  22    0.50    0.96
   0  -9 -23    0.80    0.87
   0   9  23    1.97    0.93
   0  -9 -24   -1.57    0.90
   0   9  24    0.40    0.92
   0  -9 -25    2.22    1.00
   0   9  25    1.68    1.09
   0  -9 -26    1.73    0.92
   0   9  26    0.10    1.02
   0  -9 -27    1.03    0.91
   0   9  27    0.79    1.02
   0  -9 -28   -1.99    0.98
   0   9  28    0.00    1.05
   0  -9 -29    0.76    0.93
   0   9  29    0.33    1.19
   0  -9 -30   -0.94    1.02
   0   9  30   -0.27    1.10
   0  -9 -31    0.49    0.82
   0   9  31   -0.04    1.11
   0  -9 -32    0.30    0.93
   0   9  32    1.51    1.12
   0  -9 -33    1.51    0.88
   0   9  33    2.12    1.17
   0 -10  31   15.59    1.31
   0  10 -31   18.06    1.24
   0 -10  30    1.51    1.08
   0  10 -30    3.46    0.92
   0 -10  29   15.64    1.40
   0  10 -29   15.38    1.23
   0 -10  28    9.09    1.29
   0  10 -28    9.33    1.07
   0 -10  27    1.94    1.16
   0  10 -27    2.54    0.95
   0 -10  26    3.76    1.30
   0  10 -26    1.20    0.95
   0 -10  25   20.48    1.62
   0  10 -25   22.73    1.42
   0 -10  24   15.48    1.48
   0  10 -24   13.44    1.11
   0 -10  23   11.70    1.34
   0  10 -23   12.40    1.13
   0 -10  22   29.81    1.80
   0  10 -22   29.86    1.68
   0 -10  21   36.83    2.05
   0  10 -21   34.23    1.83
   0 -10  20   47.19    2.43
   0  10 -20   46.95    2.27
   0 -10  19   11.58    1.33
   0  10 -19   11.79    1.08
   0 -10  18   54.12    2.64
   0  10 -18   60.02    2.77
   0 -10  17  121.80    5.27
   0  10 -17  132.40    5.61
   0 -10  16   18.95    1.52
   0  10 -16   23.44    1.42
   0 -10  15   29.13    1.76
   0  10 -15   30.83    1.65
   0 -10  14  311.30   12.79
   0  10 -14  301.30   12.35
   0 -10  13  122.50    5.24
   0  10 -13  136.30    5.76
   0 -10  12   52.89    2.52
   0  10 -12   52.87    2.49
   0 -10  11   71.60    3.26
   0  10 -11   68.40    3.09
   0 -10  10  267.50   11.03
   0 -10   9   67.64    2.98
   0 -10   9   67.24    3.07
   0 -10   8  544.90   22.11
   0 -10   8  527.60   21.44
   0 -10   6   57.79    2.68
   0 -10   6   56.22    2.53
   0 -10   5   13.80    0.95
   0 -10   5   11.65    1.06
   0 -10   4  493.20   20.01
   0 -10   4  545.30   22.16
   0 -10   3   92.98    3.96
   0 -10   3   93.69    4.04
   0 -10   2  488.00   19.82
   0 -10   2  483.60   19.65
   0 -10   1    6.06    0.92
   0 -10   1    6.08    0.89
   0 -10   0  148.80    6.20
   0 -10   0  148.50    6.18
   0 -10  -1    3.73    0.86
   0 -10  -1    1.13    0.77
   0 -10  -2  462.10   18.78
   0 -10  -2  479.50   19.47
   0 -10  -3   84.09    3.63
   0 -10  -3   79.36    3.43
   0 -10  -4  542.60   22.03
   0 -10  -4  502.30   20.39
   0 -10  -5   15.99    1.13
   0 -10  -5   13.90    0.97
   0 -10  -6   56.98    2.56
   0 -10  -6   56.03    2.49
   0 -10  -7    2.37    0.72
   0 -10  -7    0.55    0.66
   0 -10  -8  561.10   22.78
   0 -10  -9   70.65    3.08
   0  10   9   69.98    3.06
   0 -10 -10  278.30   11.37
   0  10  10  276.20   11.30
   0 -10 -11   66.69    2.92
   0  10  11   69.95    3.06
   0 -10 -12   48.00    2.21
   0  10  12   50.67    2.33
   0 -10 -13  122.90    5.19
   0  10  13  117.60    4.96
   0 -10 -14  322.20   13.20
   0  10  14  307.80   12.58
   0 -10 -15   31.43    1.72
   0  10  15   31.80    1.71
   0 -10 -16   19.64    1.26
   0  10  16   22.66    1.37
   0 -10 -17  113.20    4.83
   0  10  17  114.10    4.85
   0 -10 -18   48.19    2.27
   0  10  18   49.93    2.38
   0 -10 -19   11.40    1.07
   0  10  19   10.39    1.03
   0 -10 -20   46.38    2.30
   0  10  20   47.96    2.32
   0 -10 -21   31.31    1.76
   0  10  21   33.65    1.81
   0 -10 -22   30.39    1.71
   0  10  22   29.57    1.73
   0 -10 -23   11.85    1.12
   0  10  23   11.40    1.15
   0 -10 -24   13.45    1.19
   0  10  24   12.12    1.18
   0 -10 -25   20.40    1.38
   0  10  25   20.91    1.48
   0 -10 -26    1.63    1.04
   0  10  26    1.68    1.14
   0 -10 -27    3.31    0.95
   0  10  27    4.22    1.10
   0 -10 -28    9.19    1.11
   0  10  28    9.92    1.23
   0 -10 -29   11.84    1.16
   0  10  29   13.18    1.40
   0 -10 -30    3.39    0.96
   0  10  30    2.16    1.15
   0 -10 -31   15.54    1.20
   0  10  31   16.46    1.32
   0 -10 -32    5.39    1.02
   0 -11  30   -0.48    1.02
   0  11 -30   -1.25    0.85
   0 -11  29    1.26    1.05
   0  11 -29    1.47    0.82
   0 -11  28    0.50    1.07
   0  11 -28    0.14    0.85
   0 -11  27   -0.13    1.13
   0  11 -27    1.29    0.80
   0 -11  26   -0.06    1.14
   0  11 -26    0.42    0.87
   0 -11  25   -0.22    1.23
   0  11 -25    0.75    0.86
   0 -11  24    1.53    1.09
   0  11 -24    0.18    0.88
   0 -11  23    0.91    1.06
   0  11 -23    1.23    0.91
   0 -11  22    4.70    1.26
   0  11 -22   14.94    1.22
   0 -11  21    2.53    1.16
   0  11 -21    2.51    0.93
   0 -11  20    0.74    1.18
   0  11 -20    1.82    0.90
   0 -11  19    1.79    1.07
   0  11 -19    1.53    0.97
   0 -11  18   -1.05    1.13
   0  11 -18   -1.13    0.93
   0 -11  17   -0.18    1.20
   0  11 -17    0.78    0.99
   0 -11  16   -0.49    1.02
   0  11 -16    1.63    0.99
   0 -11  15   -2.57    1.09
   0  11 -15   -0.51    0.96
   0 -11  14    0.80    1.00
   0  11 -14    1.93    0.91
   0 -11  13    0.85    1.11
   0  11 -13    1.18    0.86
   0 -11  12    2.68    0.99
   0 -11  11    1.94    0.97
   0 -11  11    0.99    0.91
   0 -11  10    2.03    0.96
   0 -11  10    2.24    0.99
   0 -11   9    1.08    0.85
   0 -11   9    1.22    0.91
   0 -11   8    0.12    0.79
   0 -11   8    2.53    0.97
   0 -11   7   -0.25    0.92
   0 -11   7    1.19    0.83
   0 -11   6    1.89    0.86
   0 -11   6    0.45    0.91
   0 -11   5    0.28    0.82
   0 -11   5    1.25    0.87
   0 -11   4    5.45    0.89
   0 -11   4    4.37    0.90
   0 -11   3    1.00    0.94
   0 -11   3   -0.08    0.80
   0 -11   2    7.08    1.01
   0 -11   2    9.24    0.92
   0 -11   1    1.13    0.70
   0 -11   1    0.51    0.84
   0 -11   0    9.99    1.03
   0 -11   0   11.19    0.94
   0 -11  -1    0.33    0.70
   0 -11  -1    0.26    0.85
   0 -11  -2    7.80    0.82
   0 -11  -2    6.85    0.90
   0 -11  -3    0.00    0.70
   0 -11  -3   -0.25    0.76
   0 -11  -4    4.17    0.75
   0 -11  -4    2.19    0.80
   0 -11  -5    0.06    0.70
   0 -11  -5    0.23    0.73
   0 -11  -6    1.30    0.68
   0 -11  -6    1.74    0.71
   0 -11  -7    0.44    0.76
   0 -11  -7    0.96    0.75
   0 -11  -8    0.81    0.84
   0 -11  -8    1.06    0.77
   0 -11  -9    0.70    0.84
   0 -11  -9    1.74    0.79
   0 -11 -10    2.58    0.87
   0 -11 -10    2.62    0.83
   0 -11 -11    1.74    0.86
   0  11  11    3.27    0.76
   0 -11 -12    2.82    0.84
   0  11  12    2.06    0.83
   0 -11 -13    0.17    0.76
   0  11  13   -0.22    0.82
   0 -11 -14    1.96    0.82
   0  11  14    1.04    0.84
   0 -11 -15    0.85    0.83
   0  11  15   -0.16    0.83
   0 -11 -16    2.74    0.87
   0  11  16    2.62    0.87
   0 -11 -17    2.27    0.88
   0  11  17    1.43    0.88
   0 -11 -18    1.84    0.91
   0  11  18    1.68    0.92
   0 -11 -19    2.41    0.97
   0  11  19    2.69    0.98
   0 -11 -20    1.27    0.99
   0  11  20    0.56    0.98
   0 -11 -21    2.77    0.99
   0  11  21    1.90    0.99
   0 -11 -22    1.55    0.92
   0  11  22    0.23    1.07
   0 -11 -23    1.37    0.94
   0  11  23    1.65    1.06
   0 -11 -24   -0.98    1.01
   0  11  24    0.09    1.05
   0 -11 -25    1.83    1.02
   0  11  25   -0.56    1.08
   0 -11 -26    1.91    1.00
   0  11  26   -1.78    1.12
   0 -11 -27   -0.74    0.99
   0  11  27   -0.49    1.12
   0 -11 -28    1.51    1.01
   0  11  28    1.87    1.08
   0 -11 -29   -0.05    0.82
   0  11  29    0.09    1.06
   0 -11 -30    0.13    0.94
   0 -12  27   20.18    1.44
   0  12 -27   16.29    1.20
   0 -12  26    1.40    1.08
   0  12 -26    2.46    0.99
   0 -12  25  117.50    5.08
   0  12 -25  114.00    4.85
   0 -12  24    9.88    1.28
   0  12 -24    9.27    1.06
   0 -12  23   92.73    4.10
   0  12 -23  104.70    4.51
   0 -12  22    6.91    1.19
   0  12 -22    6.86    1.10
   0 -12  21   38.53    2.06
   0  12 -21   43.45    2.16
   0 -12  20    7.52    1.14
   0  12 -20    5.50    0.95
   0 -12  19  187.10    7.83
   0  12 -19  190.60    7.93
   0 -12  18   31.32    1.91
   0  12 -18   34.67    1.89
   0 -12  17   81.64    3.68
   0  12 -17   86.22    3.80
   0 -12  16    6.29    1.20
   0 -12  15   68.24    3.18
   0 -12  14    6.31    0.97
   0 -12  14    5.15    1.07
   0 -12  13   68.86    3.13
   0 -12  13   69.67    3.22
   0 -12  12    6.97    0.99
   0 -12  12    4.84    1.14
   0 -12  11  110.30    4.69
   0 -12  11  107.20    4.65
   0 -12  10  111.10    4.75
   0 -12  10  104.90    4.54
   0 -12   9   69.24    3.10
   0 -12   9   72.77    3.31
   0 -12   8   34.16    1.77
   0 -12   8   38.44    2.05
   0 -12   7   15.24    1.13
   0 -12   7   12.68    1.19
   0 -12   6    6.44    0.93
   0 -12   6    7.12    1.10
   0 -12   5    0.12    0.94
   0 -12   5    1.57    0.98
   0 -12   4    0.94    0.87
   0 -12   4    0.07    0.93
   0 -12   3   46.42    2.23
   0 -12   3   44.60    2.17
   0 -12   2    2.28    0.80
   0 -12   2    1.53    0.91
   0 -12   1   -0.33    0.85
   0 -12   1    0.68    0.87
   0 -12   0   41.86    2.04
   0 -12   0   37.83    1.90
   0 -12  -1   -0.64    0.86
   0 -12  -1    0.05    0.86
   0 -12  -2    2.31    0.85
   0 -12  -2    2.46    0.92
   0 -12  -3   49.16    2.30
   0 -12  -3   49.31    2.34
   0 -12  -4    0.67    0.81
   0 -12  -4    1.57    0.85
   0 -12  -5    2.46    0.87
   0 -12  -5    2.11    0.87
   0 -12  -6    6.74    0.87
   0 -12  -6    5.70    0.88
   0 -12  -7   15.02    1.09
   0 -12  -7   17.06    1.16
   0 -12  -8   34.31    1.71
   0 -12  -8   35.83    1.77
   0 -12  -9   67.77    2.99
   0 -12  -9   67.56    2.99
   0 -12 -10  109.50    4.66
   0 -12 -10  104.90    4.45
   0 -12 -11  113.80    4.84
   0 -12 -11  107.10    4.56
   0 -12 -12    6.56    0.98
   0 -12 -12    5.36    0.91
   0 -12 -13   70.07    3.12
   0 -12 -14    5.88    0.94
   0  12  14    3.08    0.91
   0 -12 -15   64.73    2.91
   0  12  15   73.46    3.25
   0 -12 -16    6.68    1.00
   0  12  16    6.17    0.96
   0 -12 -17   74.94    3.34
   0  12  17   78.81    3.46
   0 -12 -18   30.37    1.75
   0  12  18   29.66    1.64
   0 -12 -19  194.00    8.08
   0  12  19  186.50    7.73
   0 -12 -20    4.08    1.04
   0  12  20    4.16    0.99
   0 -12 -21   40.41    2.06
   0  12  21   43.29    2.17
   0 -12 -22    7.93    1.05
   0  12  22    5.99    1.06
   0 -12 -23   98.79    4.29
   0  12  23   97.42    4.23
   0 -12 -24   10.24    1.22
   0  12  24   11.31    1.29
   0 -12 -25  100.40    4.35
   0  12  25   98.51    4.29
   0 -12 -26    2.14    1.01
   0  12  26    4.05    1.15
   0 -12 -27   16.33    1.32
   0  12  27   18.10    1.41
   0 -13  25    1.74    1.10
   0  13 -25    2.39    0.93
   0 -13  24   -0.43    1.05
   0  13 -24   -1.07    1.06
   0 -13  23    2.64    1.11
   0  13 -23   -0.52    0.92
   0 -13  22   15.70    1.44
   0  13 -22    6.94    1.08
   0 -13  21   -0.44    1.06
   0  13 -21    1.85    0.89
   0 -13  20    6.00    1.12
   0 -13  19   -1.23    1.10
   0 -13  18   -0.15    0.74
   0 -13  18    0.03    1.15
   0 -13  17   -0.33    0.99
   0 -13  17   -1.43    1.16
   0 -13  16    0.44    0.94
   0 -13  16    0.30    1.06
   0 -13  15    1.10    1.08
   0 -13  15    0.06    0.88
   0 -13  14   -0.14    0.91
   0 -13  14    0.15    1.10
   0 -13  13    0.05    0.89
   0 -13  13   -0.74    0.99
   0 -13  12   -0.57    0.84
   0 -13  12    0.56    1.02
   0 -13  11    0.94    0.89
   0 -13  11    1.22    1.11
   0 -13  10    0.35    0.88
   0 -13  10   -0.80    1.10
   0 -13   9    1.32    0.82
   0 -13   9    0.66    1.07
   0 -13   8    1.66    0.93
   0 -13   8    0.72    1.04
   0 -13   7    0.44    0.90
   0 -13   7    2.19    1.03
   0 -13   6    0.75    0.92
   0 -13   6    3.28    1.05
   0 -13   5    0.13    0.91
   0 -13   5   -0.63    1.06
   0 -13   4    2.23    0.92
   0 -13   4    2.07    1.03
   0 -13   3    0.90    0.95
   0 -13   3    1.07    0.89
   0 -13   2    0.99    0.85
   0 -13   2    1.54    0.92
   0 -13   1    1.89    0.88
   0 -13   1   -0.61    0.97
   0 -13   0    1.78    0.84
   0 -13   0    1.86    1.01
   0 -13  -1    0.50    0.89
   0 -13  -1    0.60    1.01
   0 -13  -2    1.96    0.86
   0 -13  -2    3.11    0.92
   0 -13  -3    0.14    0.84
   0 -13  -3    1.11    0.90
   0 -13  -5    0.29    0.80
   0 -13  -5    0.62    0.88
   0 -13  -6    1.45    0.88
   0 -13  -6    0.83    0.85
   0 -13  -7    0.70    0.81
   0 -13  -7    1.38    0.88
   0 -13  -8    2.35    0.88
   0 -13  -8    2.03    0.87
   0 -13  -9    0.72    0.86
   0 -13  -9    1.97    0.85
   0 -13 -10    0.30    0.87
   0 -13 -10    2.32    0.86
   0 -13 -11    0.48    0.79
   0 -13 -11    2.40    0.91
   0 -13 -12   -0.38    0.88
   0 -13 -12   -0.50    0.89
   0 -13 -13    0.46    0.90
   0 -13 -13    1.97    0.90
   0 -13 -14    1.12    0.95
   0 -13 -14   -0.54    0.94
   0 -13 -15   -0.92    0.87
   0 -13 -15    0.58    0.84
   0 -13 -16    0.01    0.97
   0 -13 -17    0.45    1.06
   0  13  17    0.42    0.89
   0 -13 -18    0.00    1.03
   0  13  18   -0.45    0.98
   0 -13 -19    0.37    1.06
   0  13  19    1.01    0.99
   0 -13 -20   -0.37    1.12
   0  13  20   -0.53    1.02
   0 -13 -21    0.97    1.03
   0  13  21    3.36    1.08
   0 -13 -22    0.98    1.05
   0  13  22    0.33    1.16
   0 -13 -23    0.60    1.05
   0  13  23   -0.22    1.15
   0 -13 -24   -1.26    1.05
   0  13  24   -1.55    1.09
   0 -13 -25   -0.46    1.06
   0  13  25   -0.42    1.14
   0 -14  22    0.19    0.86
   0 -14  22    1.58    1.06
   0 -14  21   -0.46    0.87
   0 -14  21    1.92    1.10
   0 -14  20   13.80    1.11
   0 -14  20   12.25    1.33
   0 -14  19    2.48    0.91
   0 -14  19    2.52    1.07
   0 -14  17    5.00    0.90
   0 -14  17    3.51    1.16
   0 -14  16   45.27    2.37
   0 -14  16   44.13    2.15
   0 -14  15    6.59    1.01
   0 -14  15    6.94    1.31
   0 -14  14   49.76    2.37
   0 -14  14   50.97    2.59
   0 -14  13    5.96    0.96
   0 -14  13    5.18    1.17
   0 -14  12   81.24    3.68
   0 -14  12   88.82    3.86
   0 -14  11    5.59    1.05
   0 -14  11    5.16    1.16
   0 -14  10   55.75    2.62
   0 -14  10   64.42    3.04
   0 -14   9   -1.28    0.98
   0 -14   9   -0.74    1.09
   0 -14   8  135.90    5.76
   0 -14   8  117.30    5.06
   0 -14   7    4.52    1.12
   0 -14   7    4.07    1.04
   0 -14   6   64.73    3.05
   0 -14   6   68.68    3.10
   0 -14   5    9.61    1.08
   0 -14   5   13.61    1.34
   0 -14   4   35.05    1.95
   0 -14   4   35.87    1.86
   0 -14   3   57.32    2.64
   0 -14   3   53.20    2.60
   0 -14   2  105.00    4.49
   0 -14   2  105.10    4.55
   0 -14   1    0.74    0.89
   0 -14   1    0.54    0.96
   0 -14   0  251.20   10.32
   0 -14   0  231.10    9.53
   0 -14  -1    1.43    0.86
   0 -14  -1    0.00    1.08
   0 -14  -2  101.50    4.34
   0 -14  -2  103.70    4.49
   0 -14  -3   53.98    2.54
   0 -14  -3   54.69    2.54
   0 -14  -4   34.74    1.79
   0 -14  -4   34.84    1.81
   0 -14  -5   11.04    1.05
   0 -14  -5   10.91    1.11
   0 -14  -6   67.27    3.05
   0 -14  -6   67.44    3.04
   0 -14  -7    8.26    1.07
   0 -14  -7    7.29    1.03
   0 -14  -8  119.90    5.08
   0 -14  -8  121.90    5.16
   0 -14  -9    0.64    0.89
   0 -14  -9   -1.57    0.92
   0 -14 -10   55.51    2.56
   0 -14 -10   59.25    2.76
   0 -14 -11    6.92    1.03
   0 -14 -11    6.12    1.10
   0 -14 -12   90.33    3.92
   0 -14 -12   87.90    3.84
   0 -14 -13    6.13    1.03
   0 -14 -13    5.54    1.06
   0 -14 -14   48.88    2.36
   0 -14 -14   48.43    2.32
   0 -14 -15    5.74    1.12
   0 -14 -15    7.05    1.01
   0 -14 -16   47.48    2.32
   0 -14 -16   47.23    2.31
   0 -14 -17    5.09    1.12
   0 -14 -17    5.48    1.07
   0 -14 -18   61.16    2.81
   0 -14 -18   63.14    2.90
   0 -14 -19    4.66    1.02
   0 -14 -19    2.70    1.10
   0 -14 -20   13.37    1.32
   0 -14 -20   15.04    1.33
   0 -14 -21    0.51    1.01
   0 -14 -22    1.18    1.18
   0  14  22   -1.12    1.19
   0 -15  18   -0.56    0.98
   0 -15  18    3.06    1.06
   0 -15  17   -1.29    0.87
   0 -15  17   -0.51    1.11
   0 -15  16   -1.02    0.80
   0 -15  16    0.48    1.09
   0 -15  15    0.54    0.94
   0 -15  15   -1.56    1.11
   0 -15  14    0.61    0.86
   0 -15  14   -0.51    1.11
   0 -15  13    2.52    0.96
   0 -15  13    0.29    1.04
   0 -15  12    0.65    0.98
   0 -15  12    0.68    1.13
   0 -15  11   -0.82    0.94
   0 -15  11    1.55    1.24
   0 -15  10   -0.91    0.97
   0 -15  10    1.03    1.29
   0 -15   9    1.13    1.21
   0 -15   9    2.13    1.02
   0 -15   8    0.19    0.92
   0 -15   8    0.38    1.22
   0 -15   7   -1.02    1.25
   0 -15   7    0.36    0.88
   0 -15   6    2.79    1.25
   0 -15   6    0.26    0.88
   0 -15   5    1.76    0.99
   0 -15   5    0.27    1.24
   0 -15   4    1.60    1.15
   0 -15   4    0.64    0.98
   0 -15   3    0.59    0.96
   0 -15   3    0.51    1.15
   0 -15   2   -0.13    0.97
   0 -15   2    1.28    1.11
   0 -15   1   -1.01    0.97
   0 -15   1    0.59    1.05
   0 -15   0    0.59    0.92
   0 -15   0   -0.47    1.07
   0 -15  -1   -0.09    1.00
   0 -15  -1    1.03    1.00
   0 -15  -2   -0.08    0.92
   0 -15  -2    0.27    1.02
   0 -15  -3    0.43    0.97
   0 -15  -3    2.54    1.03
   0 -15  -4    2.05    1.00
   0 -15  -4    2.02    1.11
   0 -15  -5    1.28    0.99
   0 -15  -5    1.43    1.11
   0 -15  -6    1.87    1.03
   0 -15  -6    0.26    1.04
   0 -15  -7    0.17    0.93
   0 -15  -7   -0.04    1.03
   0 -15  -8    1.70    1.04
   0 -15  -8    0.87    0.99
   0 -15  -9    0.90    1.10
   0 -15  -9   -1.43    0.98
   0 -15 -10    1.00    0.95
   0 -15 -10    0.76    1.06
   0 -15 -11   -0.38    0.95
   0 -15 -11   -0.88    1.05
   0 -15 -12    0.23    0.94
   0 -15 -12    1.99    1.05
   0 -15 -13    0.71    0.96
   0 -15 -13   -0.54    1.03
   0 -15 -14    1.11    0.98
   0 -15 -14   -0.01    1.05
   0 -15 -15    0.79    1.03
   0 -15 -15    2.68    1.13
   0 -15 -16   -0.65    1.03
   0 -15 -16   -0.85    1.06
   0 -15 -17    1.13    1.13
   0 -15 -17   -0.76    1.07
   0 -15 -18    0.59    1.17
   0 -15 -18    0.95    1.11
   0 -16  12    7.49    0.97
   0 -16  12    9.30    1.36
   0 -16  11   16.78    1.17
   0 -16  11   13.41    1.42
   0 -16  10    0.79    0.84
   0 -16  10    0.33    1.19
   0 -16   9   57.28    2.62
   0 -16   9   62.60    2.97
   0 -16   8    3.64    1.18
   0 -16   8    3.19    0.99
   0 -16   7   14.75    1.46
   0 -16   7   11.56    1.09
   0 -16   6    4.04    1.02
   0 -16   6    5.03    1.33
   0 -16   5    5.10    1.03
   0 -16   5    4.64    1.24
   0 -16   4    5.96    1.06
   0 -16   4    5.92    1.26
   0 -16   3   14.36    1.40
   0 -16   3   16.57    1.32
   0 -16   2    1.79    0.99
   0 -16   2    5.07    1.14
   0 -16   1    9.84    1.13
   0 -16   1    9.30    1.26
   0 -16   0    4.46    1.09
   0 -16   0    6.94    1.19
   0 -16  -1    8.82    1.07
   0 -16  -1   10.26    1.31
   0 -16  -2    3.99    1.22
   0 -16  -2    1.20    0.99
   0 -16  -3   14.30    1.20
   0 -16  -3   15.59    1.36
   0 -16  -4    4.94    1.06
   0 -16  -4    3.88    1.17
   0 -16  -5    3.75    0.99
   0 -16  -5    3.18    1.06
   0 -16  -6    5.23    1.05
   0 -16  -6    4.69    1.04
   0 -16  -7   12.80    1.17
   0 -16  -7   11.21    1.22
   0 -16  -8    3.61    0.99
   0 -16  -8    2.78    1.10
   0 -16  -9   58.72    2.74
   0 -16  -9   61.41    2.82
   0 -16 -10    0.24    1.08
   0 -16 -10    1.24    1.06
   0 -16 -11   13.94    1.26
   0 -16 -12    6.55    1.11
   1 -16 -12    0.02    1.09
   1 -16 -12    1.42    1.12
   1 -16 -11    4.55    1.06
   1 -16 -11    6.82    1.20
   1 -16 -10    3.78    1.21
   1 -16 -10    6.54    1.09
   1 -16  -9   58.98    2.81
   1 -16  -9   61.52    2.85
   1 -16  -8    0.64    1.14
   1 -16  -8    3.23    1.08
   1 -16  -7   13.80    1.25
   1 -16  -7   13.61    1.29
   1 -16  -6   -1.20    1.05
   1 -16  -6   -0.78    1.04
   1 -16  -5   21.62    1.49
   1 -16  -5   22.93    1.50
   1 -16  -4    7.97    1.31
   1 -16  -4    9.74    1.10
   1 -16  -3   25.96    1.62
   1 -16  -3   23.17    1.65
   1 -16  -2    0.16    0.96
   1 -16  -2    0.88    1.14
   1 -16  -1    5.83    1.12
   1 -16  -1    6.86    1.27
   1 -16   0    0.94    1.00
   1 -16   0    0.51    1.12
   1 -16   1    5.62    1.11
   1 -16   1    6.73    1.18
   1 -16   2    1.21    1.14
   1 -16   2   -0.66    1.08
   1 -16   3   27.44    1.77
   1 -16   3   25.53    1.55
   1 -16   4    7.66    1.28
   1 -16   4    8.97    1.10
   1 -16   5   22.39    1.56
   1 -16   5   23.18    1.45
   1 -16   6   -0.86    1.07
   1 -16   6    0.45    0.95
   1 -16   7   11.91    1.35
   1 -16   7   12.26    1.03
   1 -16   8   -1.18    1.11
   1 -16   8    0.16    0.92
   1 -16   9   53.91    2.48
   1 -16   9   51.56    2.51
   1 -16  10    5.45    1.23
   1 -16  10    3.29    0.96
   1 -16  11    7.35    1.16
   1 -16  11    7.57    0.96
   1 -16  12    0.33    1.03
   1 -16  12   -0.68    0.86
   1 -15 -18   13.07    1.37
   1 -15 -18   11.47    1.31
   1 -15 -17    2.88    1.08
   1 -15 -17    3.64    1.05
   1 -15 -16   13.65    1.30
   1 -15 -16   15.46    1.30
   1 -15 -15   23.82    1.51
   1 -15 -15   24.15    1.64
   1 -15 -14    5.87    1.17
   1 -15 -14    3.34    1.07
   1 -15 -13    2.24    1.02
   1 -15 -13    3.52    1.08
   1 -15 -12    1.21    1.05
   1 -15 -12    0.37    1.01
   1 -15 -11   73.96    3.34
   1 -15 -11   69.86    3.18
   1 -15 -10   -0.48    1.03
   1 -15 -10    0.04    1.12
   1 -15  -9    0.75    1.07
   1 -15  -9    1.29    1.02
   1 -15  -8   22.27    1.48
   1 -15  -8   23.53    1.58
   1 -15  -7   15.69    1.33
   1 -15  -7   15.44    1.41
   1 -15  -6   18.35    1.44
   1 -15  -6   18.91    1.41
   1 -15  -5   77.17    3.45
   1 -15  -5   81.55    3.65
   1 -15  -4    2.90    0.99
   1 -15  -4    0.98    1.07
   1 -15  -3    9.53    1.12
   1 -15  -3   10.66    1.26
   1 -15  -2    2.24    1.00
   1 -15  -2    1.99    1.12
   1 -15  -1    1.42    1.22
   1 -15  -1    1.09    0.99
   1 -15   0   -1.85    1.02
   1 -15   0   -1.60    1.15
   1 -15   1    1.70    1.03
   1 -15   1   -0.55    1.22
   1 -15   2    1.99    0.93
   1 -15   2    2.22    1.15
   1 -15   3    7.95    1.27
   1 -15   3   12.01    1.15
   1 -15   4    1.65    1.12
   1 -15   4    2.00    1.03
   1 -15   5   79.38    3.64
   1 -15   5   78.00    3.44
   1 -15   6   19.47    1.54
   1 -15   6   20.32    1.33
   1 -15   7   13.41    1.39
   1 -15   7   16.71    1.30
   1 -15   8   22.33    1.45
   1 -15   8   26.09    1.75
   1 -15   9    2.64    1.14
   1 -15   9    0.00    0.89
   1 -15  10    0.03    1.16
   1 -15  10    2.16    1.00
   1 -15  11   70.75    3.29
   1 -15  11   73.38    3.30
   1 -15  12    2.25    1.23
   1 -15  12    1.75    1.02
   1 -15  13    1.97    1.09
   1 -15  13    3.11    1.00
   1 -15  14    5.37    1.19
   1 -15  14    4.16    0.96
   1 -15  15   23.45    1.63
   1 -15  15   23.81    1.46
   1 -15  16   15.65    1.37
   1 -15  16   15.27    1.12
   1 -15  17    4.62    1.11
   1 -15  17    4.40    0.92
   1 -15  18   10.63    1.16
   1 -15  18   13.15    1.50
   1 -14 -22   -1.85    1.24
  -1  14  21    1.11    1.16
   1 -14 -21    0.53    1.02
  -1  14  20   11.26    1.24
   1 -14 -20   14.32    1.31
  -1  14  19    1.67    0.98
   1 -14 -19    2.91    1.01
   1 -14 -18   32.93    1.81
   1 -14 -17    2.24    1.00
   1 -14 -17    3.63    1.06
   1 -14 -16   22.38    1.52
   1 -14 -16   23.77    1.58
   1 -14 -15    0.19    1.05
   1 -14 -15    1.51    1.05
   1 -14 -14    6.32    1.09
   1 -14 -14    6.49    1.10
   1 -14 -13   12.57    1.24
   1 -14 -13   12.27    1.16
   1 -14 -12   13.50    1.21
   1 -14 -12   12.76    1.31
   1 -14 -11    1.60    0.95
   1 -14 -11    1.42    1.00
   1 -14 -10    7.95    1.12
   1 -14 -10    9.06    1.07
   1 -14  -9    2.27    1.02
   1 -14  -9    0.77    0.94
   1 -14  -8    8.84    1.13
   1 -14  -8    7.32    1.14
   1 -14  -7    5.15    1.05
   1 -14  -7    5.44    1.12
   1 -14  -6    6.62    1.01
   1 -14  -6    7.01    1.09
   1 -14  -5    0.44    0.98
   1 -14  -5    2.41    0.93
   1 -14  -4   28.31    1.68
   1 -14  -4   31.72    1.73
   1 -14  -3   10.92    1.24
   1 -14  -3   11.05    1.17
   1 -14  -2    0.41    1.05
   1 -14  -2   -0.30    0.86
   1 -14  -1   43.01    2.18
   1 -14  -1   41.25    2.10
   1 -14   0    0.63    0.90
   1 -14   0    0.37    1.02
   1 -14   1   44.43    2.19
   1 -14   1   44.14    2.26
   1 -14   2   -0.83    0.94
   1 -14   2    0.84    1.03
   1 -14   3   11.19    1.24
   1 -14   3    8.37    1.10
   1 -14   4   27.71    1.69
   1 -14   4   28.25    1.64
   1 -14   5    1.67    0.91
   1 -14   5   -0.02    1.05
   1 -14   7    5.66    1.13
   1 -14   7    3.26    1.03
   1 -14   8    8.69    1.21
   1 -14   8    5.28    0.99
   1 -14   9    0.88    0.99
   1 -14   9    0.01    1.09
   1 -14  10    9.58    1.13
   1 -14  10    7.39    1.19
   1 -14  11    2.28    1.13
   1 -14  11    0.67    0.94
   1 -14  12   13.66    1.32
   1 -14  12   12.77    1.14
   1 -14  13   14.49    1.17
   1 -14  13   12.45    1.33
   1 -14  14    4.77    1.08
   1 -14  14    5.70    1.02
   1 -14  15   -0.29    1.11
   1 -14  15    1.22    0.89
   1 -14  16   23.09    1.42
   1 -14  16   20.94    1.50
   1 -14  17    2.01    1.00
   1 -14  17    1.16    0.94
   1 -14  18   34.66    1.99
   1 -14  18   36.52    1.85
   1 -14  19    1.57    1.08
   1 -14  19    2.57    0.90
   1 -14  20   15.22    1.27
   1 -14  20   14.94    1.15
   1 -14  21    0.76    1.09
   1 -14  21   -0.34    0.87
   1 -14  22   11.83    1.09
  -1  13  25   11.82    1.43
   1 -13 -25   15.94    1.35
  -1  13  24   26.07    1.63
   1 -13 -24   24.28    1.49
  -1  13  23    1.53    1.08
   1 -13 -23    1.98    1.04
  -1  13  22   18.24    1.40
   1 -13 -22   16.27    1.36
  -1  13  21    4.62    1.14
   1 -13 -21    5.05    1.10
  -1  13  20    8.32    1.18
   1 -13 -20    9.48    1.16
  -1  13  19   -0.53    1.01
   1 -13 -19   -0.52    1.00
  -1  13  18    9.07    1.16
   1 -13 -18    9.97    1.08
  -1  13  17    1.02    1.04
   1 -13 -17    1.52    1.05
  -1  13  16    3.90    1.05
   1 -13 -16    2.88    1.08
  -1  13  15   39.67    2.00
   1 -13 -15   37.86    1.98
   1 -13 -14   29.90    1.70
   1 -13 -13    1.04    0.95
   1 -13 -13    1.22    0.93
   1 -13 -12   21.32    1.43
   1 -13 -12   24.38    1.48
   1 -13 -11   35.53    1.88
   1 -13 -11   37.21    1.92
   1 -13 -10    1.30    0.92
   1 -13 -10   -0.23    0.90
   1 -13  -9    4.55    0.98
   1 -13  -9    3.21    0.97
   1 -13  -8   16.46    1.22
   1 -13  -8   20.93    1.39
   1 -13  -7   38.32    1.97
   1 -13  -7   39.54    1.99
   1 -13  -6    2.35    0.97
   1 -13  -6    0.82    0.88
   1 -13  -5   18.38    1.29
   1 -13  -5   14.23    1.24
   1 -13  -4    4.32    0.96
   1 -13  -4    3.73    1.01
   1 -13  -3   33.67    1.81
   1 -13  -3   32.58    1.74
   1 -13  -2    0.95    1.01
   1 -13  -2    1.14    0.96
   1 -13  -1   36.10    1.93
   1 -13  -1   38.91    1.96
   1 -13   0   -1.05    1.01
   1 -13   0    0.55    0.90
   1 -13   1   39.59    2.02
   1 -13   1   39.95    1.99
   1 -13   2    1.15    0.94
   1 -13   2    1.17    0.91
   1 -13   3   31.44    1.75
   1 -13   3   33.41    1.76
   1 -13   4    3.33    1.08
   1 -13   4    3.85    0.89
   1 -13   5   13.26    1.28
   1 -13   5   14.73    1.13
   1 -13   6    1.79    1.00
   1 -13   6    1.24    0.92
   1 -13   7   41.35    2.10
   1 -13   7   38.50    1.98
   1 -13   8   16.66    1.38
   1 -13   8   19.87    1.35
   1 -13   9    1.61    1.11
   1 -13   9    4.73    0.86
   1 -13  10   -0.19    1.06
   1 -13  10    1.42    0.82
   1 -13  11   35.15    1.98
   1 -13  11   34.39    1.78
   1 -13  12   22.23    1.51
   1 -13  12   21.69    1.37
   1 -13  13    1.51    1.03
   1 -13  13    1.98    0.89
   1 -13  14   28.98    1.76
   1 -13  14   29.49    1.62
   1 -13  15   36.03    1.95
   1 -13  15   36.83    1.87
   1 -13  16    4.29    1.21
   1 -13  16    4.10    0.93
   1 -13  17    1.56    1.08
   1 -13  17    1.14    0.94
   1 -13  18    8.49    1.10
   1 -13  18    7.32    1.04
   1 -13  19    1.07    1.19
   1 -13  19   -0.57    0.91
   1 -13  20    9.47    1.27
   1 -13  20   11.44    1.10
   1 -13  21    2.41    1.07
   1 -13  21    4.35    0.91
   1 -13  22   20.44    1.52
   1 -13  23    2.16    1.05
   1 -13  24   26.80    1.59
   1 -13  25   16.97    1.32
  -1  12  27    1.38    1.10
   1 -12 -27   -0.04    0.88
  -1  12  26    1.80    1.07
   1 -12 -26    3.73    0.95
  -1  12  25   -0.06    1.13
   1 -12 -25    0.17    0.94
  -1  12  24    9.62    1.23
   1 -12 -24    7.83    1.14
  -1  12  23   44.44    2.26
   1 -12 -23   48.56    2.41
  -1  12  22    1.55    1.03
   1 -12 -22    1.72    1.05
  -1  12  21   33.38    1.86
   1 -12 -21   35.51    1.88
  -1  12  20   12.39    1.22
   1 -12 -20   10.39    1.20
  -1  12  19   16.18    1.31
   1 -12 -19   15.02    1.24
  -1  12  18    2.16    0.93
   1 -12 -18    2.67    1.03
  -1  12  17   60.50    2.78
   1 -12 -17   60.91    2.84
  -1  12  16   18.80    1.35
   1 -12 -16   19.24    1.36
  -1  12  15   30.47    1.70
   1 -12 -15   33.93    1.79
  -1  12  14    9.88    1.08
   1 -12 -14    6.33    1.04
  -1  12  13   21.26    1.38
   1 -12 -13   23.91    1.51
  -1  12  12    2.79    0.88
   1 -12 -12    3.32    0.98
   1 -12 -11   47.95    2.28
   1 -12 -10    6.01    1.00
   1 -12 -10    5.04    0.90
   1 -12  -9   37.71    1.90
   1 -12  -9   42.02    2.05
   1 -12  -8    2.17    0.87
   1 -12  -8    1.82    0.93
   1 -12  -7   52.05    2.41
   1 -12  -7   56.72    2.62
   1 -12  -6   28.21    1.57
   1 -12  -6   29.76    1.69
   1 -12  -5  198.60    8.23
   1 -12  -5  186.30    7.75
   1 -12  -4   19.57    1.37
   1 -12  -4   19.70    1.32
   1 -12  -3  134.40    5.69
   1 -12  -3  126.40    5.37
   1 -12  -2    2.61    0.98
   1 -12  -2    3.56    0.89
   1 -12  -1  134.40    5.68
   1 -12  -1  147.50    6.19
   1 -12   0    1.73    0.89
   1 -12   0    0.98    0.90
   1 -12   1  143.90    6.06
   1 -12   1  155.40    6.49
   1 -12   3  112.60    4.83
   1 -12   3  129.20    5.43
   1 -12   4   19.84    1.40
   1 -12   4   16.91    1.13
   1 -12   5  202.20    8.42
   1 -12   5  181.30    7.50
   1 -12   6   30.25    1.77
   1 -12   6   29.86    1.60
   1 -12   7   56.33    2.66
   1 -12   7   54.31    2.49
   1 -12   8    1.40    0.94
   1 -12   8    2.67    0.79
   1 -12   9   37.36    2.00
   1 -12   9   41.37    1.99
   1 -12  10    6.19    1.18
   1 -12  10    5.19    0.85
   1 -12  11   53.51    2.61
   1 -12  11   55.02    2.53
   1 -12  12    2.40    1.17
   1 -12  12    0.76    0.83
   1 -12  13   20.78    1.52
   1 -12  13   22.18    1.31
   1 -12  14    8.96    1.12
   1 -12  14    8.92    0.96
   1 -12  15   32.01    1.70
   1 -12  15   28.88    1.76
   1 -12  16   20.82    1.48
   1 -12  16   21.31    1.35
   1 -12  17   64.74    2.89
   1 -12  17   61.56    2.94
   1 -12  18    3.73    1.08
   1 -12  19   13.54    1.26
  -1  12 -20   13.53    1.11
   1 -12  20   12.90    1.32
  -1  12 -21   36.93    1.94
   1 -12  21   41.00    2.19
  -1  12 -22    2.82    0.95
   1 -12  22   -0.34    1.19
  -1  12 -23   42.38    2.15
   1 -12  23   43.57    2.25
  -1  12 -24    8.74    1.13
   1 -12  24    9.16    1.18
  -1  12 -25    0.03    0.92
   1 -12  25    0.43    0.96
  -1  12 -26    3.65    0.92
   1 -12  26    4.01    1.05
  -1  12 -27    0.95    0.88
   1 -12  27   -0.03    1.00
  -1  11  29    1.77    1.04
   1 -11 -29    1.74    0.98
  -1  11  28   49.26    2.46
   1 -11 -28   47.86    2.29
  -1  11  27   11.55    1.20
   1 -11 -27   12.62    1.13
  -1  11  26    1.97    1.02
   1 -11 -26    3.56    0.95
  -1  11  25   15.32    1.38
   1 -11 -25   16.65    1.27
  -1  11  24    1.27    1.12
   1 -11 -24    1.34    0.98
  -1  11  23    1.73    1.13
   1 -11 -23    1.46    1.01
  -1  11  22   48.41    2.43
   1 -11 -22   51.08    2.48
  -1  11  21   11.54    1.18
   1 -11 -21   12.79    1.17
  -1  11  20   17.39    1.39
   1 -11 -20   17.11    1.28
  -1  11  19   69.00    3.12
   1 -11 -19   60.12    2.81
  -1  11  18   40.99    2.09
   1 -11 -18   41.03    2.14
  -1  11  17   40.45    2.02
   1 -11 -17   45.86    2.27
  -1  11  16   21.38    1.37
   1 -11 -16   20.36    1.31
  -1  11  15   38.02    1.94
   1 -11 -15   34.15    1.80
  -1  11  14    7.26    0.93
   1 -11 -14    5.64    0.98
  -1  11  13   93.94    4.05
   1 -11 -13   96.15    4.19
  -1  11  12   90.46    3.94
   1 -11 -12   93.13    4.08
  -1  11  11   97.70    4.22
   1 -11 -11   89.28    3.91
  -1  11  10    8.15    1.00
   1 -11 -10    8.24    0.95
   1 -11  -9   54.98    2.52
   1 -11  -8    3.76    0.84
   1 -11  -8    3.09    0.79
   1 -11  -7   19.51    1.26
   1 -11  -7   20.91    1.28
   1 -11  -6    7.67    0.93
   1 -11  -6    8.57    0.93
   1 -11  -5  150.40    6.27
   1 -11  -5  162.70    6.76
   1 -11  -4   11.91    1.00
   1 -11  -4   10.44    1.05
   1 -11  -3   38.72    1.93
   1 -11  -3   41.03    2.02
   1 -11  -2   42.78    2.08
   1 -11  -2   44.16    2.16
   1 -11  -1  403.00   16.43
   1 -11  -1  386.60   15.77
   1 -11   0    1.15    0.91
   1 -11   0    1.96    0.88
   1 -11   1  396.30   16.18
   1 -11   1  378.20   15.44
   1 -11   2   74.60    3.35
   1 -11   2   66.96    3.02
   1 -11   3   38.22    1.94
   1 -11   3   35.66    1.87
   1 -11   4   16.62    1.22
   1 -11   4   14.46    1.22
   1 -11   5  147.00    6.18
   1 -11   5  155.40    6.51
   1 -11   6    8.95    1.12
   1 -11   6    8.27    0.96
   1 -11   7   19.59    1.40
   1 -11   7   20.85    1.36
   1 -11   8    3.93    1.03
   1 -11   8    2.03    0.84
   1 -11   9   53.85    2.58
   1 -11   9   53.98    2.51
   1 -11  10    9.74    1.15
   1 -11  10    7.92    0.97
   1 -11  11   88.58    3.93
   1 -11  11   95.07    4.13
   1 -11  12   88.49    3.93
   1 -11  12   91.97    4.01
   1 -11  14    6.68    1.18
   1 -11  15   33.52    1.87
  -1  11 -16   20.16    1.36
   1 -11  16   17.58    1.39
  -1  11 -17   43.97    2.20
   1 -11  17   46.72    2.39
  -1  11 -18   40.33    2.08
   1 -11  18   46.94    2.36
  -1  11 -19   68.34    3.13
   1 -11  19   68.21    3.20
  -1  11 -20   18.88    1.42
   1 -11  20   18.35    1.47
  -1  11 -21   12.13    1.13
   1 -11  21   11.78    1.25
  -1  11 -22   58.36    2.72
   1 -11  22   50.99    2.55
  -1  11 -23    2.93    0.91
   1 -11  23    2.44    1.06
  -1  11 -24    3.15    0.92
   1 -11  24    1.59    1.10
  -1  11 -25   17.36    1.29
   1 -11  25   12.60    1.32
  -1  11 -26    2.82    0.90
   1 -11  26    3.91    1.08
  -1  11 -27   15.20    1.19
   1 -11  27   11.08    1.19
  -1  11 -28   47.22    2.23
   1 -11  28   49.71    2.41
  -1  11 -29    2.79    0.85
   1 -11  29    1.70    1.05
  -1  10  31   -0.24    1.02
   1 -10 -31    1.18    0.86
  -1  10  30   40.54    2.14
   1 -10 -30   40.16    2.02
  -1  10  29   50.08    2.45
   1 -10 -29   43.60    2.19
  -1  10  28   51.96    2.58
   1 -10 -28   53.11    2.53
  -1  10  27    4.72    1.04
   1 -10 -27    3.53    1.04
  -1  10  26   31.75    1.84
   1 -10 -26   35.12    1.86
  -1  10  25   16.07    1.39
   1 -10 -25   12.60    1.23
  -1  10  24   95.27    4.16
   1 -10 -24   99.76    4.36
  -1  10  23    3.48    1.03
   1 -10 -23    4.58    1.08
  -1  10  22   88.32    3.89
   1 -10 -22   88.10    3.92
  -1  10  21   12.54    1.22
   1 -10 -21   13.37    1.21
  -1  10  20   81.69    3.58
   1 -10 -20   79.23    3.52
  -1  10  19   40.48    2.02
   1 -10 -19   41.73    2.10
  -1  10  18   51.04    2.39
   1 -10 -18   51.31    2.48
  -1  10  17   60.03    2.78
   1 -10 -17   60.70    2.81
  -1  10  16   63.96    2.91
   1 -10 -16   62.54    2.85
  -1  10  15    8.69    1.04
   1 -10 -15    9.23    0.96
  -1  10  14   83.17    3.64
   1 -10 -14   86.50    3.75
  -1  10  13    2.70    0.86
   1 -10 -13    3.04    0.79
  -1  10  12   45.70    2.17
   1 -10 -12   51.33    2.40
  -1  10  11  122.00    5.15
   1 -10 -11  119.50    5.08
  -1  10  10   54.88    2.50
   1 -10 -10   52.28    2.49
  -1  10   9   12.85    1.05
   1 -10  -9   11.43    1.07
  -1  10   8    1.88    0.79
   1 -10  -8    3.04    0.84
   1 -10  -7   11.36    1.03
   1 -10  -6   55.70    2.52
   1 -10  -6   55.77    2.54
   1 -10  -5   77.41    3.38
   1 -10  -5   74.16    3.23
   1 -10  -4   12.20    0.99
   1 -10  -4   14.58    1.08
   1 -10  -3   51.02    2.36
   1 -10  -3   51.60    2.34
   1 -10  -2   33.91    1.73
   1 -10  -2   33.96    1.69
   1 -10  -1   73.98    3.26
   1 -10  -1   73.11    3.17
   1 -10   0    0.96    0.85
   1 -10   0    1.39    0.73
   1 -10   1   74.61    3.28
   1 -10   1   72.31    3.13
   1 -10   2   31.48    1.66
   1 -10   2   29.55    1.50
   1 -10   3   60.86    2.69
   1 -10   3   52.71    2.44
   1 -10   4   13.06    1.10
   1 -10   4   10.01    0.87
   1 -10   5   79.40    3.50
   1 -10   5   72.72    3.17
   1 -10   6   52.72    2.50
   1 -10   6   59.81    2.66
   1 -10   7   13.07    1.16
   1 -10   7   10.50    0.95
   1 -10   8    2.40    0.90
   1 -10   8    2.39    0.75
   1 -10   9   12.36    1.06
   1 -10   9   11.83    1.09
   1 -10  10   48.50    2.38
   1 -10  10   52.40    2.46
   1 -10  11  118.50    5.05
   1 -10  11  126.60    5.43
   1 -10  12   48.32    2.40
  -1  10 -13    1.44    0.85
   1 -10  13    3.89    1.00
  -1  10 -14   87.15    3.82
   1 -10  14   80.84    3.65
  -1  10 -15    7.51    1.07
   1 -10  15    8.97    1.12
  -1  10 -16   62.07    2.86
   1 -10  16   65.31    3.03
  -1  10 -17   58.28    2.72
   1 -10  17   59.28    2.81
  -1  10 -18   51.19    2.42
   1 -10  18   53.01    2.62
  -1  10 -19   37.51    1.96
   1 -10  19   39.07    2.08
  -1  10 -20  102.30    4.45
   1 -10  20   97.75    4.34
  -1  10 -21   38.11    1.97
   1 -10  21   41.22    2.18
  -1  10 -22  107.40    4.64
   1 -10  22  118.00    5.11
  -1  10 -23    3.23    0.93
   1 -10  23    5.43    1.26
  -1  10 -24   90.57    3.96
   1 -10  24  105.00    4.61
  -1  10 -25   16.50    1.26
   1 -10  25   12.75    1.36
  -1  10 -26   29.92    1.65
   1 -10  26   30.64    1.83
  -1  10 -27    3.90    0.85
   1 -10  27    5.52    1.19
  -1  10 -28   47.48    2.27
   1 -10  28   52.77    2.61
  -1  10 -29   41.47    2.04
   1 -10  29   43.13    2.20
  -1  10 -30   45.47    2.17
   1 -10  30   42.11    2.21
  -1  10 -31    0.12    0.75
   1 -10  31    0.01    1.08
  -1   9  33    5.08    1.20
   1  -9 -33    7.14    0.92
  -1   9  32   49.07    2.46
   1  -9 -32   52.92    2.48
  -1   9  31    0.17    1.11
   1  -9 -31    1.20    0.81
  -1   9  30   25.45    1.62
   1  -9 -30   23.80    1.47
  -1   9  29   10.34    1.26
   1  -9 -29    9.97    1.14
  -1   9  28  104.40    4.56
   1  -9 -28  111.50    4.77
  -1   9  27    0.11    1.07
   1  -9 -27    0.07    0.91
  -1   9  26   37.65    2.02
   1  -9 -26   36.21    1.92
  -1   9  25   11.54    1.26
   1  -9 -25    9.65    1.13
  -1   9  24   71.05    3.24
   1  -9 -24   74.30    3.32
  -1   9  23   48.53    2.35
   1  -9 -23   49.79    2.42
  -1   9  22  111.80    4.80
   1  -9 -22  104.00    4.51
  -1   9  21    0.12    0.97
   1  -9 -21    2.20    0.86
  -1   9  20  113.50    4.86
   1  -9 -20  107.20    4.59
  -1   9  19    4.81    1.04
   1  -9 -19    3.30    0.90
  -1   9  18   62.22    2.85
   1  -9 -18   67.51    3.04
  -1   9  17   13.28    1.10
   1  -9 -17   13.02    1.21
  -1   9  16   25.65    1.53
   1  -9 -16   23.33    1.43
  -1   9  15    3.88    0.97
   1  -9 -15    1.99    0.86
  -1   9  14  273.50   11.22
   1  -9 -14  273.10   11.25
  -1   9  13   74.08    3.26
   1  -9 -13   61.96    2.82
  -1   9  12   53.61    2.50
   1  -9 -12   58.82    2.67
  -1   9  11   13.43    1.04
   1  -9 -11   12.83    1.02
  -1   9  10   81.38    3.52
   1  -9 -10   83.49    3.60
  -1   9   9   99.09    4.20
   1  -9  -9  105.60    4.47
  -1   9   8   76.91    3.35
   1  -9  -8   74.44    3.22
  -1   9   7   65.04    2.89
   1  -9  -7   64.87    2.85
  -1   9   6   -0.44    0.77
   1  -9  -6    2.85    0.74
   1  -9  -5    6.75    0.84
   1  -9  -4   21.68    1.27
   1  -9  -4   24.90    1.38
   1  -9  -3    4.19    0.80
   1  -9  -3    5.45    0.78
   1  -9  -2    3.41    0.71
   1  -9  -2    2.06    0.77
   1  -9  -1    8.50    0.91
   1  -9  -1    8.95    0.88
   1  -9   0    0.73    0.76
   1  -9   0    0.05    0.76
   1  -9   1    9.95    0.96
   1  -9   1   10.34    0.97
   1  -9   2    4.37    0.86
   1  -9   2    3.91    0.85
   1  -9   3    4.82    0.89
   1  -9   3    4.03    0.86
   1  -9   4   23.22    1.43
   1  -9   4   24.88    1.43
   1  -9   5    7.14    0.94
   1  -9   5    7.29    0.87
   1  -9   6    2.06    0.80
   1  -9   6    0.92    0.78
   1  -9   7   62.82    2.85
   1  -9   7   62.89    2.88
   1  -9   8   75.78    3.36
   1  -9   8   81.47    3.59
   1  -9   9   99.08    4.27
   1  -9   9  106.10    4.55
   1  -9  10   76.43    3.41
  -1   9 -11   10.14    1.06
   1  -9  11   10.88    1.17
  -1   9 -12   51.97    2.47
   1  -9  12   50.25    2.48
  -1   9 -13   65.12    2.97
   1  -9  13   60.80    2.86
  -1   9 -14  262.90   10.81
   1  -9  14  268.50   11.06
  -1   9 -15    2.09    0.87
   1  -9  15    3.48    1.02
  -1   9 -16   24.47    1.45
   1  -9  16   22.98    1.51
  -1   9 -17   15.23    1.16
   1  -9  17   12.91    1.29
  -1   9 -18   58.99    2.73
   1  -9  18   66.70    3.11
  -1   9 -19    5.27    0.86
   1  -9  19    5.11    1.11
  -1   9 -20  104.80    4.51
   1  -9  20  117.90    5.11
  -1   9 -21    2.38    0.89
   1  -9  21    2.21    1.20
  -1   9 -22   95.91    4.17
   1  -9  22   96.53    4.27
  -1   9 -23   41.96    2.10
   1  -9  23   39.71    2.17
  -1   9 -24   68.06    3.08
   1  -9  24   79.47    3.60
  -1   9 -25   11.30    1.05
   1  -9  25    9.46    1.18
  -1   9 -26   40.31    2.05
   1  -9  26   32.83    1.95
  -1   9 -27    0.54    0.88
   1  -9  27    1.34    1.13
  -1   9 -28  117.20    5.01
   1  -9  28  111.20    4.85
  -1   9 -29    7.93    1.04
   1  -9  29    8.56    1.21
  -1   9 -30   23.83    1.44
   1  -9  30   23.61    1.62
  -1   9 -31   -0.62    0.87
   1  -9  31    2.07    1.12
  -1   9 -32   59.42    2.70
   1  -9  32   52.61    2.55
  -1   9 -33    4.74    0.80
   1  -9  33    4.78    0.93
  -1   8  34    1.59    1.14
   1  -8 -34    1.49    0.90
  -1   8  33    1.67    1.19
   1  -8 -33    1.64    0.85
  -1   8  32   29.01    1.82
   1  -8 -32   29.71    1.68
  -1   8  31   11.76    1.28
   1  -8 -31   11.16    1.05
  -1   8  30   84.21    3.78
   1  -8 -30   82.80    3.66
  -1   8  29    3.04    1.06
   1  -8 -29    3.10    0.92
  -1   8  28    1.28    1.11
   1  -8 -28    2.98    0.94
  -1   8  27   10.66    1.27
   1  -8 -27    9.42    1.04
  -1   8  26   40.52    2.09
   1  -8 -26   36.16    1.91
  -1   8  25   -0.34    1.09
   1  -8 -25    1.37    0.94
  -1   8  24   61.29    2.88
   1  -8 -24   68.53    3.10
  -1   8  23   11.13    1.18
   1  -8 -23    8.58    1.08
  -1   8  22   58.12    2.74
   1  -8 -22   59.58    2.79
  -1   8  21   27.68    1.65
   1  -8 -21   27.54    1.65
  -1   8  20  116.00    4.96
   1  -8 -20  113.70    4.90
  -1   8  19  114.40    4.90
   1  -8 -19  124.30    5.32
  -1   8  18   24.21    1.51
   1  -8 -18   21.19    1.39
  -1   8  17   31.96    1.69
   1  -8 -17   32.62    1.76
  -1   8  16    3.52    0.87
   1  -8 -16    2.81    0.86
  -1   8  15   29.85    1.64
   1  -8 -15   29.45    1.58
  -1   8  14   20.68    1.26
   1  -8 -14   24.21    1.35
  -1   8  13  137.00    5.73
   1  -8 -13  130.60    5.46
  -1   8  12   16.21    1.16
   1  -8 -12   16.13    1.09
  -1   8  11  172.80    7.15
   1  -8 -11  173.80    7.20
  -1   8  10   18.50    1.16
   1  -8 -10   15.09    1.11
  -1   8   9  207.60    8.53
   1  -8  -9  212.10    8.75
  -1   8   8  128.00    5.35
   1  -8  -8  129.30    5.42
  -1   8   7  528.70   21.44
   1  -8  -7  496.60   20.17
  -1   8   6   12.12    0.97
   1  -8  -6   13.00    1.00
  -1   8   5   10.78    0.91
   1  -8  -5    5.74    0.82
  -1   8   4   16.65    1.02
   1  -8  -4   15.18    1.04
   1  -8  -3  426.90   17.33
   1  -8  -3  384.40   15.64
   1  -8  -2  191.10    7.86
   1  -8  -2  197.60    8.12
   1  -8  -1  254.20   10.39
   1  -8  -1  249.60   10.20
   1  -8   2  181.40    7.50
   1  -8   2  184.60    7.60
   1  -8   3  425.20   17.31
   1  -8   3  412.70   16.78
   1  -8   4   14.81    1.12
   1  -8   4   16.70    1.11
   1  -8   5    5.00    0.91
   1  -8   5    5.09    0.83
   1  -8   6   15.89    1.11
   1  -8   6   13.84    0.98
   1  -8   7  457.90   18.59
   1  -8   7  479.60   19.48
   1  -8   8  133.30    5.63
  -1   8  -9  194.20    8.03
   1  -8   9  209.90    8.70
  -1   8 -10   18.54    1.21
   1  -8  10   17.10    1.31
  -1   8 -11  163.30    6.81
   1  -8  11  167.30    7.00
  -1   8 -12   16.49    1.20
   1  -8  12   16.92    1.25
  -1   8 -13  138.20    5.83
   1  -8  13  138.70    5.88
  -1   8 -14   22.58    1.44
   1  -8  14   25.46    1.58
  -1   8 -15   28.46    1.58
   1  -8  15   26.11    1.60
  -1   8 -16    3.67    0.85
   1  -8  16    3.73    1.10
  -1   8 -17   28.42    1.57
   1  -8  17   24.22    1.73
  -1   8 -18   22.49    1.40
   1  -8  18   25.48    1.68
  -1   8 -19  107.70    4.66
   1  -8  19  110.50    4.88
  -1   8 -20  126.20    5.40
   1  -8  20  115.30    5.01
  -1   8 -21   29.40    1.66
   1  -8  21   29.11    1.80
  -1   8 -22   67.75    3.11
   1  -8  22   59.50    2.91
  -1   8 -23   10.05    1.12
   1  -8  23    9.07    1.23
  -1   8 -24   64.00    2.94
   1  -8  24   63.90    3.05
  -1   8 -25    1.73    0.88
   1  -8  25    4.52    1.14
  -1   8 -26   36.70    1.89
   1  -8  26   39.65    2.15
  -1   8 -27    8.50    1.00
   1  -8  27   10.47    1.28
  -1   8 -28    3.29    0.85
   1  -8  28    5.46    1.19
  -1   8 -29    1.17    0.86
   1  -8  29    2.23    1.13
  -1   8 -30   86.24    3.78
   1  -8  30   88.55    3.97
  -1   8 -31   12.95    1.07
   1  -8  31   11.38    1.43
  -1   8 -32   31.81    1.69
   1  -8  32   33.03    1.90
  -1   8 -33    1.17    0.81
   1  -8  33   -1.22    1.01
  -1   8 -34    1.09    0.82
   1  -8  34    1.73    1.00
  -1   7  35   -0.74    1.07
   1  -7 -35    1.31    0.71
  -1   7  34    3.23    1.09
   1  -7 -34    3.45    0.87
  -1   7  33   -0.48    1.16
   1  -7 -33    1.48    0.95
  -1   7  32    4.30    1.19
   1  -7 -32    3.60    0.93
  -1   7  31   19.29    1.48
   1  -7 -31   19.21    1.38
  -1   7  30    5.28    1.17
   1  -7 -30    4.92    0.93
  -1   7  29   14.02    1.37
   1  -7 -29   14.07    1.21
  -1   7  28    0.60    1.03
   1  -7 -28    0.20    0.88
  -1   7  27    4.68    1.08
   1  -7 -27    3.14    0.93
  -1   7  26    3.13    1.11
   1  -7 -26    4.95    0.89
  -1   7  25   16.28    1.33
   1  -7 -25   16.49    1.23
  -1   7  24    1.36    1.00
   1  -7 -24    1.14    0.95
  -1   7  23    4.62    0.99
   1  -7 -23    4.85    1.02
  -1   7  22    2.06    0.94
   1  -7 -22    1.59    0.97
  -1   7  21   49.37    2.41
   1  -7 -21   47.65    2.33
  -1   7  20   28.00    1.66
   1  -7 -20   27.60    1.55
  -1   7  19  135.40    5.73
   1  -7 -19  137.10    5.75
  -1   7  18    3.85    0.88
   1  -7 -18    3.33    0.77
  -1   7  17   75.46    3.33
   1  -7 -17   75.72    3.36
  -1   7  16    5.61    0.91
   1  -7 -16    5.63    0.92
  -1   7  15  172.60    7.18
   1  -7 -15  166.90    6.95
  -1   7  14    9.75    1.03
   1  -7 -14   10.41    1.05
  -1   7  13  529.50   21.48
   1  -7 -13  543.50   22.11
  -1   7  12   81.97    3.54
   1  -7 -12   72.03    3.23
  -1   7  11  120.00    5.03
   1  -7 -11  104.60    4.48
  -1   7  10   12.15    0.92
   1  -7 -10   12.90    0.96
  -1   7   9  347.50   14.14
   1  -7  -9  348.90   14.21
  -1   7   8   -0.10    0.70
   1  -7  -8    1.81    0.66
  -1   7   7  173.60    7.16
   1  -7  -7  182.60    7.50
  -1   7   6   46.24    2.12
   1  -7  -6   45.08    2.04
  -1   7   5  803.80   32.51
   1  -7  -5  781.50   31.59
  -1   7   4    1.15    0.66
   1  -7  -4    2.56    0.59
  -1   7   3  301.10   12.26
   1  -7  -3  326.50   13.28
   1  -7  -1  462.90   18.79
   1  -7  -1  429.80   17.42
   1  -7   0   -0.36    0.69
   1  -7   0    0.67    0.64
   1  -7   1  563.90   22.85
   1  -7   1  604.70   24.48
   1  -7   2   15.69    1.03
   1  -7   2   15.87    0.96
   1  -7   3  389.10   15.82
   1  -7   3  416.00   16.89
   1  -7   4    1.57    0.65
   1  -7   4    2.67    0.62
   1  -7   5  805.70   32.60
   1  -7   5  729.40   29.50
   1  -7   6   46.60    2.16
  -1   7  -7  189.70    7.83
   1  -7   7  169.20    7.02
  -1   7  -8    1.34    0.73
   1  -7   8    1.11    0.78
  -1   7  -9  348.50   14.21
   1  -7   9  348.60   14.26
  -1   7 -10   11.79    0.97
   1  -7  10   11.19    1.04
  -1   7 -11   98.53    4.22
   1  -7  11   96.22    4.15
  -1   7 -12   70.62    3.12
   1  -7  12   80.19    3.52
  -1   7 -13  463.90   18.87
   1  -7  13  501.10   20.39
  -1   7 -14   10.67    1.08
   1  -7  14    9.85    1.11
  -1   7 -15  164.30    6.87
   1  -7  15  161.90    6.84
  -1   7 -16    5.88    0.96
   1  -7  16    4.86    1.06
  -1   7 -17   77.40    3.44
   1  -7  17   73.55    3.37
  -1   7 -18    4.00    0.86
   1  -7  18    4.37    1.22
  -1   7 -19  138.00    5.82
   1  -7  19  139.40    5.98
  -1   7 -20   33.95    1.76
   1  -7  20   32.35    1.91
  -1   7 -21   91.52    3.98
   1  -7  21   79.78    3.65
  -1   7 -22   12.53    1.11
   1  -7  22   12.06    1.33
  -1   7 -23    4.14    0.88
   1  -7  23    6.37    1.21
  -1   7 -24    1.10    0.84
   1  -7  24    0.07    1.10
  -1   7 -25   17.03    1.17
   1  -7  25   15.31    1.44
  -1   7 -26    4.38    0.89
   1  -7  26    4.15    1.11
  -1   7 -27    5.66    0.88
   1  -7  27    4.49    1.23
  -1   7 -28    2.11    0.85
   1  -7  28    2.43    1.17
  -1   7 -29   14.17    1.19
   1  -7  29   16.14    1.47
  -1   7 -30    5.91    0.96
   1  -7  30    6.79    1.22
  -1   7 -31   19.38    1.28
   1  -7  31   21.45    1.63
  -1   7 -32    6.57    0.89
   1  -7  32    3.60    1.17
  -1   7 -33    0.68    0.81
   1  -7  33    1.75    1.04
  -1   7 -34    3.26    0.80
   1  -7  34    3.45    1.04
  -1   7 -35    0.42    0.78
   1  -7  35   -0.31    1.01
  -1   6  36   19.80    1.50
   1  -6 -36   20.86    1.24
  -1   6  35    6.27    1.26
   1  -6 -35    6.25    0.89
  -1   6  34   34.10    2.02
   1  -6 -34   30.04    1.60
  -1   6  33   -0.73    1.20
   1  -6 -33    0.56    0.88
  -1   6  32   63.15    2.98
   1  -6 -32   60.36    2.81
  -1   6  31    3.57    1.12
   1  -6 -31    3.64    0.94
  -1   6  30   63.79    3.02
   1  -6 -30   54.63    2.51
  -1   6  29   -0.03    1.08
   1  -6 -29    0.18    0.91
  -1   6  28   69.83    3.25
   1  -6 -28   68.09    3.12
  -1   6  27   60.57    2.88
   1  -6 -27   54.25    2.60
  -1   6  26   48.50    2.41
   1  -6 -26   47.53    2.33
  -1   6  25    3.35    1.13
   1  -6 -25    2.54    0.86
  -1   6  24   20.00    1.43
   1  -6 -24   19.44    1.30
  -1   6  23   68.43    3.16
   1  -6 -23   65.44    2.97
  -1   6  22  327.30   13.44
   1  -6 -22  323.40   13.27
  -1   6  21  137.80    5.85
   1  -6 -21  134.60    5.72
  -1   6  20   88.21    3.87
   1  -6 -20   83.61    3.66
  -1   6  19   10.55    1.02
   1  -6 -19   11.23    1.10
  -1   6  18    5.28    0.94
   1  -6 -18    8.44    1.11
  -1   6  17  105.80    4.54
   1  -6 -17  111.40    4.80
  -1   6  16  124.90    5.29
   1  -6 -16  121.50    5.17
  -1   6  15  343.20   14.03
   1  -6 -15  361.30   14.80
  -1   6  14   65.95    2.96
   1  -6 -14   66.45    3.03
  -1   6  13  322.20   13.16
   1  -6 -13  331.60   13.57
  -1   6  12  252.30   10.34
   1  -6 -12  252.10   10.34
  -1   6  11  103.50    4.38
   1  -6 -11  101.50    4.28
  -1   6  10   12.73    0.97
   1  -6 -10   12.94    0.91
  -1   6   9   71.85    3.12
   1  -6  -9   68.10    2.96
  -1   6   8  158.80    6.56
   1  -6  -8  162.60    6.71
  -1   6   7   41.43    1.90
   1  -6  -7   43.57    2.00
  -1   6   6  131.90    5.46
   1  -6  -6  133.90    5.57
  -1   6   5 1517.00   61.21
  -1   6   4  226.80    9.26
   1  -6  -4  234.60    9.59
  -1   6   3  696.90   28.18
   1  -6  -3  738.50   29.87
  -1   6   2  194.10    7.95
   1  -6  -2  194.50    7.98
   1  -6   0    3.31    0.65
   1  -6   0    1.63    0.58
   1  -6   1  104.60    4.38
   1  -6   1  104.20    4.36
   1  -6   2  176.40    7.25
   1  -6   2  175.30    7.20
   1  -6   3  665.90   26.94
   1  -6   3  693.70   28.06
   1  -6   4  255.40   10.43
   1  -6   4  233.30    9.54
   1  -6   5 1582.00   63.82
  -1   6  -6  116.50    4.89
   1  -6   6  126.40    5.30
  -1   6  -7   44.49    2.07
   1  -6   7   49.71    2.31
  -1   6  -8  160.40    6.65
   1  -6   8  167.40    6.95
  -1   6  -9   65.91    2.90
   1  -6   9   74.27    3.25
  -1   6 -10   12.03    0.92
   1  -6  10   10.98    1.01
  -1   6 -11   98.17    4.18
   1  -6  11   93.58    4.04
  -1   6 -12  230.60    9.49
   1  -6  12  246.00   10.14
  -1   6 -13  300.40   12.30
   1  -6  13  302.70   12.41
  -1   6 -14   67.68    3.03
   1  -6  14   57.97    2.68
  -1   6 -15  308.10   12.60
   1  -6  15  313.30   12.86
  -1   6 -16  122.70    5.22
   1  -6  16  118.60    5.09
  -1   6 -17  103.40    4.46
   1  -6  17  106.00    4.62
  -1   6 -18    7.87    0.99
   1  -6  18    5.31    1.08
  -1   6 -19   31.03    1.68
   1  -6  19   41.71    2.16
  -1   6 -20   81.57    3.58
   1  -6  20   89.01    4.01
  -1   6 -21  152.60    6.42
   1  -6  21  205.60    8.61
  -1   6 -22  324.00   13.29
   1  -6  22  309.00   12.73
  -1   6 -23   62.81    2.89
   1  -6  23   61.76    2.98
  -1   6 -24   18.37    1.26
   1  -6  24   20.50    1.59
  -1   6 -25    1.37    0.90
   1  -6  25    4.08    1.19
  -1   6 -26   48.71    2.36
   1  -6  26   46.60    2.45
  -1   6 -27   52.72    2.52
   1  -6  27   53.58    2.69
  -1   6 -28   61.79    2.85
   1  -6  28   76.88    3.61
  -1   6 -29    1.15    0.90
   1  -6  29   -0.15    1.13
  -1   6 -30   55.49    2.61
   1  -6  30   58.60    2.87
  -1   6 -31    3.14    0.85
   1  -6  31    4.05    1.20
  -1   6 -32   55.49    2.53
   1  -6  32   54.28    2.70
  -1   6 -33    1.00    0.79
   1  -6  33    0.92    1.04
  -1   6 -34   32.36    1.66
   1  -6  34   34.14    1.88
  -1   6 -35    6.69    0.92
   1  -6  35    5.75    1.10
  -1   6 -36   18.71    1.17
   1  -6  36   18.94    1.44
  -1   5  37    1.02    0.92
   1  -5 -37   -0.11    0.76
  -1   5  36   49.05    2.44
   1  -5 -36   50.94    2.35
  -1   5  35    4.67    1.13
   1  -5 -35    2.19    0.88
  -1   5  34   31.90    1.92
   1  -5 -34   30.82    1.63
  -1   5  33   19.37    1.52
   1  -5 -33   20.19    1.34
  -1   5  32  175.60    7.39
   1  -5 -32  183.20    7.64
  -1   5  31    0.51    0.98
   1  -5 -31    0.71    0.92
  -1   5  30   95.76    4.25
   1  -5 -30   98.33    4.24
  -1   5  29    0.07    1.04
   1  -5 -29    1.22    0.92
  -1   5  28  190.70    7.99
   1  -5 -28  220.00    9.10
  -1   5  27    6.14    1.11
   1  -5 -27    3.99    0.97
  -1   5  26  171.20    7.22
   1  -5 -26  189.90    7.91
  -1   5  25   60.57    2.87
   1  -5 -25   60.34    2.84
  -1   5  24  205.20    8.57
   1  -5 -24  200.30    8.36
  -1   5  23   32.45    1.84
   1  -5 -23   36.22    1.92
  -1   5  22   87.92    3.89
   1  -5 -22   89.42    3.96
  -1   5  21   23.89    1.50
   1  -5 -21   22.04    1.46
  -1   5  20  252.10   10.40
   1  -5 -20  249.40   10.29
  -1   5  19  172.00    7.20
   1  -5 -19  154.80    6.51
  -1   5  18  110.20    4.73
   1  -5 -18  115.80    4.94
  -1   5  17    2.95    0.94
   1  -5 -17    4.73    0.83
  -1   5  16  206.70    8.55
   1  -5 -16  199.60    8.24
  -1   5  15   52.58    2.47
   1  -5 -15   54.57    2.52
  -1   5  14  661.30   26.81
   1  -5 -14  576.60   23.41
  -1   5  13   52.15    2.38
   1  -5 -13   50.54    2.32
  -1   5  12    2.43    0.70
   1  -5 -12    1.95    0.73
  -1   5  11    5.31    0.81
   1  -5 -11    4.44    0.73
  -1   5  10  467.20   18.95
   1  -5 -10  451.70   18.36
  -1   5   9  385.20   15.65
   1  -5  -9  389.40   15.85
  -1   5   8   46.40    2.10
   1  -5  -8   45.07    2.05
  -1   5   7  520.10   21.07
   1  -5  -7  523.30   21.21
  -1   5   6  296.80   12.07
   1  -5  -6  306.90   12.48
  -1   5   5   26.84    1.31
   1  -5  -5   28.44    1.33
  -1   5   4   49.11    2.16
   1  -5  -4   51.14    2.21
  -1   5   3   97.14    4.05
   1  -5  -3   95.82    3.98
  -1   5   2   18.54    0.98
   1  -5  -2   16.92    0.92
  -1   5   1   25.72    1.26
   1  -5  -1   22.43    1.09
   1  -5   0    1.01    0.45
   1  -5   0    1.02    0.55
   1  -5   1   24.87    1.18
   1  -5   1   26.41    1.28
   1  -5   2   18.04    0.98
   1  -5   2   17.45    0.94
   1  -5   3   92.23    3.85
   1  -5   3   96.76    4.05
   1  -5   4   44.12    1.97
  -1   5  -5   28.21    1.42
   1  -5   5   28.25    1.38
  -1   5  -6  285.40   11.64
   1  -5   6  296.40   12.10
  -1   5  -7  550.60   22.31
   1  -5   7  523.30   21.23
  -1   5  -8   39.47    1.83
   1  -5   8   38.45    1.84
  -1   5  -9  364.60   14.84
   1  -5   9  371.20   15.12
  -1   5 -10  443.10   18.00
   1  -5  10  440.70   17.92
  -1   5 -11    6.63    0.80
   1  -5  11    5.99    0.86
  -1   5 -12    1.41    0.72
   1  -5  12    1.92    0.80
  -1   5 -13   54.65    2.48
   1  -5  13   52.49    2.45
  -1   5 -14  519.20   21.09
   1  -5  14  601.00   24.40
  -1   5 -15   46.83    2.25
   1  -5  15   55.35    2.61
  -1   5 -16  173.80    7.24
   1  -5  16  204.70    8.54
  -1   5 -17    0.32    0.84
   1  -5  17    1.80    0.97
  -1   5 -18  112.30    4.82
   1  -5  18  110.70    4.81
  -1   5 -19  172.00    7.20
   1  -5  19  177.40    7.47
  -1   5 -20  245.80   10.15
   1  -5  20  278.00   11.49
  -1   5 -21   22.87    1.39
   1  -5  21   22.59    1.54
  -1   5 -22   80.17    3.55
   1  -5  22   95.99    4.26
  -1   5 -23   31.93    1.73
   1  -5  23   33.12    1.90
  -1   5 -24  207.30    8.59
   1  -5  24  214.00    8.95
  -1   5 -25   65.38    2.98
   1  -5  25   63.55    3.01
  -1   5 -26  174.70    7.29
   1  -5  26  177.60    7.51
  -1   5 -27    5.37    0.96
   1  -5  27    4.48    1.22
  -1   5 -28  189.90    7.89
   1  -5  28  199.40    8.37
  -1   5 -29    0.32    0.89
   1  -5  29    0.65    1.10
  -1   5 -30  100.50    4.32
   1  -5  30   99.05    4.43
  -1   5 -31   -1.26    0.83
   1  -5  31    0.18    1.12
  -1   5 -32  167.10    6.99
   1  -5  32  176.40    7.44
  -1   5 -33   19.12    1.32
   1  -5  33   17.56    1.42
  -1   5 -34   29.34    1.57
   1  -5  34   28.48    1.74
  -1   5 -35    2.14    0.90
   1  -5  35    1.44    1.09
  -1   5 -36   50.84    2.33
   1  -5  36   52.17    2.60
  -1   5 -37    1.75    0.77
   1  -5  37    0.21    1.03
  -1   4  38    7.11    1.10
   1  -4 -38    7.02    0.86
  -1   4  37    0.71    1.05
   1  -4 -37    2.05    0.79
  -1   4  36   58.51    2.86
   1  -4 -36   52.21    2.41
  -1   4  35   15.80    1.42
   1  -4 -35   12.88    1.12
  -1   4  34   51.40    2.62
   1  -4 -34   50.88    2.37
  -1   4  33    7.65    1.24
   1  -4 -33    5.18    0.85
  -1   4  32  136.80    5.87
   1  -4 -32  137.60    5.78
  -1   4  31    0.52    1.23
   1  -4 -31   -0.07    0.93
  -1   4  30  173.70    7.33
   1  -4 -30  169.30    7.09
  -1   4  29    2.45    1.22
   1  -4 -29    1.11    0.91
  -1   4  28  124.20    5.39
   1  -4 -28  127.50    5.47
  -1   4  27    3.66    1.22
   1  -4 -27    2.01    0.96
  -1   4  26  281.30   11.63
   1  -4 -26  280.30   11.55
  -1   4  25   -0.90    1.16
   1  -4 -25   -0.22    0.86
  -1   4  24   96.01    4.28
   1  -4 -24   98.15    4.23
  -1   4  23   57.15    2.79
   1  -4 -23   66.27    3.00
  -1   4  22  295.40   12.19
   1  -4 -22  306.60   12.57
  -1   4  21   15.27    1.30
   1  -4 -21   10.47    0.99
  -1   4  20  107.70    4.70
   1  -4 -20  115.10    4.90
  -1   4  19   29.01    1.69
   1  -4 -19   30.01    1.63
  -1   4  18   46.60    2.32
   1  -4 -18   46.19    2.18
  -1   4  17   17.32    1.25
   1  -4 -17   14.00    1.06
  -1   4  16  687.90   27.87
   1  -4 -16  747.10   30.29
  -1   4  15   20.39    1.26
   1  -4 -15   21.13    1.34
  -1   4  14   64.05    2.85
   1  -4 -14   58.12    2.64
   1  -4 -13 2074.00   83.69
  -1   4  12    4.45    0.72
   1  -4 -12    4.41    0.74
  -1   4  11   35.49    1.73
   1  -4 -11   35.72    1.74
  -1   4  10  176.30    7.26
   1  -4 -10  179.00    7.37
  -1   4   9   61.34    2.66
   1  -4  -9   56.57    2.47
  -1   4   8  346.30   14.08
   1  -4  -8  352.40   14.30
  -1   4   7  479.40   19.42
   1  -4  -7  457.60   18.53
  -1   4   6  431.40   17.48
   1  -4  -6  419.90   17.01
  -1   4   5  242.40    9.87
   1  -4  -5  219.40    8.94
  -1   4   4  154.70    6.34
   1  -4  -4  152.00    6.24
  -1   4   3  293.70   11.92
   1  -4  -3  290.70   11.82
  -1   4   2  369.90   14.99
   1  -4  -2  342.70   13.91
  -1   4   1   54.31    2.33
   1  -4  -1  130.70    5.39
  -1   4   0    1.86    0.43
   1  -4   0   22.34    1.12
   1  -4   1   43.25    1.90
   1  -4   1   42.81    1.88
   1  -4   2  354.40   14.37
   1  -4   2  343.40   13.94
   1  -4   3  400.60   16.24
  -1   4  -4  152.60    6.28
   1  -4   4  148.40    6.11
  -1   4  -5  233.20    9.52
   1  -4   5  268.60   10.95
  -1   4  -6  403.50   16.38
   1  -4   6  413.00   16.75
  -1   4  -7  515.30   20.90
   1  -4   7  456.10   18.50
  -1   4  -8  324.40   13.21
   1  -4   8  323.80   13.19
  -1   4  -9   54.46    2.39
   1  -4   9   50.04    2.26
  -1   4 -10  160.30    6.61
   1  -4  10  198.20    8.17
  -1   4 -11   36.88    1.77
   1  -4  11   33.20    1.65
  -1   4 -12    4.95    0.76
   1  -4  12    3.34    0.78
   1  -4  13 1820.00   73.48
  -1   4 -14   59.07    2.66
   1  -4  14   57.58    2.65
  -1   4 -15   21.86    1.31
   1  -4  15   18.23    1.29
  -1   4 -16  734.60   29.76
   1  -4  16  742.60   30.12
  -1   4 -17   20.20    1.31
   1  -4  17   11.78    1.18
  -1   4 -18   39.47    1.95
   1  -4  18   49.07    2.46
  -1   4 -19   28.38    1.64
   1  -4  19   33.26    1.89
  -1   4 -20  139.20    5.92
   1  -4  20  107.90    4.72
  -1   4 -21   13.79    1.23
   1  -4  21    9.21    1.20
  -1   4 -22  308.80   12.70
   1  -4  22  320.50   13.20
  -1   4 -23   57.21    2.66
   1  -4  23   62.55    2.99
  -1   4 -24   92.90    4.07
   1  -4  24   97.00    4.29
  -1   4 -25   -0.03    0.83
   1  -4  25   -1.64    1.11
  -1   4 -26  292.80   12.04
   1  -4  26  301.70   12.46
  -1   4 -27    0.79    0.86
   1  -4  27    0.51    1.05
  -1   4 -28  129.20    5.49
   1  -4  28  136.40    5.88
  -1   4 -29    0.89    0.88
   1  -4  29    1.65    1.19
  -1   4 -30  174.50    7.31
   1  -4  30  178.10    7.53
  -1   4 -31   -0.85    0.91
   1  -4  31    1.75    1.12
  -1   4 -32  144.20    6.09
   1  -4  32  130.40    5.62
  -1   4 -33    4.42    0.91
   1  -4  33    5.78    1.22
  -1   4 -34   52.34    2.42
   1  -4  34   50.91    2.56
  -1   4 -35   11.02    1.08
   1  -4  35   14.29    1.39
  -1   4 -36   57.50    2.63
   1  -4  36   50.71    2.46
  -1   4 -37    0.44    0.77
   1  -4  37    1.03    1.10
  -1   4 -38    7.52    0.85
   1  -4  38    7.24    1.12
  -1   3  38    4.07    1.09
   1  -3 -38    5.41    0.84
  -1   3  37    7.18    1.22
   1  -3 -37    7.30    0.89
  -1   3  36    0.26    1.15
   1  -3 -36    0.84    0.80
  -1   3  35    2.01    1.22
   1  -3 -35    4.22    0.86
  -1   3  34   18.07    1.47
   1  -3 -34   19.39    1.30
  -1   3  33    7.49    1.32
   1  -3 -33    5.61    0.88
  -1   3  32    5.69    1.18
   1  -3 -32    3.82    0.83
  -1   3  31   12.70    1.37
   1  -3 -31   13.99    1.12
  -1   3  30  130.10    5.62
   1  -3 -30  126.10    5.35
  -1   3  29   21.09    1.57
   1  -3 -29   22.54    1.41
  -1   3  28   54.48    2.72
   1  -3 -28   60.43    2.80
  -1   3  27   10.32    1.24
   1  -3 -27   11.55    1.02
  -1   3  26   79.45    3.62
   1  -3 -26   79.88    3.53
  -1   3  25    2.71    1.05
   1  -3 -25    1.64    0.84
  -1   3  24    0.55    1.03
   1  -3 -24    0.42    0.82
  -1   3  23  117.10    5.09
   1  -3 -23  124.30    5.30
  -1   3  22   94.31    4.20
   1  -3 -22   99.21    4.30
  -1   3  21   74.32    3.39
   1  -3 -21   67.72    3.07
  -1   3  20   87.59    3.88
   1  -3 -20   92.51    4.07
  -1   3  19   11.72    1.13
   1  -3 -19   12.67    1.14
  -1   3  18    2.29    0.99
   1  -3 -18    3.12    0.88
  -1   3  17  307.60   12.63
   1  -3 -17  320.30   13.15
  -1   3  16  196.40    8.15
   1  -3 -16  224.60    9.30
  -1   3  15  201.60    8.35
   1  -3 -15  207.80    8.60
  -1   3  14    0.94    0.84
   1  -3 -14    1.44    0.68
  -1   3  13  300.00   12.26
   1  -3 -13  346.80   14.13
  -1   3  12    2.78    0.70
   1  -3 -12    1.16    0.64
  -1   3  11  997.90   40.32
   1  -3 -11 1134.00   45.83
  -1   3  10    1.55    0.60
   1  -3 -10    3.01    0.60
  -1   3   9   65.06    2.79
   1  -3  -9   68.29    2.93
  -1   3   8    9.17    0.69
   1  -3  -8    8.10    0.68
  -1   3   7  332.90   13.52
   1  -3  -7  372.20   15.11
  -1   3   6  111.90    4.63
   1  -3  -6  113.40    4.71
  -1   3   2   10.98    0.67
   1  -3  -2    9.74    0.65
  -1   3   1 1281.00   51.64
  -1   3   0   28.50    1.30
   1  -3   0   17.03    0.85
   1  -3   2    8.83    0.59
   1  -3   2    9.83    0.66
  -1   3  -3  695.20   28.08
   1  -3   3  721.80   29.16
  -1   3  -6  113.50    4.72
   1  -3   6  107.10    4.47
  -1   3  -7  343.30   13.95
   1  -3   7  368.90   14.98
  -1   3  -8    7.29    0.67
   1  -3   8    8.19    0.73
  -1   3  -9   61.69    2.68
   1  -3   9   69.52    3.02
  -1   3 -10    2.04    0.61
   1  -3  10    2.38    0.66
  -1   3 -11  979.40   39.57
   1  -3  11  981.30   39.66
  -1   3 -12    1.41    0.68
   1  -3  12    1.06    0.70
  -1   3 -13  298.30   12.20
   1  -3  13  306.70   12.57
  -1   3 -14    1.65    0.75
   1  -3  14    0.08    0.79
  -1   3 -15  201.50    8.34
   1  -3  15  202.00    8.39
  -1   3 -16  203.30    8.40
   1  -3  16  208.40    8.65
  -1   3 -17  293.20   12.02
   1  -3  17  333.30   13.68
  -1   3 -18    5.18    0.87
   1  -3  18    2.17    0.93
  -1   3 -19   33.24    1.73
   1  -3  19   36.50    1.98
  -1   3 -20   96.33    4.17
   1  -3  20  114.10    4.96
  -1   3 -21   70.97    3.18
   1  -3  21   74.77    3.42
  -1   3 -22   99.28    4.28
   1  -3  22  103.60    4.55
  -1   3 -23  121.20    5.16
   1  -3  23  132.20    5.70
  -1   3 -24    2.94    0.82
   1  -3  24    2.53    1.13
  -1   3 -25    1.65    0.85
   1  -3  25    3.10    1.15
  -1   3 -26   80.14    3.54
   1  -3  26   85.11    3.88
  -1   3 -27   10.60    1.04
   1  -3  27   10.86    1.24
  -1   3 -28   57.55    2.68
   1  -3  28   54.58    2.70
  -1   3 -29   21.10    1.35
   1  -3  29   22.16    1.61
  -1   3 -30  119.70    5.11
   1  -3  30  125.70    5.45
  -1   3 -31   14.89    1.11
   1  -3  31   12.74    1.34
  -1   3 -32    5.44    0.86
   1  -3  32    5.91    1.23
  -1   3 -33    6.83    0.93
   1  -3  33    7.58    1.17
  -1   3 -34   20.52    1.30
   1  -3  34   21.74    1.59
  -1   3 -35    3.08    0.90
   1  -3  35    3.16    1.19
  -1   3 -36    0.12    0.84
   1  -3  36    0.77    1.15
  -1   3 -37    8.79    0.93
   1  -3  37    6.30    1.20
  -1   3 -38    3.95    0.84
   1  -3  38    3.50    1.05
  -1   2  39    2.10    1.15
   1  -2 -39    0.09    0.73
  -1   2  38    3.44    1.01
   1  -2 -38    3.91    0.80
  -1   2  37    4.88    1.21
   1  -2 -37    5.53    0.92
  -1   2  36   20.86    1.58
   1  -2 -36   21.13    1.30
  -1   2  35   37.62    2.08
   1  -2 -35   35.38    1.83
  -1   2  34   22.26    1.65
   1  -2 -34   20.50    1.29
  -1   2  33   16.90    1.46
   1  -2 -33   17.82    1.26
  -1   2  32   14.77    1.49
   1  -2 -32   16.08    1.21
  -1   2  31    5.25    1.17
   1  -2 -31    5.36    0.91
  -1   2  30   -1.23    1.20
   1  -2 -30    0.76    0.83
  -1   2  29    7.80    1.25
   1  -2 -29    7.46    1.00
  -1   2  28   25.37    1.75
   1  -2 -28   26.89    1.66
  -1   2  27  171.80    7.27
   1  -2 -27  176.00    7.39
  -1   2  26   49.25    2.51
   1  -2 -26   49.05    2.41
  -1   2  25    4.72    1.07
   1  -2 -25    5.59    0.99
  -1   2  24    6.86    1.16
   1  -2 -24    8.96    1.03
  -1   2  23   18.74    1.46
   1  -2 -23   19.75    1.41
  -1   2  22   39.66    2.14
   1  -2 -22   40.27    2.08
  -1   2  21   86.18    3.85
   1  -2 -21   92.93    4.06
  -1   2  20    1.53    1.02
   1  -2 -20    2.60    0.92
  -1   2  19  129.20    5.54
   1  -2 -19  153.40    6.45
  -1   2  18   20.29    1.36
   1  -2 -18   21.44    1.25
  -1   2  17  627.70   25.50
   1  -2 -17  664.00   26.92
  -1   2  16  343.90   14.08
   1  -2 -16  415.60   16.94
  -1   2  15  141.30    5.94
   1  -2 -15  154.70    6.46
  -1   2  14  177.80    7.38
   1  -2 -14  186.50    7.72
  -1   2  13  479.10   19.48
   1  -2 -13  460.90   18.74
  -1   2  12   93.09    3.97
   1  -2 -12   96.32    4.11
  -1   2  11  474.50   19.26
   1  -2 -11  485.20   19.69
  -1   2  10  862.60   34.86
   1  -2 -10  877.80   35.47
  -1   2   9  658.50   26.64
   1  -2  -9  645.80   26.13
  -1   2   8  909.80   36.74
   1  -2  -8  841.00   33.98
  -1   2   6   65.43    2.77
   1  -2  -6   69.44    2.94
  -1   2   2   73.43    3.05
   1  -2  -2   78.89    3.27
  -1   2   1  623.60   25.17
   1  -2  -1  613.00   24.74
  -1   2   0    1.05    0.36
   1  -2   0    0.95    0.36
   1  -2   1  615.50   24.85
   1  -2   2   74.69    3.11
   1  -2   5 1275.00   51.44
  -1   2  -6   67.07    2.84
   1  -2   6   63.53    2.72
  -1   2  -8  755.30   30.52
   1  -2   8  804.90   32.53
  -1   2  -9  606.70   24.56
   1  -2   9  643.40   26.05
  -1   2 -10  955.70   38.62
   1  -2  10  867.40   35.06
  -1   2 -11  480.90   19.52
   1  -2  11  487.30   19.78
  -1   2 -12   88.76    3.78
   1  -2  12   86.36    3.71
  -1   2 -13  463.50   18.82
   1  -2  13  448.40   18.25
  -1   2 -14  189.00    7.81
   1  -2  14  176.40    7.35
  -1   2 -15  142.30    5.95
   1  -2  15  149.60    6.30
  -1   2 -16  369.70   15.07
   1  -2  16  373.80   15.31
  -1   2 -17  614.10   24.91
   1  -2  17  651.60   26.47
  -1   2 -18   17.65    1.23
   1  -2  18   20.16    1.36
  -1   2 -19  132.40    5.61
   1  -2  19  148.00    6.28
  -1   2 -20    1.04    0.86
   1  -2  20    1.55    0.97
  -1   2 -21   94.74    4.14
   1  -2  21   99.35    4.38
  -1   2 -22   43.27    2.18
   1  -2  22   38.56    2.05
  -1   2 -23   15.69    1.27
   1  -2  23   20.80    1.52
  -1   2 -24   10.58    1.15
   1  -2  24   10.48    1.27
  -1   2 -25    4.37    0.92
   1  -2  25    5.92    1.17
  -1   2 -26   51.01    2.48
   1  -2  26   47.56    2.43
  -1   2 -27  164.30    6.90
   1  -2  27  165.00    6.99
  -1   2 -28   25.57    1.51
   1  -2  28   25.89    1.74
  -1   2 -29    8.50    1.11
   1  -2  29    7.61    1.25
  -1   2 -30    1.44    0.85
   1  -2  30    0.64    1.09
  -1   2 -31    3.27    1.00
   1  -2  31    3.31    1.21
  -1   2 -32   15.60    1.16
   1  -2  32   15.01    1.42
  -1   2 -33   15.86    1.18
   1  -2  33   15.92    1.40
  -1   2 -34   22.25    1.36
   1  -2  34   24.11    1.69
  -1   2 -35   37.62    1.85
   1  -2  35   33.96    2.00
  -1   2 -36   22.08    1.37
   1  -2  36   22.80    1.58
  -1   2 -37    5.89    0.88
   1  -2  37    6.30    1.16
  -1   2 -38    3.10    0.78
   1  -2  38    3.25    1.07
  -1   2 -39    3.01    0.79
   1  -2  39    1.24    0.98
  -1   1  39    1.51    1.00
   1  -1 -39    0.83    0.74
  -1   1  38   47.76    2.35
   1  -1 -38   45.08    2.08
  -1   1  37    2.65    1.12
   1  -1 -37    3.30    0.87
  -1   1  36  125.20    5.39
   1  -1 -36  136.00    5.74
  -1   1  35   10.03    1.27
   1  -1 -35   11.54    1.03
  -1   1  34   15.18    1.50
   1  -1 -34   17.35    1.19
  -1   1  33    0.63    1.11
   1  -1 -33    1.97    0.83
  -1   1  32  111.40    4.90
   1  -1 -32  122.60    5.21
  -1   1  31   11.54    1.29
   1  -1 -31   11.12    1.04
  -1   1  30  192.20    8.10
   1  -1 -30  156.50    6.59
  -1   1  29   44.59    2.43
   1  -1 -29   46.50    2.24
  -1   1  28   13.84    1.38
   1  -1 -28   14.95    1.18
  -1   1  27    4.88    1.14
   1  -1 -27    5.35    0.90
  -1   1  26  215.10    8.99
   1  -1 -26  218.80    9.06
  -1   1  25    0.19    1.00
   1  -1 -25    3.14    0.86
  -1   1  24  302.00   12.47
   1  -1 -24  301.20   12.35
  -1   1  23   38.01    2.06
   1  -1 -23   43.21    2.12
  -1   1  22  206.90    8.66
   1  -1 -22  205.60    8.52
  -1   1  21  145.50    6.21
   1  -1 -21  139.50    5.87
  -1   1  20  326.80   13.43
   1  -1 -20  376.50   15.39
  -1   1  19   24.95    1.56
   1  -1 -19   27.43    1.57
  -1   1  18   66.60    3.06
   1  -1 -18   67.03    2.99
  -1   1  17   29.94    1.69
   1  -1 -17   29.65    1.62
  -1   1  16  341.10   13.97
   1  -1 -16  355.70   14.56
  -1   1  15  138.70    5.84
   1  -1 -15  146.90    6.16
  -1   1  14  344.50   14.08
   1  -1 -14  364.00   14.84
  -1   1  13   55.75    2.54
   1  -1 -13   52.46    2.39
  -1   1  12   87.86    3.76
   1  -1 -12  100.20    4.24
  -1   1  11  902.90   36.50
   1  -1 -11  940.50   38.01
  -1   1  10  115.50    4.83
   1  -1 -10  128.20    5.34
  -1   1   9  375.80   15.27
   1  -1  -9  354.10   14.39
  -1   1   8  218.20    8.92
   1  -1  -8  233.40    9.54
  -1   1   7  633.70   25.62
   1  -1  -7  622.40   25.19
  -1   1   6   10.30    0.66
   1  -1  -6    9.61    0.66
  -1   1   4  306.60   12.42
   1  -1  -4  312.80   12.67
   1  -1  -3  659.20   26.60
  -1   1   1   55.19    2.29
   1  -1  -1   56.62    2.35
  -1   1   0    0.45    0.24
   1  -1   0    0.49    0.25
  -1   1  -1   47.27    1.97
   1  -1   1   50.79    2.11
  -1   1  -4  306.90   12.43
   1  -1   4  305.70   12.38
  -1   1  -6   11.98    0.73
   1  -1   6   10.31    0.66
  -1   1  -7  616.30   24.92
   1  -1   7  652.50   26.38
  -1   1  -8  228.50    9.33
   1  -1   8  224.40    9.17
  -1   1  -9  315.80   12.84
   1  -1   9  335.50   13.64
  -1   1 -10  108.30    4.52
   1  -1  10  110.20    4.62
  -1   1 -11 1040.00   41.98
   1  -1  11  925.90   37.42
  -1   1 -12   88.30    3.75
   1  -1  12   97.09    4.11
  -1   1 -13   47.86    2.16
   1  -1  13   56.31    2.56
  -1   1 -14  338.90   13.80
   1  -1  14  397.60   16.21
  -1   1 -15  162.10    6.75
   1  -1  15  139.80    5.88
  -1   1 -16  350.00   14.31
   1  -1  16  344.70   14.12
  -1   1 -17   29.77    1.60
   1  -1  17   31.51    1.75
  -1   1 -18   63.81    2.88
   1  -1  18   59.78    2.82
  -1   1 -19   27.46    1.52
   1  -1  19   24.41    1.56
  -1   1 -20  329.80   13.50
   1  -1  20  329.70   13.54
  -1   1 -21  136.20    5.73
   1  -1  21  133.40    5.71
  -1   1 -22  208.40    8.63
   1  -1  22  198.00    8.30
  -1   1 -23   37.43    1.92
   1  -1  23   44.69    2.35
  -1   1 -24  248.50   10.21
   1  -1  24  261.50   10.84
  -1   1 -25    0.43    0.77
   1  -1  25    1.89    1.01
  -1   1 -26  208.90    8.64
   1  -1  26  202.70    8.49
  -1   1 -27    7.52    0.94
   1  -1  27    8.86    1.22
  -1   1 -28   16.39    1.25
   1  -1  28   14.77    1.40
  -1   1 -29   48.50    2.30
   1  -1  29   45.51    2.41
  -1   1 -30  150.10    6.31
   1  -1  30  165.00    7.02
  -1   1 -31   10.50    1.08
   1  -1  31   12.94    1.38
  -1   1 -32  124.90    5.30
   1  -1  32  125.30    5.45
  -1   1 -33    0.82    0.90
   1  -1  33    0.90    1.16
  -1   1 -34   12.95    1.05
   1  -1  34   15.74    1.46
  -1   1 -35   11.49    1.07
   1  -1  35    8.94    1.24
  -1   1 -36  127.20    5.41
   1  -1  36  124.80    5.38
  -1   1 -37    4.64    0.92
   1  -1  37    3.43    1.12
  -1   1 -38   48.22    2.22
   1  -1  38   47.74    2.37
  -1   1 -39    2.05    0.79
   1  -1  39   -0.28    0.94
  -1   0  39   -1.27    1.05
   1   0 -39   -0.15    0.68
  -1   0  38   47.03    2.40
   1   0 -38   46.26    2.18
  -1   0  37   -1.35    1.07
   1   0 -37    1.05    0.79
  -1   0  36  171.20    7.23
   1   0 -36  177.70    7.36
  -1   0  35   -2.29    1.24
   1   0 -35   -0.58    0.81
  -1   0  34   40.04    2.26
   1   0 -34   42.07    2.10
  -1   0  33   -0.03    1.13
   1   0 -33    0.83    0.82
  -1   0  32  247.60   10.31
   1   0 -32  264.10   10.87
  -1   0  31    0.75    1.15
   1   0 -31    1.09    0.86
  -1   0  30  222.70    9.31
   1   0 -30  257.10   10.58
  -1   0  29    0.64    1.12
   1   0 -29    0.93    0.82
  -1   0  28  221.30    9.26
   1   0 -28  273.30   11.25
  -1   0  27    0.71    1.08
   1   0 -27    0.15    0.82
  -1   0  26  105.70    4.65
   1   0 -26  121.70    5.19
  -1   0  25    0.54    1.04
   1   0 -25   -0.33    0.87
  -1   0  24   16.74    1.37
   1   0 -24   19.24    1.35
  -1   0  23    2.23    1.08
   1   0 -23    1.14    0.97
  -1   0  22  460.80   18.84
   1   0 -22  495.30   20.20
  -1   0  21    0.09    1.03
   1   0 -21    1.03    0.90
  -1   0  20 1047.00   42.42
   1   0 -20 1032.00   41.75
  -1   0  19    1.22    0.94
   1   0 -19    0.03    0.83
  -1   0  18  264.70   10.95
   1   0 -18  260.80   10.73
  -1   0  17    2.17    0.93
   1   0 -17    1.79    0.81
  -1   0  16  607.50   24.69
   1   0 -16  609.30   24.73
  -1   0  15    1.82    0.76
   1   0 -15    0.30    0.63
  -1   0  14  348.00   14.24
   1   0 -14  386.00   15.71
  -1   0  13   -0.17    0.67
   1   0 -13    0.72    0.64
  -1   0  12  265.90   10.90
   1   0 -12  305.10   12.48
  -1   0  11    0.23    0.63
   1   0 -11    0.28    0.59
  -1   0   9    0.52    0.55
   1   0  -9    0.68    0.54
  -1   0   8  240.90    9.85
   1   0  -8  229.60    9.39
  -1   0   7    1.22    0.45
   1   0  -7    1.26    0.51
  -1   0   6   15.10    0.85
   1   0  -6   15.27    0.82
  -1   0   5    0.42    0.37
   1   0  -5    1.31    0.36
  -1   0   3    0.43    0.27
   1   0  -3    0.84    0.29
  -1   0   1    0.10    0.21
   1   0  -1    0.32    0.20
  -1   0   0    0.99    0.19
   1   0   0    1.35    0.20
  -1   0  -1    0.16    0.18
   1   0   1    0.06    0.18
  -1   0  -3    1.43    0.26
   1   0   3    0.40    0.25
  -1   0  -5    0.66    0.32
   1   0   5    0.40    0.33
  -1   0  -6   15.87    0.81
   1   0   6   15.78    0.82
  -1   0  -7    1.04    0.42
   1   0   7    1.48    0.42
  -1   0  -8  216.80    8.85
   1   0   8  215.60    8.80
  -1   0  -9   -0.50    0.46
   1   0   9    1.67    0.53
   1   0  10 1475.00   59.51
  -1   0 -11    0.33    0.50
   1   0  11    0.30    0.57
  -1   0 -12  266.10   10.87
   1   0  12  289.10   11.81
  -1   0 -13   -0.21    0.60
   1   0  13    0.69    0.65
  -1   0 -14  343.70   14.01
   1   0  14  356.80   14.56
  -1   0 -15    1.07    0.64
   1   0  15    1.13    0.76
  -1   0 -16  604.40   24.50
   1   0  16  616.20   25.02
  -1   0 -17    0.94    0.71
   1   0  17    0.92    0.87
  -1   0 -18  261.10   10.69
   1   0  18  282.70   11.64
  -1   0 -19    2.18    0.73
   1   0  19    1.44    0.96
  -1   0 -20 1160.00   46.91
   1   0  20 1107.00   44.81
  -1   0 -21    1.69    0.86
   1   0  21    2.07    0.96
  -1   0 -22  470.20   19.16
   1   0  22  464.40   18.99
  -1   0 -23    1.05    0.99
   1   0  23    0.07    1.03
  -1   0 -24   18.99    1.37
   1   0  24   16.38    1.44
  -1   0 -25   -0.05    0.85
   1   0  25    0.71    1.17
  -1   0 -26  118.00    5.08
   1   0  26  103.30    4.57
  -1   0 -27    0.65    0.79
   1   0  27    0.28    1.11
  -1   0 -28  236.20    9.80
   1   0  28  234.70    9.80
  -1   0 -29    0.97    0.82
   1   0  29    0.22    1.16
  -1   0 -30  228.00    9.46
   1   0  30  231.70    9.67
  -1   0 -31   -0.06    0.94
   1   0  31   -0.30    1.08
  -1   0 -32  250.10   10.33
   1   0  32  243.90   10.14
  -1   0 -33   -1.43    0.94
   1   0  33    0.57    1.10
  -1   0 -34   38.75    1.97
   1   0  34   39.75    2.19
  -1   0 -35    1.97    0.85
   1   0  35    1.19    1.25
  -1   0 -36  183.60    7.62
   1   0  36  182.20    7.67
  -1   0 -37    0.26    0.88
   1   0  37    2.14    1.18
  -1   0 -38   44.25    2.11
   1   0  38   47.03    2.37
  -1   0 -39    0.05    0.72
   1   0  39    1.52    1.07
  -1  -1  39   -0.59    0.99
   1   1 -39    0.77    0.72
  -1  -1  38   46.73    2.33
   1   1 -38   44.98    2.09
  -1  -1  37    1.87    1.09
   1   1 -37    2.44    0.76
  -1  -1  36  130.10    5.61
   1   1 -36  127.50    5.40
  -1  -1  35   15.15    1.40
   1   1 -35   13.46    1.09
  -1  -1  34   15.38    1.43
   1   1 -34   16.54    1.17
  -1  -1  33   -0.15    1.11
   1   1 -33    1.24    0.78
  -1  -1  32  116.90    5.11
   1   1 -32  123.40    5.22
  -1  -1  31   10.73    1.29
   1   1 -31    9.33    1.02
  -1  -1  30  173.70    7.38
   1   1 -30  159.20    6.69
  -1  -1  29   43.14    2.28
   1   1 -29   47.12    2.30
  -1  -1  28   17.47    1.48
   1   1 -28   15.14    1.18
  -1  -1  27    8.14    1.26
   1   1 -27    7.50    0.97
  -1  -1  26  225.50    9.43
   1   1 -26  247.30   10.23
  -1  -1  25    3.04    1.16
   1   1 -25    1.12    0.82
  -1  -1  24  269.40   11.17
   1   1 -24  260.80   10.76
  -1  -1  23   43.34    2.28
   1   1 -23   43.09    2.14
  -1  -1  22  196.90    8.27
   1   1 -22  206.90    8.58
  -1  -1  21  142.60    6.13
   1   1 -21  144.20    6.07
  -1  -1  20  315.90   13.03
   1   1 -20  348.00   14.23
  -1  -1  19   24.79    1.55
   1   1 -19   29.71    1.63
  -1  -1  18   69.76    3.24
   1   1 -18   67.34    3.01
  -1  -1  17   32.16    1.72
   1   1 -17   30.60    1.59
  -1  -1  16  378.80   15.51
   1   1 -16  346.80   14.17
  -1  -1  15  127.20    5.39
   1   1 -15  133.40    5.63
  -1  -1  14  368.40   15.07
   1   1 -14  365.40   14.91
  -1  -1  13   55.24    2.53
   1   1 -13   51.02    2.32
  -1  -1  12   87.07    3.75
   1   1 -12  100.20    4.25
  -1  -1  11  939.30   37.99
   1   1 -11  940.00   37.98
  -1  -1  10  103.40    4.38
   1   1 -10  101.40    4.25
  -1  -1   9  311.50   12.70
   1   1  -9  334.40   13.60
  -1  -1   8  236.10    9.65
   1   1  -8  209.50    8.57
  -1  -1   7  537.70   21.77
   1   1  -7  643.40   26.03
  -1  -1   6   10.04    0.71
   1   1  -6    9.97    0.66
  -1  -1   4  300.50   12.18
   1   1  -4  284.10   11.52
  -1  -1   1   48.54    1.99
   1   1  -1   47.36    1.95
  -1  -1   0    0.25    0.14
   1   1   0    0.23    0.13
  -1  -1  -1   48.81    1.99
   1   1   1   52.93    2.16
  -1  -1  -4  287.70   11.64
   1   1   4  287.20   11.62
  -1  -1  -6    9.05    0.53
   1   1   6    9.62    0.57
  -1  -1  -7  570.00   23.03
   1   1   7  557.50   22.53
  -1  -1  -8  215.00    8.77
   1   1   8  214.20    8.74
  -1  -1  -9  311.40   12.66
   1   1   9  299.70   12.19
  -1  -1 -10  104.10    4.34
   1   1  10  101.90    4.26
  -1  -1 -11  864.90   34.93
   1   1  11  821.40   33.21
  -1  -1 -12   89.71    3.78
   1   1  12   93.25    3.97
  -1  -1 -13   48.24    2.15
   1   1  13   51.44    2.35
  -1  -1 -14  367.70   14.95
   1   1  14  338.80   13.83
  -1  -1 -15  131.10    5.46
   1   1  15  137.70    5.79
  -1  -1 -16  309.20   12.63
   1   1  16  347.00   14.20
  -1  -1 -17   29.66    1.57
   1   1  17   30.59    1.66
  -1  -1 -18   60.78    2.75
   1   1  18   66.39    3.04
  -1  -1 -19   25.48    1.49
   1   1  19   27.28    1.61
  -1  -1 -20  319.20   13.09
   1   1  20  331.30   13.61
  -1  -1 -21  144.20    6.10
   1   1  21  140.60    5.98
  -1  -1 -22  219.10    9.07
   1   1  22  197.80    8.29
  -1  -1 -23   42.75    2.10
   1   1  23   42.74    2.25
  -1  -1 -24  272.70   11.23
   1   1  24  266.30   11.05
  -1  -1 -25    1.47    0.81
   1   1  25    0.18    1.07
  -1  -1 -26  227.20    9.38
   1   1  26  213.90    8.95
  -1  -1 -27    6.81    0.92
   1   1  27    5.28    1.28
  -1  -1 -28   14.23    1.09
   1   1  28   17.56    1.49
  -1  -1 -29   44.83    2.16
   1   1  29   48.85    2.55
  -1  -1 -30  152.10    6.37
   1   1  30  163.20    6.98
  -1  -1 -31    9.14    1.03
   1   1  31    8.96    1.28
  -1  -1 -32  127.00    5.38
   1   1  32  117.40    5.13
  -1  -1 -33    0.69    0.82
   1   1  33    1.23    1.12
  -1  -1 -34   13.75    1.19
   1   1  34   15.43    1.46
  -1  -1 -35    9.57    1.08
   1   1  35    8.04    1.30
  -1  -1 -36  136.50    5.76
   1   1  36  119.70    5.20
  -1  -1 -37    1.35    0.82
   1   1  37    3.22    1.23
  -1  -1 -38   49.99    2.30
   1   1  38   47.71    2.44
  -1  -1 -39    0.06    0.73
   1   1  39    1.75    1.16
  -1  -2  39    1.83    1.05
   1   2 -39    1.59    0.70
  -1  -2  38    3.86    1.08
   1   2 -38    3.70    0.74
  -1  -2  37    7.53    1.26
   1   2 -37    6.99    0.93
  -1  -2  36   22.11    1.63
   1   2 -36   25.72    1.44
  -1  -2  35   32.68    1.91
   1   2 -35   35.43    1.77
  -1  -2  34   22.87    1.64
   1   2 -34   21.66    1.36
  -1  -2  33   20.64    1.63
   1   2 -33   15.70    1.15
  -1  -2  32   15.48    1.42
   1   2 -32   14.87    1.14
  -1  -2  31    3.17    1.30
   1   2 -31    2.83    0.85
  -1  -2  30    1.35    1.20
   1   2 -30    0.89    0.83
  -1  -2  29    8.51    1.25
   1   2 -29    8.83    0.98
  -1  -2  28   29.43    1.82
   1   2 -28   27.37    1.51
  -1  -2  27  166.10    7.06
   1   2 -27  170.60    7.13
  -1  -2  26   57.06    2.79
   1   2 -26   57.51    2.68
  -1  -2  25    7.89    1.21
   1   2 -25    4.81    0.84
  -1  -2  24    6.92    1.22
   1   2 -24    7.94    0.95
  -1  -2  23   17.95    1.50
   1   2 -23   15.26    1.14
  -1  -2  22   41.54    2.27
   1   2 -22   43.42    2.19
  -1  -2  21   86.02    3.86
   1   2 -21   92.14    4.04
  -1  -2  20    2.20    1.02
   1   2 -20    1.01    0.81
  -1  -2  19  153.70    6.50
   1   2 -19  148.70    6.26
  -1  -2  18   20.50    1.44
   1   2 -18   19.37    1.26
  -1  -2  17  618.90   25.17
   1   2 -17  633.30   25.68
  -1  -2  16  336.70   13.81
   1   2 -16  365.90   14.94
  -1  -2  15  154.30    6.50
   1   2 -15  132.20    5.56
  -1  -2  14  179.40    7.47
   1   2 -14  175.30    7.27
  -1  -2  13  429.00   17.47
   1   2 -13  480.60   19.51
  -1  -2  12   88.25    3.81
   1   2 -12   86.30    3.68
  -1  -2  11  475.50   19.33
   1   2 -11  462.10   18.77
  -1  -2  10  823.60   33.31
   1   2 -10  777.20   31.44
  -1  -2   9  565.10   22.89
   1   2  -9  601.10   24.34
  -1  -2   8  708.70   28.67
   1   2  -8  749.40   30.29
  -1  -2   6   65.15    2.79
   1   2  -6   60.58    2.58
  -1  -2   2   68.52    2.82
   1   2  -2   70.50    2.90
  -1  -2   0    0.60    0.14
   1   2   0    0.61    0.13
   1   2   2   78.59    3.30
  -1  -2  -6   57.60    2.41
   1   2   6   57.55    2.42
  -1  -2  -9  594.50   24.04
   1   2   9  562.40   22.76
  -1  -2 -10  846.80   34.20
  -1  -2 -11  442.90   17.94
   1   2  11  499.30   20.24
  -1  -2 -12   93.04    3.90
   1   2  12   86.19    3.68
  -1  -2 -13  434.70   17.65
   1   2  13  415.90   16.90
  -1  -2 -14  177.30    7.32
   1   2  14  165.90    6.88
  -1  -2 -15  148.60    6.18
   1   2  15  150.40    6.28
  -1  -2 -16  347.20   14.17
   1   2  16  342.50   14.00
  -1  -2 -17  625.90   25.39
   1   2  17  625.00   25.38
  -1  -2 -18   19.00    1.20
   1   2  18   18.95    1.31
  -1  -2 -19  144.90    6.04
   1   2  19  138.20    5.87
  -1  -2 -20    0.93    0.73
   1   2  20    1.18    0.98
  -1  -2 -21   90.49    3.91
   1   2  21  102.60    4.51
  -1  -2 -22   39.55    1.97
   1   2  22   38.20    2.06
  -1  -2 -23   17.18    1.18
   1   2  23   17.13    1.49
  -1  -2 -24   10.64    0.98
   1   2  24   10.94    1.29
  -1  -2 -25    4.74    0.84
   1   2  25    3.89    1.17
  -1  -2 -26   52.43    2.47
   1   2  26   52.05    2.63
  -1  -2 -27  169.90    7.12
   1   2  27  168.20    7.14
  -1  -2 -28   26.47    1.53
   1   2  28   22.91    1.64
  -1  -2 -29    9.02    1.06
   1   2  29   10.67    1.34
  -1  -2 -30    0.91    0.86
   1   2  30    1.30    1.24
  -1  -2 -31    3.61    0.96
   1   2  31    3.67    1.16
  -1  -2 -32   15.30    1.11
   1   2  32   14.74    1.43
  -1  -2 -33   18.63    1.24
   1   2  33   18.22    1.52
  -1  -2 -34   23.22    1.36
   1   2  34   23.22    1.69
  -1  -2 -35   34.97    1.80
   1   2  35   35.48    2.01
  -1  -2 -36   21.19    1.31
   1   2  36   24.65    1.70
  -1  -2 -37    6.70    0.89
   1   2  37    5.25    1.14
  -1  -2 -38    2.69    0.89
   1   2  38    3.26    1.14
  -1  -2 -39    0.19    0.89
   1   2  39    2.79    1.01
  -1  -3  38    5.44    1.10
   1   3 -38    3.94    0.77
  -1  -3  37    6.11    1.16
   1   3 -37    7.69    0.92
  -1  -3  36    4.85    1.09
   1   3 -36    1.78    0.81
  -1  -3  35    3.05    1.16
   1   3 -35    3.45    0.83
  -1  -3  34   27.38    1.79
   1   3 -34   21.42    1.34
  -1  -3  33    6.62    1.22
   1   3 -33    6.59    0.89
  -1  -3  32    3.84    1.19
   1   3 -32    5.12    0.88
  -1  -3  31   12.86    1.35
   1   3 -31   12.32    1.06
  -1  -3  30  129.10    5.62
   1   3 -30  133.40    5.67
  -1  -3  29   22.59    1.65
   1   3 -29   22.41    1.40
  -1  -3  28   58.73    2.87
   1   3 -28   57.56    2.67
  -1  -3  27   11.15    1.34
   1   3 -27   12.79    1.12
  -1  -3  26   90.47    4.10
   1   3 -26   77.28    3.43
  -1  -3  25    3.80    1.18
   1   3 -25    4.14    0.91
  -1  -3  24    4.47    1.16
   1   3 -24    4.84    0.91
  -1  -3  23  119.20    5.18
   1   3 -23  120.10    5.15
  -1  -3  22  108.30    4.74
   1   3 -22  116.40    5.02
  -1  -3  21   77.03    3.55
   1   3 -21   72.56    3.28
  -1  -3  20   94.62    4.20
   1   3 -20   94.92    4.12
  -1  -3  19   11.89    1.19
   1   3 -19   22.62    1.37
  -1  -3  18    1.38    0.96
   1   3 -18    2.78    0.82
  -1  -3  17  302.90   12.47
   1   3 -17  424.20   17.27
  -1  -3  16  210.10    8.74
   1   3 -16  194.30    8.04
  -1  -3  15  206.00    8.56
   1   3 -15  191.10    7.91
  -1  -3  14    0.41    0.85
   1   3 -14    1.86    0.76
  -1  -3  13  303.80   12.44
   1   3 -13  282.00   11.54
  -1  -3  12    0.90    0.73
   1   3 -12    0.86    0.61
  -1  -3  11  933.50   37.75
   1   3 -11  909.20   36.75
  -1  -3  10    1.51    0.66
   1   3 -10    1.58    0.65
  -1  -3   9   62.35    2.72
   1   3  -9   59.08    2.59
  -1  -3   8    8.33    0.71
   1   3  -8    8.24    0.67
  -1  -3   7  327.90   13.33
   1   3  -7  333.10   13.53
   1   3  -6  107.60    4.46
   1   3  -3  742.50   29.97
  -1  -3   2   18.65    0.86
  -1  -3  -6   98.70    4.05
   1   3   6  108.10    4.43
  -1  -3  -7  334.20   13.53
   1   3   7  369.50   14.96
  -1  -3  -8    6.18    0.50
   1   3   8    7.27    0.55
  -1  -3  -9   60.76    2.59
   1   3   9   62.87    2.68
  -1  -3 -10    1.76    0.51
   1   3  10    2.24    0.51
  -1  -3 -11  956.10   38.62
  -1  -3 -12    1.12    0.58
   1   3  12    0.74    0.65
  -1  -3 -13  308.30   12.58
   1   3  13  290.40   11.86
  -1  -3 -14    0.99    0.65
   1   3  14    1.76    0.66
  -1  -3 -15  188.20    7.75
   1   3  15  190.90    7.91
  -1  -3 -16  189.40    7.80
   1   3  16  198.80    8.24
  -1  -3 -17  285.60   11.68
   1   3  17  275.60   11.34
  -1  -3 -18    1.94    0.72
   1   3  18   -0.28    0.92
  -1  -3 -19   12.31    0.95
   1   3  19    8.72    1.11
  -1  -3 -20  101.30    4.34
   1   3  20   85.14    3.79
  -1  -3 -21   82.03    3.62
   1   3  21   71.14    3.28
  -1  -3 -22   99.17    4.30
   1   3  22  101.60    4.46
  -1  -3 -23  122.10    5.20
   1   3  23  120.50    5.22
  -1  -3 -24    3.30    0.86
   1   3  24    2.19    1.06
  -1  -3 -25    2.42    0.84
   1   3  25    3.99    1.17
  -1  -3 -26   78.08    3.50
   1   3  26   74.58    3.46
  -1  -3 -27   11.12    1.09
   1   3  27    9.18    1.25
  -1  -3 -28   55.85    2.58
   1   3  28   54.14    2.73
  -1  -3 -29   21.57    1.35
   1   3  29   20.29    1.57
  -1  -3 -30  119.20    5.05
   1   3  30  125.80    5.45
  -1  -3 -31   14.21    1.10
   1   3  31   13.78    1.41
  -1  -3 -32    4.26    0.91
   1   3  32    4.72    1.18
  -1  -3 -33    6.14    0.93
   1   3  33    6.33    1.24
  -1  -3 -34   19.81    1.29
   1   3  34   21.86    1.64
  -1  -3 -35    4.40    0.83
   1   3  35    2.51    1.20
  -1  -3 -36    1.20    0.82
   1   3  36    1.37    1.08
  -1  -3 -37    8.88    1.03
   1   3  37    8.64    1.21
  -1  -3 -38    4.81    0.92
   1   3  38    4.38    1.13
  -1  -4  38    8.46    1.11
   1   4 -38    6.08    0.72
  -1  -4  37    2.42    1.12
   1   4 -37    0.40    0.85
  -1  -4  36   54.84    2.68
   1   4 -36   53.10    2.44
  -1  -4  35   13.22    1.30
   1   4 -35   11.67    1.07
  -1  -4  34   54.71    2.70
   1   4 -34   51.92    2.41
  -1  -4  33    4.26    1.09
   1   4 -33    4.64    0.91
  -1  -4  32  136.00    5.89
   1   4 -32  146.30    6.17
  -1  -4  31    0.58    1.20
   1   4 -31   -0.32    0.95
  -1  -4  30  170.60    7.25
   1   4 -30  193.50    8.06
  -1  -4  29    1.96    1.10
   1   4 -29    0.97    0.89
  -1  -4  28  128.40    5.57
   1   4 -28  121.30    5.15
  -1  -4  27    1.19    1.15
   1   4 -27    1.94    0.81
  -1  -4  26  289.80   12.01
   1   4 -26  268.70   11.06
  -1  -4  25   -0.37    1.12
   1   4 -25    0.51    0.80
  -1  -4  24  107.60    4.74
   1   4 -24   95.13    4.15
  -1  -4  23   60.58    2.93
   1   4 -23   62.21    2.85
  -1  -4  22  299.90   12.38
   1   4 -22  285.80   11.76
  -1  -4  21    9.17    1.23
   1   4 -21   12.75    1.22
  -1  -4  20   99.63    4.41
   1   4 -20  107.90    4.67
  -1  -4  19   29.46    1.78
   1   4 -19   33.32    1.81
  -1  -4  18   46.37    2.35
   1   4 -18   46.58    2.24
  -1  -4  17   14.70    1.26
   1   4 -17   14.18    1.13
  -1  -4  16  705.20   28.63
   1   4 -16  687.50   27.88
  -1  -4  15   20.90    1.41
   1   4 -15   20.72    1.25
  -1  -4  14   70.18    3.18
   1   4 -14   59.29    2.66
  -1  -4  13 1813.00   73.17
  -1  -4  12    3.05    0.79
   1   4 -12    5.61    0.78
  -1  -4  11   36.28    1.82
   1   4 -11   34.20    1.67
  -1  -4  10  171.80    7.12
   1   4 -10  165.70    6.85
  -1  -4   9   50.73    2.28
   1   4  -9   56.81    2.50
  -1  -4   8  318.30   12.97
   1   4  -8  300.50   12.23
  -1  -4   7  435.70   17.68
   1   4  -7  416.20   16.88
  -1  -4   6  393.50   15.97
   1   4  -6  423.30   17.16
  -1  -4   5  233.80    9.53
   1   4  -5  223.00    9.09
  -1  -4   4  142.40    5.85
   1   4  -4  147.50    6.04
  -1  -4   3  277.90   11.28
   1   4  -3  291.30   11.81
  -1  -4   2  302.90   12.27
   1   4  -2  323.70   13.11
  -1  -4   1   41.18    1.73
   1   4  -1   46.73    1.96
  -1  -4   0    0.85    0.27
  -1  -4   0    0.95    0.26
  -1  -4  -1   44.13    1.84
  -1  -4  -1   43.93    1.83
  -1  -4  -2  322.40   13.06
  -1  -4  -2  317.00   12.85
  -1  -4  -3  313.20   12.70
   1   4   3  294.10   11.92
  -1  -4  -4  159.40    6.49
   1   4   4  146.80    5.97
  -1  -4  -5  241.50    9.80
   1   4   5  245.90    9.97
  -1  -4  -6  424.90   17.20
   1   4   6  456.80   18.47
  -1  -4  -7  436.70   17.68
   1   4   7  477.50   19.31
  -1  -4  -8  321.90   13.08
   1   4   8  339.70   13.77
  -1  -4  -9   51.86    2.26
   1   4   9   57.01    2.44
  -1  -4 -10  163.90    6.74
   1   4  10  175.30    7.18
  -1  -4 -11   35.61    1.63
   1   4  11   36.09    1.67
  -1  -4 -12    4.44    0.63
   1   4  12    4.64    0.68
  -1  -4 -14   62.78    2.74
   1   4  14   63.78    2.83
  -1  -4 -15   17.65    1.08
   1   4  15   21.75    1.29
  -1  -4 -16  740.10   29.95
   1   4  16  739.60   29.97
  -1  -4 -17   14.53    1.05
   1   4  17   14.18    1.09
  -1  -4 -18   46.72    2.25
   1   4  18   50.06    2.38
  -1  -4 -19   29.02    1.62
   1   4  19   29.09    1.66
  -1  -4 -20  112.60    4.83
   1   4  20  109.50    4.72
  -1  -4 -21   10.47    1.14
   1   4  21   13.98    1.19
  -1  -4 -22  293.90   12.06
   1   4  22  306.30   12.59
  -1  -4 -23   59.52    2.71
   1   4  23   62.29    2.94
  -1  -4 -24  100.70    4.34
   1   4  24   97.81    4.32
  -1  -4 -25    0.41    0.74
   1   4  25    1.44    1.00
  -1  -4 -26  289.20   11.85
   1   4  26  266.90   11.05
  -1  -4 -27    2.63    0.81
   1   4  27    0.17    1.11
  -1  -4 -28  128.50    5.48
   1   4  28  122.30    5.29
  -1  -4 -29    1.56    0.88
   1   4  29    1.29    1.13
  -1  -4 -30  169.30    7.10
   1   4  30  167.30    7.10
  -1  -4 -31   -0.24    0.82
   1   4  31    2.50    1.19
  -1  -4 -32  139.30    5.85
   1   4  32  143.50    6.15
  -1  -4 -33    3.94    0.90
   1   4  33    4.14    1.15
  -1  -4 -34   51.77    2.42
   1   4  34   48.14    2.44
  -1  -4 -35   10.29    0.99
   1   4  35   12.39    1.38
  -1  -4 -36   52.59    2.41
   1   4  36   55.22    2.68
  -1  -4 -37    0.97    0.78
   1   4  37    1.34    1.06
  -1  -4 -38    7.11    0.89
   1   4  38    6.99    1.28
  -1  -5  37    1.34    0.98
   1   5 -37   -0.26    0.77
  -1  -5  36   48.87    2.44
   1   5 -36   53.85    2.44
  -1  -5  35    3.28    1.10
   1   5 -35    4.59    0.87
  -1  -5  34   33.63    1.97
   1   5 -34   30.00    1.59
  -1  -5  33   20.11    1.48
   1   5 -33   20.16    1.32
  -1  -5  32  194.90    8.19
   1   5 -32  182.70    7.60
  -1  -5  31    1.07    1.17
   1   5 -31   -0.27    0.90
  -1  -5  30  107.70    4.77
   1   5 -30  111.20    4.77
  -1  -5  29    2.21    1.21
   1   5 -29    1.86    0.97
  -1  -5  28  214.90    9.03
   1   5 -28  201.00    8.34
  -1  -5  27    4.32    1.23
   1   5 -27    5.41    0.91
  -1  -5  26  178.40    7.57
   1   5 -26  172.90    7.24
  -1  -5  25   60.97    2.97
   1   5 -25   63.41    2.90
  -1  -5  24  203.30    8.53
   1   5 -24  192.30    8.01
  -1  -5  23   33.51    1.97
   1   5 -23   32.90    1.80
  -1  -5  22   84.99    3.85
   1   5 -22   99.34    4.30
  -1  -5  21   23.36    1.62
   1   5 -21   21.45    1.34
  -1  -5  20  256.20   10.66
   1   5 -20  231.00    9.55
  -1  -5  19  178.30    7.53
   1   5 -19  158.20    6.65
  -1  -5  18  123.40    5.33
   1   5 -18  113.00    4.85
  -1  -5  17    2.45    0.99
   1   5 -17    1.90    0.83
  -1  -5  16  170.10    7.13
   1   5 -16  169.60    7.08
  -1  -5  15   48.63    2.35
   1   5 -15   60.37    2.76
  -1  -5  14  516.00   21.01
   1   5 -14  515.80   20.96
  -1  -5  13   55.25    2.60
   1   5 -13   48.98    2.28
  -1  -5  12    1.89    0.84
   1   5 -12    3.36    0.80
  -1  -5  11    7.14    0.89
   1   5 -11    3.73    0.77
  -1  -5  10  435.00   17.69
   1   5 -10  431.80   17.55
  -1  -5   9  356.80   14.53
   1   5  -9  371.50   15.11
  -1  -5   8   37.71    1.81
   1   5  -8   41.42    1.90
  -1  -5   7  476.10   19.32
   1   5  -7  502.80   20.37
  -1  -5   6  267.30   10.90
   1   5  -6  284.20   11.56
  -1  -5   5   26.01    1.25
   1   5  -5   26.87    1.27
  -1  -5   4   43.12    1.88
   1   5  -4   48.26    2.07
  -1  -5   3   88.70    3.69
   1   5  -3   90.44    3.75
  -1  -5   2   16.17    0.84
   1   5  -2   16.57    0.83
  -1  -5   1   26.12    1.18
  -1  -5   0    1.31    0.34
  -1  -5   0    0.59    0.33
  -1  -5  -1   27.81    1.22
  -1  -5  -1   28.57    1.24
  -1  -5  -2   16.37    0.77
  -1  -5  -2   18.39    0.86
  -1  -5  -3   90.98    3.74
  -1  -5  -3   87.60    3.59
  -1  -5  -4   47.42    1.99
   1   5   4   46.71    1.96
  -1  -5  -5   27.90    1.24
   1   5   5   25.63    1.13
  -1  -5  -6  294.20   11.94
   1   5   6  296.10   12.00
  -1  -5  -7  519.10   21.02
   1   5   7  543.00   21.96
  -1  -5  -8   38.54    1.70
   1   5   8   42.92    1.87
  -1  -5  -9  370.00   15.01
   1   5   9  383.90   15.57
  -1  -5 -10  414.80   16.81
   1   5  10  452.10   18.32
  -1  -5 -11    4.72    0.61
   1   5  11    5.78    0.64
  -1  -5 -12    2.80    0.65
   1   5  12    5.42    0.68
  -1  -5 -13   51.39    2.32
   1   5  13   52.29    2.33
  -1  -5 -14  514.80   20.90
   1   5  14  596.50   24.18
  -1  -5 -15   48.09    2.22
   1   5  15   52.05    2.39
  -1  -5 -16  172.80    7.17
   1   5  16  191.60    7.94
  -1  -5 -17    5.69    0.92
   1   5  17    2.70    0.87
  -1  -5 -18  115.00    4.89
   1   5  18  111.10    4.72
  -1  -5 -19  156.00    6.48
   1   5  19  165.10    6.91
  -1  -5 -20  238.10    9.78
   1   5  20  266.80   10.99
  -1  -5 -21   23.74    1.38
   1   5  21   21.70    1.44
  -1  -5 -22   89.45    3.84
   1   5  22   87.06    3.86
  -1  -5 -23   35.06    1.76
   1   5  23   31.06    1.80
  -1  -5 -24  192.90    8.01
   1   5  24  189.60    7.95
  -1  -5 -25   60.51    2.82
   1   5  25   65.56    3.07
  -1  -5 -26  168.50    7.07
   1   5  26  180.10    7.58
  -1  -5 -27    4.83    0.90
   1   5  27    6.29    1.15
  -1  -5 -28  198.90    8.24
   1   5  28  196.20    8.24
  -1  -5 -29    2.13    0.77
   1   5  29    1.20    1.10
  -1  -5 -30   95.90    4.15
   1   5  30  103.50    4.57
  -1  -5 -31   -0.21    0.83
   1   5  31   -0.57    1.23
  -1  -5 -32  174.60    7.27
   1   5  32  193.90    8.12
  -1  -5 -33   18.10    1.26
   1   5  33   16.83    1.59
  -1  -5 -34   31.55    1.68
   1   5  34   33.19    1.97
  -1  -5 -35    2.88    0.85
   1   5  35    3.93    1.27
  -1  -5 -36   46.98    2.21
   1   5  36   46.95    2.37
  -1  -5 -37    0.21    0.81
   1   5  37    0.27    1.15
  -1  -6  36   21.06    1.45
   1   6 -36   22.89    1.29
  -1  -6  35    6.07    1.15
   1   6 -35    6.19    0.88
  -1  -6  34   33.70    1.90
   1   6 -34   33.88    1.70
  -1  -6  33    2.59    1.11
   1   6 -33    0.39    0.78
  -1  -6  32   58.70    2.88
   1   6 -32   57.19    2.60
  -1  -6  31    3.23    1.15
   1   6 -31    4.51    0.87
  -1  -6  30   54.52    2.72
   1   6 -30   61.07    2.80
  -1  -6  29    2.42    1.18
   1   6 -29   -0.24    0.84
  -1  -6  28   66.90    3.20
   1   6 -28   66.25    3.03
  -1  -6  27   53.59    2.68
   1   6 -27   54.78    2.57
  -1  -6  26   47.58    2.46
   1   6 -26   53.03    2.52
  -1  -6  25    2.10    1.11
   1   6 -25    1.69    0.85
  -1  -6  24   21.60    1.55
   1   6 -24   20.78    1.39
  -1  -6  23   63.04    3.01
   1   6 -23   61.57    2.87
  -1  -6  22  318.40   13.15
   1   6 -22  307.90   12.66
  -1  -6  21  143.50    6.16
   1   6 -21  140.80    5.95
  -1  -6  20   91.16    4.10
   1   6 -20   85.76    3.77
  -1  -6  19   68.58    3.21
   1   6 -19   51.71    2.49
  -1  -6  18    6.77    1.12
   1   6 -18    6.03    0.94
  -1  -6  17  121.20    5.26
   1   6 -17  103.50    4.46
  -1  -6  16  122.80    5.24
   1   6 -16  122.30    5.19
  -1  -6  15  302.40   12.42
   1   6 -15  306.90   12.57
  -1  -6  14   57.84    2.74
   1   6 -14   56.84    2.59
  -1  -6  13  326.00   13.38
   1   6 -13  327.90   13.40
  -1  -6  12  243.90   10.05
   1   6 -12  258.90   10.63
  -1  -6  11   95.99    4.13
   1   6 -11  107.70    4.58
  -1  -6  10   11.85    1.03
   1   6 -10   11.57    0.96
  -1  -6   9   70.23    3.09
   1   6  -9   69.81    3.03
  -1  -6   8  152.90    6.36
   1   6  -8  148.90    6.16
  -1  -6   7   39.69    1.88
   1   6  -7   43.14    1.96
  -1  -6   6  136.80    5.68
   1   6  -6  127.70    5.29
  -1  -6   4  228.40    9.32
   1   6  -4  244.40    9.95
  -1  -6   3  672.60   27.20
   1   6  -3  677.00   27.36
  -1  -6   2  188.20    7.69
  -1  -6   1  112.30    4.62
  -1  -6   1  118.50    4.88
  -1  -6   0    4.54    0.48
  -1  -6   0    4.08    0.46
  -1  -6  -1  111.50    4.57
  -1  -6  -1  114.20    4.68
  -1  -6  -2  192.10    7.82
  -1  -6  -2  183.40    7.46
  -1  -6  -3  742.40   30.01
  -1  -6  -4  232.00    9.42
  -1  -6  -4  225.60    9.16
  -1  -6  -6  133.90    5.49
   1   6   6  126.80    5.20
  -1  -6  -7   46.04    1.99
   1   6   7   44.49    1.92
  -1  -6  -8  162.80    6.68
   1   6   8  157.30    6.43
  -1  -6  -9   67.69    2.86
   1   6   9   70.99    2.99
  -1  -6 -10   10.19    0.73
   1   6  10    9.38    0.71
  -1  -6 -11  103.10    4.33
   1   6  11  107.20    4.47
  -1  -6 -12  251.00   10.29
   1   6  12  262.20   10.69
  -1  -6 -13  298.40   12.20
   1   6  13  333.80   13.59
  -1  -6 -14   52.94    2.37
   1   6  14   59.74    2.63
  -1  -6 -15  297.50   12.12
   1   6  15  331.10   13.50
  -1  -6 -16  111.40    4.68
   1   6  16  117.70    4.94
  -1  -6 -17  106.60    4.51
   1   6  17  108.80    4.62
  -1  -6 -18    8.64    0.88
   1   6  18    5.01    0.86
  -1  -6 -19   10.50    0.93
   1   6  19   11.37    1.06
  -1  -6 -20   79.79    3.49
   1   6  20   81.42    3.61
  -1  -6 -21  143.90    6.06
   1   6  21  144.50    6.09
  -1  -6 -22  312.60   12.83
   1   6  22  323.80   13.29
  -1  -6 -23   63.19    2.92
   1   6  23   68.34    3.15
  -1  -6 -24   21.92    1.32
   1   6  24   21.20    1.49
  -1  -6 -25    2.53    0.75
   1   6  25    2.28    1.09
  -1  -6 -26   42.96    2.08
   1   6  26   43.03    2.27
  -1  -6 -27   51.91    2.45
   1   6  27   53.74    2.65
  -1  -6 -28   69.91    3.14
   1   6  28   70.25    3.27
  -1  -6 -29   -0.60    0.84
   1   6  29   -1.49    1.04
  -1  -6 -30   67.27    3.02
   1   6  30   57.98    2.82
  -1  -6 -31    2.83    0.92
   1   6  31    0.35    1.22
  -1  -6 -32   59.06    2.72
   1   6  32   56.65    2.76
  -1  -6 -33    1.47    0.86
   1   6  33   -0.50    1.13
  -1  -6 -34   37.12    1.91
   1   6  34   32.69    1.99
  -1  -6 -35    5.43    0.94
   1   6  35    6.13    1.16
  -1  -6 -36   19.24    1.24
   1   6  36   18.95    1.45
  -1  -7  35    0.69    0.96
   1   7 -35   -1.67    0.85
  -1  -7  34    1.51    1.10
   1   7 -34    5.46    0.86
  -1  -7  33    1.34    1.11
   1   7 -33    1.24    0.83
  -1  -7  32    5.57    1.24
   1   7 -32    6.22    0.96
  -1  -7  31   20.21    1.59
   1   7 -31   18.42    1.25
  -1  -7  30    5.75    1.20
   1   7 -30    4.81    0.99
  -1  -7  29   14.88    1.41
   1   7 -29   13.97    1.18
  -1  -7  28   -0.50    1.08
   1   7 -28    0.14    0.85
  -1  -7  27    4.92    1.13
   1   7 -27    5.04    0.91
  -1  -7  26    6.23    1.16
   1   7 -26    1.84    0.82
  -1  -7  25   15.33    1.37
   1   7 -25   17.09    1.26
  -1  -7  24    2.41    1.09
   1   7 -24    0.77    0.83
  -1  -7  23    5.29    1.15
   1   7 -23    4.52    0.87
  -1  -7  22    2.77    1.20
   1   7 -22    4.41    0.91
  -1  -7  21   50.49    2.59
   1   7 -21   56.97    2.67
  -1  -7  20   29.76    1.77
   1   7 -20   27.38    1.58
  -1  -7  19  134.70    5.79
   1   7 -19  158.30    6.66
  -1  -7  18    4.10    1.07
   1   7 -18    3.94    0.96
  -1  -7  17   68.34    3.16
   1   7 -17   74.29    3.32
  -1  -7  16    5.94    1.04
   1   7 -16    6.92    1.01
  -1  -7  15  149.90    6.35
   1   7 -15  177.90    7.41
  -1  -7  14   10.81    1.13
   1   7 -14   11.28    1.03
  -1  -7  13  480.30   19.57
   1   7 -13  482.50   19.63
  -1  -7  12   68.82    3.07
   1   7 -12   76.70    3.36
  -1  -7  11   96.64    4.19
   1   7 -11   99.65    4.26
  -1  -7  10   11.20    1.00
   1   7 -10   11.94    0.94
  -1  -7   9  335.60   13.72
   1   7  -9  327.80   13.36
  -1  -7   8    1.55    0.75
   1   7  -8    1.00    0.69
  -1  -7   7  156.60    6.49
   1   7  -7  169.20    6.98
  -1  -7   6   43.01    2.00
   1   7  -6   43.98    2.00
  -1  -7   5  730.20   29.56
   1   7  -5  773.20   31.26
  -1  -7   4    2.40    0.62
   1   7  -4    2.99    0.61
  -1  -7   3  314.70   12.80
  -1  -7   2   13.88    0.78
  -1  -7   2   13.36    0.81
  -1  -7   1  616.50   24.94
  -1  -7   1  666.70   26.95
  -1  -7  -1  465.60   18.85
  -1  -7  -1  438.70   17.76
  -1  -7  -2   17.07    0.88
  -1  -7  -2   15.73    0.81
  -1  -7  -3  322.80   13.11
  -1  -7  -3  305.60   12.40
  -1  -7  -4    2.43    0.47
  -1  -7  -4    2.01    0.44
  -1  -7  -5  763.60   30.88
  -1  -7  -5  782.30   31.64
  -1  -7  -6   51.17    2.21
   1   7   6   49.70    2.12
  -1  -7  -7  164.30    6.74
   1   7   7  166.40    6.80
  -1  -7  -8    0.48    0.50
   1   7   8    1.44    0.47
  -1  -7  -9  372.30   15.13
   1   7   9  320.90   13.03
  -1  -7 -10   11.52    0.80
   1   7  10   10.53    0.74
  -1  -7 -11   94.49    3.98
   1   7  11  106.60    4.45
  -1  -7 -12   74.74    3.19
   1   7  12   81.14    3.46
  -1  -7 -13  487.00   19.75
   1   7  13  512.00   20.76
  -1  -7 -14    8.71    0.78
   1   7  14   10.94    0.94
  -1  -7 -15  144.90    6.00
   1   7  15  160.60    6.66
  -1  -7 -16    5.14    0.82
   1   7  16    8.21    0.89
  -1  -7 -17   70.77    3.12
   1   7  17   72.76    3.19
  -1  -7 -18    5.55    0.81
   1   7  18    3.69    0.82
  -1  -7 -19  135.40    5.71
   1   7  19  134.40    5.66
  -1  -7 -20   25.16    1.49
   1   7  20   24.85    1.50
  -1  -7 -21   45.63    2.17
   1   7  21   49.30    2.38
  -1  -7 -22    3.09    0.88
   1   7  22    0.71    0.95
  -1  -7 -23    3.83    0.88
   1   7  23    5.48    1.07
  -1  -7 -24    2.07    0.82
   1   7  24    1.24    0.98
  -1  -7 -25   15.00    1.21
   1   7  25   15.54    1.39
  -1  -7 -26    4.55    0.91
   1   7  26    2.92    1.10
  -1  -7 -27    4.95    0.86
   1   7  27    5.68    1.07
  -1  -7 -28    2.74    0.89
   1   7  28    0.84    1.01
  -1  -7 -29   14.66    1.24
   1   7  29   13.32    1.24
  -1  -7 -30    5.28    0.96
   1   7  30    4.29    1.09
  -1  -7 -31   17.48    1.30
   1   7  31   19.57    1.47
  -1  -7 -32    4.61    0.90
   1   7  32    5.43    1.24
  -1  -7 -33    0.82    0.85
   1   7  33   -0.40    1.25
  -1  -7 -34    3.66    0.90
   1   7  34    4.11    1.21
  -1  -7 -35   -0.42    0.83
   1   7  35    1.13    1.10
  -1  -8  34    1.20    1.08
   1   8 -34    1.66    0.77
  -1  -8  33   -0.21    1.13
   1   8 -33    0.20    0.78
  -1  -8  32   31.49    1.89
   1   8 -32   28.12    1.60
  -1  -8  31   10.29    1.36
   1   8 -31   13.02    1.09
  -1  -8  30   86.95    3.92
   1   8 -30   86.59    3.77
  -1  -8  29    3.60    1.14
   1   8 -29    0.54    0.86
  -1  -8  28    2.45    1.13
   1   8 -28    3.25    1.00
  -1  -8  27   10.20    1.27
   1   8 -27   12.05    1.13
  -1  -8  26   37.54    2.07
   1   8 -26   35.49    1.86
  -1  -8  25    2.29    1.11
   1   8 -25    1.96    0.98
  -1  -8  24   77.01    3.60
   1   8 -24   65.86    3.03
  -1  -8  23   11.78    1.34
   1   8 -23   11.67    1.13
  -1  -8  22   63.89    3.08
   1   8 -22   62.74    2.89
  -1  -8  21   32.91    1.94
   1   8 -21   36.02    1.88
  -1  -8  20  122.90    5.33
   1   8 -20  117.10    5.00
  -1  -8  19  112.30    4.89
   1   8 -19  109.60    4.72
  -1  -8  18   21.24    1.42
   1   8 -18   24.16    1.45
  -1  -8  17   28.10    1.71
   1   8 -17   26.77    1.53
  -1  -8  16    4.21    1.13
   1   8 -16    4.81    0.93
  -1  -8  15   27.98    1.70
   1   8 -15   30.24    1.65
  -1  -8  14   22.59    1.45
   1   8 -14   23.93    1.43
  -1  -8  13  132.60    5.62
   1   8 -13  121.10    5.12
  -1  -8  12   16.60    1.28
   1   8 -12   19.73    1.24
  -1  -8  11  192.10    8.02
   1   8 -11  172.80    7.18
  -1  -8  10   18.38    1.34
   1   8 -10   17.67    1.18
  -1  -8   9  201.10    8.33
   1   8  -9  201.90    8.32
  -1  -8   8  134.90    5.65
   1   8  -8  135.30    5.64
  -1  -8   7  482.10   19.60
   1   8  -7  508.60   20.63
  -1  -8   6   12.58    0.96
   1   8  -6   13.78    0.95
  -1  -8   5    6.58    0.82
   1   8  -5    9.79    0.80
  -1  -8   4   14.36    0.97
  -1  -8   4   15.30    1.00
  -1  -8   3  405.10   16.45
  -1  -8   3  384.10   15.61
  -1  -8   2  175.90    7.23
  -1  -8   2  185.90    7.62
  -1  -8   1  250.90   10.23
  -1  -8   1  245.30   10.01
  -1  -8   0    0.82    0.52
  -1  -8   0    0.61    0.57
  -1  -8  -1  261.70   10.65
  -1  -8  -1  258.00   10.51
  -1  -8  -2  188.90    7.71
  -1  -8  -2  183.00    7.49
  -1  -8  -3  400.90   16.25
  -1  -8  -3  377.30   15.31
  -1  -8  -4   16.86    0.94
  -1  -8  -4   16.51    0.90
  -1  -8  -5    6.51    0.58
  -1  -8  -5    7.49    0.62
  -1  -8  -6   14.17    0.83
  -1  -8  -6   15.19    0.85
  -1  -8  -7  521.70   21.13
   1   8   7  525.70   21.30
  -1  -8  -8  126.80    5.24
   1   8   8  131.90    5.44
  -1  -8  -9  210.30    8.61
   1   8   9  202.10    8.26
  -1  -8 -10   17.92    1.03
   1   8  10   16.44    0.95
  -1  -8 -11  164.80    6.79
   1   8  11  176.30    7.25
  -1  -8 -12   15.77    0.99
   1   8  12   18.13    1.07
  -1  -8 -13  124.70    5.21
   1   8  13  129.30    5.38
  -1  -8 -14   21.27    1.26
   1   8  14   24.02    1.36
  -1  -8 -15   29.12    1.54
   1   8  15   33.21    1.65
  -1  -8 -16    4.28    0.82
   1   8  16    5.59    0.84
  -1  -8 -17   28.99    1.49
   1   8  17   30.84    1.61
  -1  -8 -18   23.93    1.34
   1   8  18   22.84    1.36
  -1  -8 -19  110.50    4.69
   1   8  19  107.00    4.56
  -1  -8 -20  115.20    4.88
   1   8  20  120.90    5.13
  -1  -8 -21   31.46    1.71
   1   8  21   28.38    1.59
  -1  -8 -22   59.18    2.73
   1   8  22   57.35    2.64
  -1  -8 -23    9.67    1.02
   1   8  23    8.63    1.02
  -1  -8 -24   63.40    2.87
   1   8  24   70.65    3.19
  -1  -8 -25    2.33    0.80
   1   8  25    1.11    1.03
  -1  -8 -26   35.84    1.89
   1   8  26   38.44    2.02
  -1  -8 -27    9.70    1.04
   1   8  27   10.10    1.26
  -1  -8 -28    2.87    0.91
   1   8  28    4.36    1.07
  -1  -8 -29    4.16    0.94
   1   8  29    1.42    1.05
  -1  -8 -30   85.50    3.78
   1   8  30   90.38    4.02
  -1  -8 -31    9.06    1.10
   1   8  31   10.78    1.29
  -1  -8 -32   29.14    1.62
   1   8  32   33.30    1.97
  -1  -8 -33    0.58    0.84
   1   8  33   -0.63    1.07
  -1  -8 -34    0.64    0.82
   1   8  34    1.95    1.09
  -1  -9  33    3.71    1.07
   1   9 -33    5.64    0.86
  -1  -9  32   52.54    2.59
   1   9 -32   55.88    2.54
  -1  -9  31   -1.76    1.10
   1   9 -31    0.94    0.81
  -1  -9  30   21.20    1.54
   1   9 -30   21.32    1.38
  -1  -9  29   10.48    1.24
   1   9 -29   10.04    0.99
  -1  -9  28  100.30    4.42
   1   9 -28  102.40    4.40
  -1  -9  27    0.28    1.18
   1   9 -27    0.34    0.85
  -1  -9  26   37.25    2.12
   1   9 -26   34.60    1.81
  -1  -9  25   10.77    1.29
   1   9 -25   12.32    1.09
  -1  -9  24   75.56    3.50
   1   9 -24   73.41    3.32
  -1  -9  23   46.79    2.50
   1   9 -23   43.62    2.19
  -1  -9  22  101.90    4.56
   1   9 -22  101.60    4.41
  -1  -9  21    6.03    1.21
   1   9 -21    1.73    0.92
  -1  -9  20  138.00    5.92
   1   9 -20  119.70    5.14
  -1  -9  19   24.79    1.64
   1   9 -19   11.87    1.17
  -1  -9  18   63.82    3.01
   1   9 -18   61.09    2.80
  -1  -9  17   13.62    1.32
   1   9 -17   13.32    1.12
  -1  -9  16   22.49    1.55
   1   9 -16   23.37    1.44
  -1  -9  15    2.18    0.94
   1   9 -15    3.78    0.88
  -1  -9  14  274.10   11.30
   1   9 -14  266.90   10.97
  -1  -9  13   63.16    2.98
   1   9 -13   68.36    3.04
  -1  -9  12   51.02    2.46
   1   9 -12   48.17    2.26
  -1  -9  11   11.15    1.08
   1   9 -11   11.14    0.98
  -1  -9  10   74.16    3.32
   1   9 -10   75.22    3.30
  -1  -9   9  100.60    4.35
   1   9  -9   99.88    4.26
  -1  -9   8   81.10    3.56
   1   9  -8   75.38    3.30
  -1  -9   7   59.28    2.70
   1   9  -7   64.12    2.82
  -1  -9   6    1.74    0.76
  -1  -9   5    5.28    0.72
  -1  -9   5    6.20    0.79
  -1  -9   4   21.26    1.12
  -1  -9   4   20.97    1.22
  -1  -9   3    5.13    0.61
  -1  -9   3    4.64    0.71
  -1  -9   2    2.54    0.56
  -1  -9   2    3.33    0.72
  -1  -9   1   10.28    0.78
  -1  -9   1    8.80    0.84
  -1  -9   0    1.23    0.57
  -1  -9   0    0.11    0.67
  -1  -9  -1   10.06    0.76
  -1  -9  -1    9.80    0.79
  -1  -9  -2    3.47    0.60
  -1  -9  -2    2.30    0.64
  -1  -9  -3    3.53    0.59
  -1  -9  -3    3.99    0.62
  -1  -9  -4   24.61    1.22
  -1  -9  -4   21.68    1.12
  -1  -9  -5    6.67    0.65
  -1  -9  -5    7.30    0.67
  -1  -9  -6    2.11    0.63
  -1  -9  -6    2.79    0.58
  -1  -9  -7   62.01    2.68
  -1  -9  -7   59.70    2.56
  -1  -9  -8   74.21    3.18
  -1  -9  -8   77.92    3.28
  -1  -9  -9  106.10    4.46
   1   9   9  100.80    4.22
  -1  -9 -10   76.48    3.28
   1   9  10   73.44    3.14
  -1  -9 -11   10.84    0.84
   1   9  11   12.16    0.86
  -1  -9 -12   45.89    2.10
   1   9  12   49.95    2.24
  -1  -9 -13   60.69    2.67
   1   9  13   69.76    3.02
  -1  -9 -14  249.90   10.23
   1   9  14  261.00   10.66
  -1  -9 -15    2.62    0.73
   1   9  15    3.03    0.87
  -1  -9 -16   18.49    1.12
   1   9  16   23.29    1.34
  -1  -9 -17   11.25    1.03
   1   9  17   13.40    1.07
  -1  -9 -18   58.90    2.70
   1   9  18   58.85    2.66
  -1  -9 -19    3.98    0.88
   1   9  19    5.19    0.92
  -1  -9 -20  104.10    4.43
   1   9  20  106.90    4.57
  -1  -9 -21    1.98    0.81
   1   9  21    0.08    0.91
  -1  -9 -22   94.82    4.11
   1   9  22   96.57    4.19
  -1  -9 -23   44.56    2.18
   1   9  23   43.83    2.18
  -1  -9 -24   68.32    3.08
   1   9  24   67.32    3.07
  -1  -9 -25   12.31    1.12
   1   9  25   12.74    1.18
  -1  -9 -26   36.72    1.92
   1   9  26   37.67    2.00
  -1  -9 -27    0.17    0.88
   1   9  27    0.95    1.16
  -1  -9 -28  105.70    4.54
   1   9  28  112.10    4.85
  -1  -9 -29    9.95    1.14
   1   9  29   10.36    1.30
  -1  -9 -30   20.27    1.37
   1   9  30   23.75    1.68
  -1  -9 -31    0.37    0.88
   1   9  31   -0.53    1.15
  -1  -9 -32   49.93    2.35
   1   9  32   54.18    2.65
  -1  -9 -33    5.76    0.96
   1   9  33    4.47    1.20
  -1 -10  31    1.22    1.14
   1  10 -31   -0.81    0.81
  -1 -10  30   42.71    2.23
   1  10 -30   40.24    2.01
  -1 -10  29   43.20    2.24
   1  10 -29   43.71    2.14
  -1 -10  28   52.73    2.61
   1  10 -28   49.47    2.37
  -1 -10  27    1.94    1.15
   1  10 -27    4.00    0.98
  -1 -10  26   35.66    2.01
   1  10 -26   35.77    1.88
  -1 -10  25   14.93    1.48
   1  10 -25   15.44    1.20
  -1 -10  24   98.27    4.42
   1  10 -24   96.54    4.19
  -1 -10  23    5.46    1.33
   1  10 -23    4.08    0.96
  -1 -10  22  103.00    4.56
   1  10 -22   92.37    4.04
  -1 -10  21   33.31    1.96
   1  10 -21   36.90    1.93
  -1 -10  20  103.70    4.60
   1  10 -20  107.60    4.63
  -1 -10  19   45.42    2.36
   1  10 -19   40.31    2.05
  -1 -10  18   49.54    2.50
   1  10 -18   56.40    2.66
  -1 -10  17   59.68    2.85
   1  10 -17   60.96    2.78
  -1 -10  16   61.74    2.94
   1  10 -16   61.22    2.80
  -1 -10  15    7.94    1.22
   1  10 -15    8.60    0.96
  -1 -10  14   88.20    3.93
   1  10 -14   82.44    3.63
  -1 -10  13    2.27    1.03
   1  10 -13    5.07    0.91
  -1 -10  12   49.21    2.43
   1  10 -12   46.04    2.23
  -1 -10  11  128.30    5.47
   1  10 -11  119.50    5.06
  -1 -10  10   48.22    2.39
   1  10 -10   52.06    2.44
  -1 -10   9   10.60    1.16
   1  10  -9   11.17    1.03
  -1 -10   8    2.52    0.97
  -1 -10   7    9.52    0.97
  -1 -10   7   10.74    1.02
  -1 -10   6   49.82    2.32
  -1 -10   6   54.46    2.47
  -1 -10   5   78.83    3.40
  -1 -10   5   75.64    3.31
  -1 -10   4   12.67    0.98
  -1 -10   4   11.44    1.00
  -1 -10   3   53.25    2.42
  -1 -10   3   49.21    2.28
  -1 -10   2   39.76    1.92
  -1 -10   2   35.01    1.77
  -1 -10   1   74.74    3.24
  -1 -10   1   72.19    3.13
  -1 -10   0    0.89    0.71
  -1 -10   0    0.87    0.72
  -1 -10  -1   79.19    3.38
  -1 -10  -1   76.00    3.26
  -1 -10  -2   32.96    1.58
  -1 -10  -2   28.45    1.40
  -1 -10  -3   57.36    2.50
  -1 -10  -3   51.10    2.27
  -1 -10  -4   11.88    0.85
  -1 -10  -4   11.80    0.86
  -1 -10  -5   75.63    3.21
  -1 -10  -5   76.94    3.27
  -1 -10  -6   57.35    2.52
  -1 -10  -6   53.46    2.35
  -1 -10  -7    8.55    0.74
  -1 -10  -7   11.22    0.81
  -1 -10  -8    1.62    0.58
  -1 -10  -8    2.33    0.59
  -1 -10  -9   10.23    0.81
  -1 -10  -9    9.68    0.80
  -1 -10 -10   52.61    2.33
  -1 -10 -10   59.85    2.61
  -1 -10 -11  113.20    4.74
   1  10  11  118.20    4.93
  -1 -10 -12   44.34    2.04
   1  10  12   46.55    2.11
  -1 -10 -13    2.86    0.79
   1  10  13    4.08    0.74
  -1 -10 -14   77.95    3.38
   1  10  14   84.94    3.63
  -1 -10 -15    8.57    0.95
   1  10  15    7.03    0.84
  -1 -10 -16   59.23    2.67
   1  10  16   66.12    2.92
  -1 -10 -17   56.24    2.53
   1  10  17   61.46    2.72
  -1 -10 -18   48.04    2.26
   1  10  18   51.24    2.38
  -1 -10 -19   35.72    1.85
   1  10  19   40.00    1.97
  -1 -10 -20   77.49    3.40
   1  10  20   80.30    3.50
  -1 -10 -21   10.88    1.04
   1  10  21   13.37    1.19
  -1 -10 -22   90.50    3.94
   1  10  22   89.70    3.93
  -1 -10 -23    2.63    0.94
   1  10  23    5.09    1.07
  -1 -10 -24  104.90    4.53
   1  10  24   93.15    4.06
  -1 -10 -25   12.85    1.16
   1  10  25   14.88    1.31
  -1 -10 -26   36.85    1.86
   1  10  26   32.84    1.87
  -1 -10 -27    4.01    1.01
   1  10  27    3.53    1.14
  -1 -10 -28   50.01    2.39
   1  10  28   52.16    2.58
  -1 -10 -29   45.09    2.25
   1  10  29   41.51    2.19
  -1 -10 -30   45.19    2.23
   1  10  30   40.92    2.14
  -1 -10 -31    0.72    0.88
   1  10  31    1.21    1.05
  -1 -11  29    1.98    1.06
   1  11 -29    2.02    0.86
  -1 -11  28   50.48    2.46
   1  11 -28   51.66    2.42
  -1 -11  27   12.49    1.24
   1  11 -27   11.50    1.10
  -1 -11  26    2.19    1.19
   1  11 -26    2.31    0.88
  -1 -11  25   15.87    1.48
   1  11 -25   14.40    1.17
  -1 -11  24    1.96    1.26
   1  11 -24    3.44    0.94
  -1 -11  23    3.67    1.29
   1  11 -23    1.93    0.90
  -1 -11  22   48.05    2.59
   1  11 -22   51.10    2.45
  -1 -11  21   12.49    1.45
   1  11 -21   13.58    1.19
  -1 -11  20   16.16    1.50
   1  11 -20   18.48    1.30
  -1 -11  19   68.96    3.28
   1  11 -19   68.18    3.10
  -1 -11  18   42.34    2.24
   1  11 -18   39.29    2.05
  -1 -11  17   49.23    2.51
   1  11 -17   43.62    2.19
  -1 -11  16   17.42    1.40
   1  11 -16   21.31    1.38
  -1 -11  15   30.14    1.78
   1  11 -15   38.92    1.99
  -1 -11  14    7.74    1.18
   1  11 -14    5.44    1.03
  -1 -11  13   95.39    4.21
   1  11 -13  106.90    4.59
  -1 -11  12   94.58    4.18
   1  11 -12   89.30    3.89
  -1 -11  11   81.16    3.65
   1  11 -11  105.20    4.53
  -1 -11  10    5.86    1.08
  -1 -11   9   53.08    2.46
  -1 -11   9   54.14    2.54
  -1 -11   8    1.86    0.75
  -1 -11   8    2.44    0.94
  -1 -11   7   20.60    1.23
  -1 -11   7   20.88    1.40
  -1 -11   6    9.04    0.87
  -1 -11   6   10.07    1.08
  -1 -11   5  147.80    6.14
  -1 -11   5  146.40    6.15
  -1 -11   4   10.96    0.93
  -1 -11   4   12.14    1.08
  -1 -11   3   32.22    1.58
  -1 -11   3   27.97    1.50
  -1 -11   2  108.00    4.52
  -1 -11   2  106.80    4.53
  -1 -11   1  377.20   15.33
  -1 -11   1  362.70   14.79
  -1 -11   0    0.60    0.67
  -1 -11   0    0.99    0.79
  -1 -11  -1  358.80   14.60
  -1 -11  -1  353.80   14.42
  -1 -11  -2   48.22    2.18
  -1 -11  -2   42.36    2.01
  -1 -11  -3   32.82    1.58
  -1 -11  -3   32.35    1.57
  -1 -11  -4   12.60    0.89
  -1 -11  -4   12.40    0.83
  -1 -11  -5  155.80    6.45
  -1 -11  -5  143.00    5.91
  -1 -11  -6    8.12    0.77
  -1 -11  -6    7.37    0.78
  -1 -11  -7   21.26    1.22
  -1 -11  -7   18.50    1.07
  -1 -11  -8    2.71    0.69
  -1 -11  -8    3.22    0.75
  -1 -11  -9   53.34    2.40
  -1 -11  -9   49.12    2.21
  -1 -11 -10    7.31    0.78
  -1 -11 -10    6.98    0.76
  -1 -11 -11   85.28    3.62
  -1 -11 -11   80.64    3.43
  -1 -11 -12   86.54    3.67
  -1 -11 -12   89.34    3.79
  -1 -11 -13   88.12    3.77
   1  11  13   99.03    4.20
  -1 -11 -14    6.37    0.94
   1  11  14    6.24    0.84
  -1 -11 -15   34.08    1.77
   1  11  15   33.85    1.67
  -1 -11 -16   18.93    1.25
   1  11  16   20.96    1.25
  -1 -11 -17   45.13    2.14
   1  11  17   43.47    2.04
  -1 -11 -18   39.05    1.92
   1  11  18   38.97    1.90
  -1 -11 -19   61.52    2.78
   1  11  19   69.33    3.05
  -1 -11 -20   15.91    1.19
   1  11  20   15.95    1.19
  -1 -11 -21    9.56    1.05
   1  11  21    9.88    1.09
  -1 -11 -22   48.87    2.35
   1  11  22   45.96    2.25
  -1 -11 -23    4.40    0.99
   1  11  23    1.90    0.96
  -1 -11 -24    0.23    1.00
   1  11  24    3.27    1.01
  -1 -11 -25   15.66    1.20
   1  11  25   15.98    1.30
  -1 -11 -26    3.31    1.04
   1  11  26    4.94    1.09
  -1 -11 -27   12.90    1.19
   1  11  27   11.36    1.25
  -1 -11 -28   52.50    2.52
   1  11  28   47.76    2.39
  -1 -11 -29    2.22    0.96
   1  11  29   -0.05    1.09
  -1 -12  27    2.05    1.03
   1  12 -27    1.05    0.90
  -1 -12  26    1.35    1.02
   1  12 -26    1.87    0.95
  -1 -12  25   -0.02    1.00
   1  12 -25    0.52    0.91
  -1 -12  24    9.28    1.26
   1  12 -24    8.43    1.06
  -1 -12  23   45.73    2.41
   1  12 -23   43.72    2.14
  -1 -12  22    1.54    1.18
   1  12 -22    1.03    0.94
  -1 -12  21   38.42    2.14
   1  12 -21   38.05    1.95
  -1 -12  20   12.96    1.35
   1  12 -20   11.81    1.11
  -1 -12  19   15.69    1.43
   1  12 -19   15.51    1.30
  -1 -12  18    1.89    1.11
   1  12 -18    3.54    1.02
  -1 -12  17   61.40    2.92
   1  12 -17   63.86    2.98
  -1 -12  16   18.99    1.48
   1  12 -16   19.76    1.43
  -1 -12  15   32.18    1.90
   1  12 -15   35.22    1.89
  -1 -12  14    8.54    1.25
   1  12 -14    7.48    1.06
  -1 -12  13   19.59    1.49
  -1 -12  12    1.29    0.89
  -1 -12  12    0.70    1.08
  -1 -12  11   52.64    2.48
  -1 -12  11   57.72    2.76
  -1 -12  10    5.72    0.99
  -1 -12  10    6.63    1.19
  -1 -12   9   40.77    2.00
  -1 -12   9   35.84    1.95
  -1 -12   8    1.23    0.86
  -1 -12   8    1.79    1.01
  -1 -12   7   57.67    2.64
  -1 -12   7   52.86    2.50
  -1 -12   6   29.52    1.57
  -1 -12   6   27.82    1.58
  -1 -12   5  205.20    8.47
  -1 -12   5  182.20    7.59
  -1 -12   4   19.44    1.24
  -1 -12   4   16.04    1.25
  -1 -12   3  123.00    5.17
  -1 -12   3  115.40    4.90
  -1 -12   2    4.30    0.81
  -1 -12   2    3.80    0.94
  -1 -12   1  149.00    6.21
  -1 -12   1  147.10    6.13
  -1 -12   0    0.46    0.73
  -1 -12   0    0.46    0.80
  -1 -12  -1  152.10    6.30
  -1 -12  -1  145.00    6.04
  -1 -12  -2    4.53    0.74
  -1 -12  -2    5.27    0.80
  -1 -12  -3  120.50    5.02
  -1 -12  -3  123.00    5.16
  -1 -12  -4   17.71    1.08
  -1 -12  -4   18.76    1.17
  -1 -12  -5  192.00    7.89
  -1 -12  -5  182.70    7.53
  -1 -12  -6   26.96    1.41
  -1 -12  -6   27.51    1.41
  -1 -12  -7   56.18    2.48
  -1 -12  -7   57.08    2.52
  -1 -12  -8    1.76    0.77
  -1 -12  -8    2.32    0.73
  -1 -12  -9   38.45    1.83
  -1 -12  -9   36.48    1.75
  -1 -12 -10    5.72    0.82
  -1 -12 -10    5.24    0.81
  -1 -12 -11   46.53    2.14
  -1 -12 -11   51.73    2.33
  -1 -12 -12    2.12    0.76
  -1 -12 -12    1.65    0.74
  -1 -12 -13   19.69    1.17
  -1 -12 -13   19.71    1.23
  -1 -12 -14    6.82    0.87
  -1 -12 -14    8.17    0.90
  -1 -12 -15   30.40    1.54
  -1 -12 -15   30.20    1.58
  -1 -12 -16   20.36    1.27
   1  12  16   20.60    1.27
  -1 -12 -17   60.34    2.73
   1  12  17   58.35    2.64
  -1 -12 -18    2.76    0.87
   1  12  18    2.03    0.93
  -1 -12 -19   17.06    1.27
   1  12  19   15.64    1.17
  -1 -12 -20   11.89    1.14
   1  12  20   14.77    1.26
  -1 -12 -21   37.68    1.95
   1  12  21   35.53    1.88
  -1 -12 -22    1.15    1.04
   1  12  22    1.08    0.98
  -1 -12 -23   40.98    2.04
   1  12  23   42.39    2.13
  -1 -12 -24    9.80    1.10
   1  12  24    8.46    1.17
  -1 -12 -25   -0.07    0.96
   1  12  25    0.69    1.12
  -1 -12 -26    3.23    1.04
   1  12  26    1.61    1.14
  -1 -12 -27    1.35    1.00
   1  12  27    2.52    1.19
  -1 -13  25   18.15    1.35
   1  13 -25   21.81    1.54
  -1 -13  24   27.04    1.63
   1  13 -24   27.92    1.64
  -1 -13  23    2.09    1.10
   1  13 -23    3.12    1.00
  -1 -13  22   29.69    1.79
   1  13 -22   22.99    1.47
  -1 -13  21    6.68    1.16
   1  13 -21    5.93    1.12
  -1 -13  20   20.02    1.55
   1  13 -20   16.18    1.38
  -1 -13  19    0.57    1.11
   1  13 -19   -0.48    1.06
  -1 -13  18    8.56    1.24
   1  13 -18    8.25    1.03
  -1 -13  17    2.49    1.18
  -1 -13  16    1.44    1.12
  -1 -13  15   37.43    1.98
  -1 -13  15   38.19    2.08
  -1 -13  14   30.96    1.69
  -1 -13  14   29.21    1.78
  -1 -13  13    1.19    1.10
  -1 -13  13   -0.26    0.90
  -1 -13  12   23.20    1.43
  -1 -13  12   20.64    1.54
  -1 -13  11   35.58    1.82
  -1 -13  11   34.27    1.96
  -1 -13  10    0.32    0.84
  -1 -13  10    2.43    1.12
  -1 -13   9    2.81    1.15
  -1 -13   9    3.48    0.93
  -1 -13   8   22.25    1.56
  -1 -13   8   20.69    1.34
  -1 -13   7   35.05    1.91
  -1 -13   7   41.22    2.04
  -1 -13   6    1.41    1.00
  -1 -13   6    0.19    0.88
  -1 -13   5   13.80    1.13
  -1 -13   5   13.53    1.18
  -1 -13   4    4.94    0.87
  -1 -13   4    3.43    1.03
  -1 -13   3   31.62    1.67
  -1 -13   3   28.62    1.63
  -1 -13   2    1.31    0.85
  -1 -13   2   -0.11    0.89
  -1 -13   1   37.41    1.89
  -1 -13   1   38.44    1.87
  -1 -13   0    0.23    0.87
  -1 -13   0   -0.40    0.77
  -1 -13  -1   37.26    1.80
  -1 -13  -1   36.55    1.82
  -1 -13  -2    0.69    0.79
  -1 -13  -2    1.14    0.74
  -1 -13  -3   32.39    1.60
  -1 -13  -3   28.29    1.49
  -1 -13  -4    3.89    0.81
  -1 -13  -4    4.05    0.79
  -1 -13  -5   12.51    0.98
  -1 -13  -5   13.61    1.09
  -1 -13  -6    1.88    0.81
  -1 -13  -6    1.52    0.83
  -1 -13  -7   40.19    1.90
  -1 -13  -7   42.51    2.01
  -1 -13  -8   17.94    1.14
  -1 -13  -8   14.76    1.04
  -1 -13  -9    2.28    0.72
  -1 -13  -9    3.89    0.85
  -1 -13 -10    1.33    0.70
  -1 -13 -10    0.68    0.73
  -1 -13 -11   31.98    1.59
  -1 -13 -11   31.01    1.54
  -1 -13 -12   20.78    1.23
  -1 -13 -12   21.78    1.27
  -1 -13 -13    1.49    0.85
  -1 -13 -13    1.19    0.81
  -1 -13 -14   27.97    1.50
  -1 -13 -14   26.53    1.49
  -1 -13 -15   35.16    1.81
  -1 -13 -15   33.50    1.68
  -1 -13 -16    2.68    0.86
  -1 -13 -16    1.08    0.82
  -1 -13 -17    2.54    0.91
  -1 -13 -17    1.01    0.80
  -1 -13 -18    5.54    0.97
  -1 -13 -18    7.29    0.95
  -1 -13 -19    1.60    0.94
  -1 -13 -20    9.37    1.04
   1  13  20    9.16    1.03
  -1 -13 -21    5.39    0.97
   1  13  21    2.37    1.00
  -1 -13 -22   14.15    1.22
   1  13  22   15.44    1.26
  -1 -13 -23    0.91    0.95
   1  13  23    2.86    1.10
  -1 -13 -24   25.52    1.60
   1  13  24   26.22    1.62
  -1 -13 -25   16.63    1.45
  -1 -14  21    1.28    1.25
  -1 -14  20   14.40    1.11
  -1 -14  20   16.62    1.51
  -1 -14  19    0.72    1.00
  -1 -14  19    2.49    1.24
  -1 -14  18   33.00    1.78
  -1 -14  18   37.65    2.13
  -1 -14  17    1.95    0.93
  -1 -14  17    0.25    1.23
  -1 -14  16   22.40    1.70
  -1 -14  16   21.74    1.38
  -1 -14  15    0.59    0.94
  -1 -14  15    1.82    1.20
  -1 -14  14    6.49    0.98
  -1 -14  14    6.08    1.29
  -1 -14  13   14.90    1.16
  -1 -14  13   13.66    1.45
  -1 -14  12   12.37    1.09
  -1 -14  12    9.16    1.38
  -1 -14  11    0.61    0.90
  -1 -14  11    1.64    1.21
  -1 -14  10    8.06    1.27
  -1 -14  10    7.20    1.02
  -1 -14   9   -0.07    0.98
  -1 -14   9    0.09    1.16
  -1 -14   8    7.87    1.06
  -1 -14   8    5.61    1.22
  -1 -14   7    4.34    1.02
  -1 -14   7    4.79    1.18
  -1 -14   6    8.03    1.00
  -1 -14   6    7.29    1.14
  -1 -14   5    0.30    1.05
  -1 -14   5    0.41    0.89
  -1 -14   4   29.04    1.72
  -1 -14   4   28.10    1.53
  -1 -14   2    0.42    0.85
  -1 -14   2    0.30    1.00
  -1 -14   1   45.92    2.18
  -1 -14   1   41.39    2.15
  -1 -14   0   -0.05    0.80
  -1 -14   0   -0.60    0.89
  -1 -14  -1   43.63    2.09
  -1 -14  -1   39.13    1.91
  -1 -14  -2    0.24    0.82
  -1 -14  -2   -0.74    0.83
  -1 -14  -3    9.70    0.97
  -1 -14  -3    8.55    0.93
  -1 -14  -4   27.85    1.50
  -1 -14  -4   26.25    1.46
  -1 -14  -5    0.73    0.81
  -1 -14  -5    1.86    0.80
  -1 -14  -6    6.72    0.88
  -1 -14  -6    6.74    0.87
  -1 -14  -7    4.18    0.83
  -1 -14  -7    3.73    0.80
  -1 -14  -8    6.97    0.84
  -1 -14  -8    4.69    0.79
  -1 -14  -9   -0.48    0.74
  -1 -14  -9    1.42    0.69
  -1 -14 -10    6.01    0.84
  -1 -14 -10    8.78    0.87
  -1 -14 -11    0.04    0.76
  -1 -14 -11   -0.33    0.72
  -1 -14 -12    9.99    0.92
  -1 -14 -12   11.69    0.94
  -1 -14 -13   11.64    0.98
  -1 -14 -13   12.02    0.98
  -1 -14 -14    5.72    0.87
  -1 -14 -14    3.83    0.85
  -1 -14 -15    0.15    0.81
  -1 -14 -15    1.36    0.85
  -1 -14 -16   19.27    1.23
  -1 -14 -16   20.91    1.29
  -1 -14 -17    0.00    0.84
  -1 -14 -17    1.69    0.85
  -1 -14 -18   30.96    1.63
  -1 -14 -18   33.40    1.72
  -1 -14 -19    1.97    0.87
  -1 -14 -19    1.53    0.87
  -1 -14 -20   12.47    1.10
  -1 -14 -21   -2.58    0.92
  -1 -14 -22    2.85    1.06
  -1 -15  18   12.20    1.16
  -1 -15  18   12.09    1.49
  -1 -15  17    5.75    0.93
  -1 -15  17    4.45    1.19
  -1 -15  16   14.59    1.38
  -1 -15  16   11.72    1.04
  -1 -15  15   24.07    1.42
  -1 -15  15   20.60    1.59
  -1 -15  14    5.57    1.03
  -1 -15  14    1.81    1.21
  -1 -15  13    1.80    0.95
  -1 -15  13    1.99    1.22
  -1 -15  12    1.49    0.96
  -1 -15  12    0.07    1.21
  -1 -15  11   67.49    3.05
  -1 -15  11   69.84    3.26
  -1 -15  10   -0.01    1.05
  -1 -15  10    0.96    1.25
  -1 -15   9   -1.30    1.03
  -1 -15   9    1.04    1.23
  -1 -15   8   23.22    1.43
  -1 -15   8   23.82    1.69
  -1 -15   7   11.09    1.35
  -1 -15   7   11.96    1.13
  -1 -15   6   12.95    1.40
  -1 -15   6   15.87    1.23
  -1 -15   5   77.37    3.41
  -1 -15   5   70.92    3.28
  -1 -15   4    1.28    0.98
  -1 -15   4    0.20    1.10
  -1 -15   3    8.08    1.06
  -1 -15   3    9.21    1.18
  -1 -15   2    1.86    1.00
  -1 -15   2    1.99    1.00
  -1 -15   1    0.44    0.97
  -1 -15   1    1.12    0.90
  -1 -15   0   -1.15    0.90
  -1 -15   0   -0.80    0.96
  -1 -15  -1   -0.64    0.88
  -1 -15  -1    0.12    0.97
  -1 -15  -2    2.74    0.90
  -1 -15  -2    1.89    0.92
  -1 -15  -3    8.96    1.15
  -1 -15  -3   10.89    1.00
  -1 -15  -4    1.41    0.93
  -1 -15  -4    1.87    0.85
  -1 -15  -5   70.53    3.08
  -1 -15  -5   66.11    2.93
  -1 -15  -6   15.40    1.04
  -1 -15  -6   15.95    1.11
  -1 -15  -7   12.45    0.93
  -1 -15  -7   11.34    0.96
  -1 -15  -8   17.17    1.04
  -1 -15  -8   20.10    1.18
  -1 -16  12   -1.14    1.02
  -1 -16  12   -0.39    1.21
  -1 -16  11    7.11    1.01
  -1 -16  11    5.14    1.22
  -1 -16  10    4.27    0.98
  -1 -16  10    5.93    1.21
  -1 -16   9   55.51    2.56
  -1 -16   9   58.27    2.79
  -1 -16   8    2.87    1.02
  -1 -16   8   -0.68    1.16
  -1 -16   7   11.97    1.19
  -1 -16   7   11.41    1.41
  -1 -16   6    0.41    1.00
  -1 -16   6   -0.76    1.17
  -1 -16   5   24.08    1.50
  -1 -16   5   21.64    1.58
  -1 -16   4    9.75    1.09
  -1 -16   4    9.42    1.24
  -1 -16   3   22.54    1.41
  -1 -16   3   24.25    1.67
  -1 -16   2    0.83    0.99
  -1 -16   2    1.76    1.15
  -1 -16   1    4.12    0.97
  -1 -16   1    4.82    1.18
  -1 -16   0    0.87    0.89
  -1 -16   0    0.64    1.07
  -1 -16  -1    3.75    1.00
  -1 -16  -1    5.24    1.04
  -1 -16  -2   -0.16    0.87
  -1 -16  -2   -0.40    0.97
  -1 -16  -3   22.92    1.36
  -1 -16  -3   21.53    1.34
  -1 -16  -4    7.34    0.90
  -1 -16  -5   17.88    1.07
  -1 -16  -6   -0.90    0.62
   2 -16 -11   12.11    1.32
   2 -16 -11    9.76    1.18
   2 -16 -10   -1.23    1.01
   2 -16 -10    0.17    1.01
   2 -16  -9    3.77    1.13
   2 -16  -9    2.87    1.02
   2 -16  -8    1.18    1.02
   2 -16  -8    2.66    0.95
   2 -16  -7    1.89    1.13
   2 -16  -7    1.84    1.04
   2 -16  -6   21.09    1.53
   2 -16  -6   22.86    1.45
   2 -16  -5    2.58    1.18
   2 -16  -5    2.95    0.96
   2 -16  -4    4.19    1.15
   2 -16  -4    4.69    1.04
   2 -16  -3    1.86    1.08
   2 -16  -3    1.71    0.99
   2 -16  -2   10.91    1.25
   2 -16  -2   12.73    1.22
   2 -16  -1    0.78    1.14
   2 -16  -1    1.71    1.03
   2 -16   0    0.76    1.14
   2 -16   0    0.25    0.99
   2 -16   1    0.59    1.18
   2 -16   1    1.36    0.92
   2 -16   2   11.95    1.28
   2 -16   2   12.60    1.11
   2 -16   3    2.52    1.13
   2 -16   3    2.78    0.99
   2 -16   5    1.27    0.94
   2 -16   5    2.08    0.93
   2 -16   6   22.67    1.53
   2 -16   6   22.63    1.41
   2 -16   7    1.82    1.05
   2 -16   7    0.23    0.88
   2 -16   8    0.01    1.05
   2 -16   8    1.25    0.86
   2 -16   9    2.76    1.11
   2 -16   9    2.38    0.97
   2 -16  10   -0.73    0.99
   2 -16  10    0.76    0.97
   2 -16  11   11.84    1.24
   2 -16  11   12.69    1.15
   2 -15 -17   14.22    1.28
   2 -15 -17   14.18    1.37
   2 -15 -16    6.13    1.10
   2 -15 -16    5.49    0.98
   2 -15 -15    6.13    1.11
   2 -15 -15    3.64    1.01
   2 -15 -14   14.80    1.23
   2 -15 -14   13.74    1.21
   2 -15 -13    0.38    1.06
   2 -15 -13    0.63    1.03
   2 -15 -12   86.75    3.83
   2 -15 -12   81.56    3.60
   2 -15 -11   26.56    1.60
   2 -15 -11   25.65    1.59
   2 -15 -10    3.25    1.13
   2 -15 -10    2.05    1.01
   2 -15  -9    7.53    1.16
   2 -15  -9    8.84    1.07
   2 -15  -8    7.77    1.22
   2 -15  -8    6.80    1.12
   2 -15  -7    4.99    1.25
   2 -15  -7    6.09    1.14
   2 -15  -6  107.70    4.69
   2 -15  -6  105.00    4.52
   2 -15  -5    0.59    1.06
   2 -15  -5    1.65    0.94
   2 -15  -4   43.89    2.28
   2 -15  -4   42.58    2.15
   2 -15  -3    5.57    1.28
   2 -15  -3    2.01    0.98
   2 -15  -2   20.94    1.53
   2 -15  -2   20.08    1.38
   2 -15  -1    0.81    1.08
   2 -15  -1   -0.03    1.06
   2 -15   0   43.71    2.31
   2 -15   0   47.30    2.29
   2 -15   1    0.67    1.05
   2 -15   1    0.57    1.01
   2 -15   2   21.81    1.54
   2 -15   2   19.95    1.39
   2 -15   3    4.05    1.22
   2 -15   3    2.95    0.96
   2 -15   4   43.68    2.26
   2 -15   4   44.13    2.20
   2 -15   5    0.66    1.17
   2 -15   5    1.02    1.01
   2 -15   6  103.20    4.50
   2 -15   6  105.40    4.51
   2 -15   7    4.22    1.14
   2 -15   7    3.68    0.94
   2 -15   8    5.89    1.20
   2 -15   8    6.00    1.03
   2 -15   9    8.82    1.15
   2 -15   9    9.96    1.14
   2 -15  10    3.74    1.15
   2 -15  10    3.98    0.98
   2 -15  11   27.68    1.74
   2 -15  11   27.70    1.57
   2 -15  12   84.05    3.75
   2 -15  12   85.25    3.74
   2 -15  13   -0.38    1.13
   2 -15  13    0.97    0.89
   2 -15  14   13.09    1.26
   2 -15  14   16.40    1.26
   2 -15  15    5.43    1.15
   2 -15  15    5.57    0.94
   2 -15  16    8.54    0.94
   2 -15  16    5.69    1.03
   2 -15  17   14.41    1.09
   2 -15  17   14.02    1.18
  -2  14  21   13.79    1.33
   2 -14 -21   14.34    1.26
  -2  14  20   -1.49    1.16
   2 -14 -20   -0.93    0.92
  -2  14  19   12.57    1.27
   2 -14 -19   15.79    1.28
  -2  14  18   11.64    1.25
   2 -14 -18    9.06    1.18
  -2  14  17    3.16    0.97
   2 -14 -17    3.59    1.04
   2 -14 -16   26.53    1.60
   2 -14 -15   12.02    1.14
   2 -14 -15   13.82    1.26
   2 -14 -14    2.80    1.00
   2 -14 -14    1.09    1.09
   2 -14 -13    2.69    1.01
   2 -14 -13    1.31    0.99
   2 -14 -12    1.89    1.09
   2 -14 -12    0.11    1.01
   2 -14 -11    6.98    1.16
   2 -14 -11    4.97    1.03
   2 -14 -10   11.06    1.23
   2 -14 -10    9.87    1.16
   2 -14  -9    5.23    1.14
   2 -14  -9    3.61    1.09
   2 -14  -8    1.12    1.00
   2 -14  -8    1.59    0.94
   2 -14  -7    2.85    1.11
   2 -14  -7    1.31    0.87
   2 -14  -6    3.43    1.12
   2 -14  -6    0.72    0.94
   2 -14  -5    6.78    1.14
   2 -14  -5    6.83    1.12
   2 -14  -4    2.17    0.99
   2 -14  -4    2.19    1.00
   2 -14  -3    7.37    1.07
   2 -14  -3    7.57    1.08
   2 -14  -2    7.34    1.06
   2 -14  -2    5.92    1.04
   2 -14  -1   15.83    1.27
   2 -14  -1   12.32    1.25
   2 -14   0   13.91    1.27
   2 -14   0   15.79    1.24
   2 -14   1   11.12    1.28
   2 -14   1   13.68    1.23
   2 -14   2    6.27    1.17
   2 -14   2    7.07    1.01
   2 -14   3    7.83    1.15
   2 -14   3    6.81    1.10
   2 -14   4    1.81    1.00
   2 -14   4    1.81    0.98
   2 -14   5    6.49    0.97
   2 -14   5    4.77    1.16
   2 -14   6    1.22    1.14
   2 -14   6    0.42    0.95
   2 -14   7    0.34    0.96
   2 -14   7    0.03    0.93
   2 -14   8    2.43    1.05
   2 -14   8    1.86    0.95
   2 -14   9    3.41    1.11
   2 -14   9    5.10    1.03
   2 -14  10   10.42    1.13
   2 -14  10   11.30    1.11
   2 -14  11    4.59    1.19
   2 -14  11    5.51    1.07
   2 -14  12    1.35    1.05
   2 -14  12   -0.06    0.92
   2 -14  13    1.15    1.15
   2 -14  13    1.49    0.86
   2 -14  14    4.46    1.10
   2 -14  14    3.04    0.90
   2 -14  15   12.24    1.28
   2 -14  15   13.54    1.16
   2 -14  16   29.41    1.74
   2 -14  16   26.09    1.51
   2 -14  17    2.08    1.06
   2 -14  17    1.41    0.89
   2 -14  18   11.59    1.20
   2 -14  18   13.41    1.12
   2 -14  19   12.82    1.21
   2 -14  19   15.93    1.17
   2 -14  20   -0.46    1.01
   2 -14  20   -0.38    0.79
   2 -14  21   19.18    1.35
   2 -14  21   19.53    1.25
  -2  13  24   10.67    1.13
   2 -13 -24    8.61    1.06
  -2  13  23    2.44    1.08
   2 -13 -23    0.35    0.87
  -2  13  22    5.56    1.15
   2 -13 -22    5.77    0.96
  -2  13  21  102.40    4.44
   2 -13 -21   98.71    4.26
  -2  13  20    1.17    1.13
   2 -13 -20    1.74    0.97
  -2  13  19   23.94    1.57
   2 -13 -19   23.17    1.55
  -2  13  18   68.08    3.10
   2 -13 -18   70.53    3.25
  -2  13  17   21.93    1.51
   2 -13 -17   23.86    1.49
  -2  13  16   76.60    3.45
   2 -13 -16   72.18    3.28
  -2  13  15   48.97    2.42
   2 -13 -15   52.90    2.54
  -2  13  14   17.91    1.37
   2 -13 -14   17.28    1.30
   2 -13 -13   45.41    2.29
   2 -13 -12   61.99    2.86
   2 -13 -11    3.32    1.06
   2 -13 -11    1.12    0.90
   2 -13 -10   96.23    4.17
   2 -13 -10   92.43    4.04
   2 -13  -9   38.19    1.98
   2 -13  -9   36.49    1.96
   2 -13  -8  181.90    7.58
   2 -13  -8  186.10    7.75
   2 -13  -7   63.26    2.90
   2 -13  -7   65.11    2.96
   2 -13  -6   29.95    1.68
   2 -13  -6   29.18    1.66
   2 -13  -5   18.45    1.31
   2 -13  -5   21.23    1.45
   2 -13  -4    5.43    0.94
   2 -13  -4    4.94    1.00
   2 -13  -3    2.77    0.97
   2 -13  -3    3.75    0.95
   2 -13  -2  171.20    7.15
   2 -13  -2  165.90    6.93
   2 -13  -1    2.60    0.94
   2 -13  -1    5.56    0.97
   2 -13   0  158.40    6.64
   2 -13   0  179.40    7.47
   2 -13   2  169.40    7.10
   2 -13   2  167.50    7.00
   2 -13   3    5.26    1.04
   2 -13   3    4.60    0.99
   2 -13   4    7.37    1.07
   2 -13   4    5.78    1.03
   2 -13   5   15.73    1.33
   2 -13   5   17.64    1.34
   2 -13   6   25.12    1.61
   2 -13   6   23.48    1.45
   2 -13   7   59.16    2.84
   2 -13   7   60.20    2.78
   2 -13   8  180.90    7.57
   2 -13   8  191.20    7.96
   2 -13   9   36.86    1.96
   2 -13   9   35.00    1.91
   2 -13  10   87.16    3.89
   2 -13  10   90.25    3.94
   2 -13  11    2.02    1.07
   2 -13  11    1.14    0.91
   2 -13  12   60.07    2.85
   2 -13  12   68.11    3.07
   2 -13  13   38.67    2.10
   2 -13  13   39.20    1.99
   2 -13  14   17.66    1.40
   2 -13  14   17.35    1.25
   2 -13  15   47.88    2.37
   2 -13  15   47.69    2.29
   2 -13  16   72.92    3.36
   2 -13  16   71.26    3.19
   2 -13  17   21.85    1.41
   2 -13  17   22.83    1.57
   2 -13  18   61.33    2.97
   2 -13  18   63.44    2.89
   2 -13  19   21.60    1.56
   2 -13  19   22.39    1.42
   2 -13  20    4.33    1.08
   2 -13  20    1.95    0.85
   2 -13  21   92.02    4.04
   2 -13  21   97.84    4.19
   2 -13  22    5.08    1.05
   2 -13  22    4.73    0.91
   2 -13  23    0.87    1.10
   2 -13  23   -0.48    0.83
   2 -13  24    8.79    1.20
   2 -13  24    9.80    1.03
  -2  12  27    2.35    1.18
   2 -12 -27    2.68    0.90
  -2  12  26   17.33    1.42
   2 -12 -26   19.64    1.29
  -2  12  25    0.64    1.09
   2 -12 -25   -0.40    0.92
  -2  12  24    0.69    1.09
   2 -12 -24    0.47    0.92
  -2  12  23    9.77    1.23
   2 -12 -23    6.56    1.01
  -2  12  22   15.66    1.28
   2 -12 -22   13.91    1.18
  -2  12  21   -0.27    1.02
   2 -12 -21    1.66    0.91
  -2  12  20    2.58    1.07
   2 -12 -20   -0.57    0.96
  -2  12  19    2.09    1.05
   2 -12 -19    4.74    1.12
  -2  12  18    0.63    1.02
   2 -12 -18    1.96    0.90
  -2  12  17   28.08    1.64
   2 -12 -17   26.10    1.60
  -2  12  16   21.31    1.42
   2 -12 -16   23.24    1.47
  -2  12  15   11.14    1.16
   2 -12 -15    9.84    1.18
  -2  12  14   19.78    1.38
   2 -12 -14   20.15    1.41
  -2  12  13   13.59    1.22
   2 -12 -13   14.12    1.21
  -2  12  12    8.37    1.08
   2 -12 -12    6.78    1.05
  -2  12  11    3.03    0.94
   2 -12 -11    2.66    0.90
   2 -12 -10    0.79    0.92
   2 -12  -9    9.21    0.98
   2 -12  -9    9.15    1.05
   2 -12  -8    1.93    0.90
   2 -12  -8    4.39    0.92
   2 -12  -7    7.95    1.04
   2 -12  -7    7.16    0.98
   2 -12  -6   92.80    4.03
   2 -12  -6  108.60    4.67
   2 -12  -5   31.66    1.75
   2 -12  -5   32.17    1.73
   2 -12  -4   53.06    2.51
   2 -12  -4   56.55    2.58
   2 -12  -3    2.25    0.95
   2 -12  -3    2.12    0.80
   2 -12  -2    8.01    1.08
   2 -12  -2    9.58    0.97
   2 -12  -1   15.34    1.26
   2 -12  -1   16.27    1.17
   2 -12   0   31.67    1.76
   2 -12   0   34.19    1.76
   2 -12   1   13.30    1.14
   2 -12   1   13.61    1.17
   2 -12   2    8.20    1.02
   2 -12   2    7.22    0.93
   2 -12   3    2.58    0.83
   2 -12   3    2.02    0.98
   2 -12   4   59.55    2.78
   2 -12   4   53.85    2.53
   2 -12   5   31.85    1.80
   2 -12   5   31.78    1.72
   2 -12   6   91.27    4.03
   2 -12   6   91.95    3.99
   2 -12   7    7.62    1.13
   2 -12   7    6.06    1.04
   2 -12   8    3.72    0.99
   2 -12   8    3.97    0.92
   2 -12   9    7.13    1.02
   2 -12   9   10.60    1.13
   2 -12  10   -0.15    1.06
   2 -12  10    0.83    0.88
   2 -12  11    1.21    0.86
   2 -12  11    0.97    1.00
   2 -12  12    6.52    1.19
   2 -12  12    4.97    0.96
   2 -12  13   11.11    1.22
   2 -12  13   10.61    1.07
   2 -12  14   20.37    1.52
   2 -12  14   18.22    1.30
   2 -12  15   11.95    1.27
   2 -12  15   11.98    1.10
   2 -12  16   24.50    1.58
   2 -12  16   21.76    1.43
   2 -12  17   25.02    1.57
   2 -12  17   27.26    1.59
   2 -12  18    1.33    0.96
   2 -12  18    1.02    1.09
   2 -12  19    1.35    1.10
   2 -12  19    3.02    0.98
   2 -12  20    0.21    1.04
   2 -12  20    0.47    0.93
   2 -12  21    1.73    1.07
   2 -12  22   13.36    1.25
   2 -12  23    7.89    1.26
   2 -12  24    1.74    1.01
  -2  12 -25    0.57    0.77
   2 -12  25   -0.55    0.98
  -2  12 -26   18.90    1.25
   2 -12  26   16.86    1.25
  -2  12 -27    4.55    1.00
   2 -12  27    4.57    1.04
  -2  11  29   34.34    1.81
   2 -11 -29   31.85    1.68
  -2  11  28   -1.11    1.13
   2 -11 -28    2.34    0.90
  -2  11  27   72.15    3.24
   2 -11 -27   72.97    3.26
  -2  11  26    4.10    1.08
   2 -11 -26    3.30    1.08
  -2  11  25   42.63    2.23
   2 -11 -25   42.13    2.17
  -2  11  24    6.34    1.25
   2 -11 -24    2.39    1.06
  -2  11  23   39.43    2.03
   2 -11 -23   35.34    1.93
  -2  11  22    3.78    1.04
   2 -11 -22    4.60    1.03
  -2  11  21  137.60    5.84
   2 -11 -21  124.60    5.31
  -2  11  20    0.86    1.04
   2 -11 -20    0.14    0.92
  -2  11  19  123.10    5.26
   2 -11 -19  115.40    4.98
  -2  11  18   11.00    1.16
   2 -11 -18   11.82    1.19
  -2  11  17   60.99    2.82
   2 -11 -17   63.54    2.90
  -2  11  16    3.91    1.00
   2 -11 -16    4.22    1.04
  -2  11  15   74.44    3.31
   2 -11 -15   76.55    3.43
  -2  11  14    4.53    0.93
   2 -11 -14    3.54    0.96
  -2  11  13   39.24    2.01
   2 -11 -13   40.08    2.04
  -2  11  12   65.16    2.98
   2 -11 -12   64.78    2.94
  -2  11  11  213.20    8.83
   2 -11 -11  221.50    9.13
  -2  11  10   23.04    1.40
   2 -11 -10   25.70    1.48
  -2  11   9   14.03    1.17
   2 -11  -9   13.40    1.11
  -2  11   8   15.85    1.16
   2 -11  -8   14.15    1.23
   2 -11  -7    2.77    1.02
   2 -11  -6   48.77    2.33
   2 -11  -6   49.03    2.39
   2 -11  -5    1.39    0.88
   2 -11  -5    2.46    0.94
   2 -11  -4    6.45    0.93
   2 -11  -4    8.12    1.00
   2 -11  -3    4.35    0.92
   2 -11  -3    4.11    0.93
   2 -11  -2   98.92    4.28
   2 -11  -2   92.52    4.01
   2 -11  -1  102.70    4.42
   2 -11  -1  100.60    4.35
   2 -11   0  252.10   10.38
   2 -11   0  234.70    9.68
   2 -11   1  102.40    4.44
   2 -11   1  104.40    4.48
   2 -11   2  101.40    4.39
   2 -11   2   91.21    3.97
   2 -11   3    8.40    1.03
   2 -11   3    6.54    0.91
   2 -11   4    6.69    1.09
   2 -11   4    7.14    1.03
   2 -11   5   -0.35    0.90
   2 -11   5   -0.46    0.82
   2 -11   6   55.43    2.60
   2 -11   6   53.40    2.48
   2 -11   7    0.67    0.89
   2 -11   7    0.58    0.84
   2 -11   8   16.46    1.31
   2 -11   8   14.74    1.10
   2 -11   9   14.83    1.27
   2 -11   9   14.68    1.09
   2 -11  10   26.82    1.64
   2 -11  10   23.25    1.38
   2 -11  12   68.53    3.05
   2 -11  12   64.29    2.96
   2 -11  13   35.58    1.95
   2 -11  13   41.92    2.08
   2 -11  14    5.45    1.17
   2 -11  14    3.61    0.93
   2 -11  15   74.96    3.44
   2 -11  15   73.74    3.26
   2 -11  16    4.42    0.95
   2 -11  16    6.97    1.15
   2 -11  17   61.05    2.87
   2 -11  18   12.29    1.23
   2 -11  19  113.90    4.95
  -2  11 -20    2.32    0.93
   2 -11  20   -0.58    1.11
  -2  11 -21  137.70    5.82
   2 -11  21  128.90    5.52
  -2  11 -22    6.15    0.98
   2 -11  22    1.57    1.10
  -2  11 -23   35.81    1.86
   2 -11  23   35.14    2.01
  -2  11 -24    2.87    1.01
   2 -11  24    2.74    1.06
  -2  11 -25   39.73    2.01
   2 -11  25   42.80    2.21
  -2  11 -26    3.48    0.91
   2 -11  26    2.76    1.05
  -2  11 -27   73.39    3.26
   2 -11  27   75.99    3.41
  -2  11 -28   -0.40    0.80
   2 -11  28   -1.07    1.02
  -2  11 -29   33.62    1.71
   2 -11  29   35.68    1.86
  -2  10  31   13.48    1.21
   2 -10 -31   12.49    1.04
  -2  10  30    0.55    1.08
   2 -10 -30   -0.05    0.83
  -2  10  29   -1.49    1.04
   2 -10 -29    1.20    0.87
  -2  10  28    1.66    1.00
   2 -10 -28    0.32    0.95
  -2  10  27   -0.12    1.05
   2 -10 -27    0.53    0.90
  -2  10  26    6.98    1.14
   2 -10 -26    8.09    1.09
  -2  10  25    3.76    1.05
   2 -10 -25    3.48    0.99
  -2  10  24   -0.53    1.03
   2 -10 -24   -0.34    0.92
  -2  10  23    2.51    1.04
   2 -10 -23    3.93    0.98
  -2  10  22    6.64    1.15
   2 -10 -22    8.24    1.03
  -2  10  21   47.00    2.30
   2 -10 -21   55.84    2.63
  -2  10  20    2.42    0.97
   2 -10 -20    5.58    1.00
  -2  10  19    2.91    0.94
   2 -10 -19    3.94    1.08
  -2  10  18   16.23    1.35
   2 -10 -18   17.87    1.24
  -2  10  17    2.40    0.94
   2 -10 -17    3.09    0.87
  -2  10  16    3.62    1.03
   2 -10 -16    5.27    0.91
  -2  10  15   28.46    1.63
   2 -10 -15   25.26    1.52
  -2  10  14    1.93    0.95
   2 -10 -14   -0.32    0.86
  -2  10  13   27.24    1.55
   2 -10 -13   27.73    1.64
  -2  10  12    2.86    0.93
   2 -10 -12    5.17    1.00
  -2  10  11    3.07    0.88
   2 -10 -11    5.75    1.01
  -2  10  10    2.62    0.89
   2 -10 -10    4.26    0.92
  -2  10   9   83.13    3.63
   2 -10  -9   70.79    3.16
  -2  10   8    2.94    0.93
   2 -10  -8    2.99    0.94
  -2  10   7   11.97    1.02
   2 -10  -7   12.19    1.07
  -2  10   6   23.51    1.36
   2 -10  -6   24.62    1.38
   2 -10  -5   18.44    1.24
   2 -10  -5   17.98    1.20
   2 -10  -4   12.08    1.06
   2 -10  -4   11.33    0.98
   2 -10  -3    3.91    0.90
   2 -10  -3    4.15    0.79
   2 -10  -2   11.13    0.97
   2 -10  -2   11.03    1.04
   2 -10  -1    5.86    0.89
   2 -10  -1    6.47    0.91
   2 -10   0  105.90    4.55
   2 -10   0  109.00    4.62
   2 -10   1    6.23    0.83
   2 -10   1    7.30    1.03
   2 -10   2   11.87    0.99
   2 -10   2   11.60    1.14
   2 -10   3    5.79    0.92
   2 -10   3    3.84    0.95
   2 -10   4    9.83    1.04
   2 -10   4   10.57    1.03
   2 -10   5   17.69    1.27
   2 -10   5   16.78    1.16
   2 -10   6   22.90    1.48
   2 -10   6   24.47    1.49
   2 -10   7   12.87    1.21
   2 -10   7   11.18    1.06
   2 -10   8    3.22    0.93
   2 -10   8    2.11    1.02
   2 -10   9   71.34    3.22
   2 -10   9   70.03    3.23
   2 -10  10    4.80    0.93
   2 -10  10    5.11    1.09
   2 -10  11    3.99    1.02
   2 -10  11    4.82    0.97
   2 -10  12    6.79    1.03
   2 -10  12    4.53    0.97
   2 -10  13   28.76    1.68
   2 -10  13   27.75    1.65
   2 -10  14    1.11    1.07
   2 -10  14    2.27    0.81
   2 -10  15   28.24    1.68
  -2  10 -16    6.86    0.87
   2 -10  16    6.41    1.09
  -2  10 -17    4.54    0.97
   2 -10  17    2.10    1.14
  -2  10 -18   18.01    1.34
   2 -10  18   16.66    1.35
  -2  10 -19    3.71    1.01
   2 -10  19    1.60    1.09
  -2  10 -20   16.86    1.27
   2 -10  20   16.69    1.48
  -2  10 -21   62.54    2.88
   2 -10  21   55.39    2.68
  -2  10 -22   53.62    2.55
   2 -10  22   79.28    3.64
  -2  10 -23    3.97    0.97
   2 -10  23    4.35    1.07
  -2  10 -24   -0.04    0.95
   2 -10  24    0.98    1.03
  -2  10 -25    1.12    0.89
   2 -10  25    2.06    1.06
  -2  10 -26    8.42    1.06
   2 -10  26    9.40    1.25
  -2  10 -27    0.05    0.83
   2 -10  27   -0.51    1.09
  -2  10 -28    1.04    0.85
   2 -10  28    1.05    1.12
  -2  10 -29    0.76    0.84
   2 -10  29    0.67    0.94
  -2  10 -30    0.74    0.77
   2 -10  30   -0.26    0.96
  -2  10 -31   14.36    1.14
   2 -10  31   13.41    1.21
   2  -9 -33    1.83    0.98
  -2   9  32   19.61    1.43
   2  -9 -32   19.89    1.29
  -2   9  31    3.67    1.05
   2  -9 -31    2.29    0.87
  -2   9  30    0.31    1.11
   2  -9 -30    1.32    0.92
  -2   9  29   29.49    1.83
   2  -9 -29   24.37    1.47
  -2   9  28   11.40    1.24
   2  -9 -28    9.64    1.04
  -2   9  27   12.73    1.31
   2  -9 -27   13.86    1.18
  -2   9  26   22.22    1.50
   2  -9 -26   18.47    1.33
  -2   9  25    3.78    1.11
   2  -9 -25    4.35    0.97
  -2   9  24    7.81    1.14
   2  -9 -24    8.35    1.12
  -2   9  23   29.51    1.68
   2  -9 -23   29.58    1.69
  -2   9  22  166.50    6.98
   2  -9 -22  144.20    6.07
  -2   9  21   44.34    2.22
   2  -9 -21   38.81    1.99
  -2   9  20   70.49    3.19
   2  -9 -20   76.08    3.38
  -2   9  19   23.84    1.51
   2  -9 -19   24.40    1.54
  -2   9  18  139.50    5.91
   2  -9 -18  134.20    5.71
  -2   9  17    2.51    0.91
   2  -9 -17    0.97    0.86
  -2   9  16  179.40    7.48
   2  -9 -16  172.20    7.23
  -2   9  15    0.77    1.00
   2  -9 -15    2.81    0.94
  -2   9  14  132.00    5.56
   2  -9 -14  130.10    5.50
  -2   9  13   29.63    1.64
   2  -9 -13   31.74    1.64
  -2   9  12  253.40   10.42
   2  -9 -12  275.00   11.27
  -2   9  11   79.99    3.51
   2  -9 -11   77.24    3.39
  -2   9  10  170.60    7.09
   2  -9 -10  170.60    7.09
  -2   9   9   24.95    1.44
   2  -9  -9   22.92    1.35
  -2   9   8  538.00   21.85
   2  -9  -8  580.90   23.57
  -2   9   7    1.62    0.75
   2  -9  -7    3.06    0.85
  -2   9   6  440.60   17.91
   2  -9  -6  495.10   20.11
  -2   9   5   13.62    1.14
   2  -9  -5   14.56    1.17
   2  -9  -4  502.30   20.42
   2  -9  -3   40.02    2.01
   2  -9  -3   37.75    1.91
   2  -9  -2  674.80   27.35
   2  -9  -2  662.30   26.86
   2  -9  -1    9.74    1.00
   2  -9  -1   11.22    1.08
   2  -9   0  385.10   15.70
   2  -9   0  401.10   16.35
   2  -9   1    5.25    0.93
   2  -9   1    3.99    0.95
   2  -9   2  695.20   28.17
   2  -9   2  690.20   27.98
   2  -9   3   36.08    1.87
   2  -9   3   34.88    1.84
   2  -9   4  467.10   19.01
   2  -9   4  439.40   17.91
   2  -9   5   12.91    1.14
   2  -9   5   13.57    1.16
   2  -9   6  466.20   19.00
   2  -9   6  506.80   20.59
   2  -9   7    1.80    0.95
   2  -9   7    0.92    0.83
   2  -9   8  526.30   21.36
   2  -9   8  519.80   21.15
   2  -9   9   25.40    1.53
   2  -9   9   24.04    1.42
   2  -9  10  176.10    7.38
   2  -9  10  160.90    6.71
   2  -9  11   69.25    3.19
   2  -9  11   73.81    3.26
   2  -9  12  246.80   10.22
   2  -9  13   27.30    1.67
  -2   9 -14  135.10    5.72
   2  -9  14  124.20    5.32
  -2   9 -15    2.56    0.88
   2  -9  15    1.61    0.98
  -2   9 -16  199.40    8.29
   2  -9  16  180.20    7.59
  -2   9 -17    1.22    0.86
   2  -9  17    1.38    1.07
  -2   9 -18  156.50    6.57
   2  -9  18  159.50    6.75
  -2   9 -19   24.63    1.48
   2  -9  19   24.17    1.68
  -2   9 -20   70.62    3.18
   2  -9  20   74.73    3.45
  -2   9 -21   35.58    1.83
   2  -9  21   40.01    2.13
  -2   9 -22  173.80    7.24
   2  -9  22  149.50    6.36
  -2   9 -23   31.44    1.71
   2  -9  23   31.78    1.82
  -2   9 -24    7.15    1.01
   2  -9  24    7.33    1.18
  -2   9 -25    4.60    0.92
   2  -9  25    4.64    1.13
  -2   9 -26   15.30    1.21
   2  -9  26   18.02    1.41
  -2   9 -27   14.72    1.19
   2  -9  27   14.43    1.34
  -2   9 -28   12.50    1.10
   2  -9  28   10.96    1.23
  -2   9 -29   26.56    1.50
   2  -9  29   26.58    1.68
  -2   9 -30    1.79    0.85
   2  -9  30    3.69    1.14
  -2   9 -31    3.40    0.79
   2  -9  31    1.60    1.10
  -2   9 -32   20.38    1.27
   2  -9  32   20.99    1.34
  -2   8  34    6.19    1.11
   2  -8 -34    4.53    0.80
  -2   8  33    0.90    1.04
   2  -8 -33    1.81    0.85
  -2   8  32   -1.05    1.03
   2  -8 -32   -1.34    0.83
  -2   8  31    9.53    1.27
   2  -8 -31    7.53    0.98
  -2   8  30    4.52    1.18
   2  -8 -30    7.07    1.02
  -2   8  29   17.97    1.44
   2  -8 -29   15.75    1.19
  -2   8  28    0.20    1.04
   2  -8 -28    0.20    0.92
  -2   8  27    6.85    1.17
   2  -8 -27    6.36    1.05
  -2   8  26    7.52    1.16
   2  -8 -26    9.04    1.12
  -2   8  25   12.93    1.25
   2  -8 -25   15.55    1.29
  -2   8  24    2.06    1.01
   2  -8 -24    4.22    0.88
  -2   8  23   17.29    1.39
   2  -8 -23   16.18    1.26
  -2   8  22    1.81    1.12
   2  -8 -22    0.88    0.88
  -2   8  21    0.56    1.05
   2  -8 -21    0.83    0.89
  -2   8  20    9.32    1.19
   2  -8 -20    8.91    1.08
  -2   8  19    0.85    0.90
   2  -8 -19   -0.99    0.84
  -2   8  18   41.83    2.10
   2  -8 -18   34.05    1.78
  -2   8  17    3.77    0.96
   2  -8 -17    5.98    0.97
  -2   8  16   43.84    2.18
   2  -8 -16   42.27    2.06
  -2   8  15    8.55    1.03
   2  -8 -15   11.91    1.02
  -2   8  14    0.77    0.81
   2  -8 -14    2.15    0.81
  -2   8  13   46.58    2.26
   2  -8 -13   45.74    2.22
  -2   8  12   22.75    1.42
   2  -8 -12   20.39    1.38
  -2   8  11    4.57    0.85
   2  -8 -11    4.05    1.00
  -2   8  10    6.75    0.97
   2  -8 -10    6.53    0.91
  -2   8   9   14.93    1.11
   2  -8  -9   13.46    1.09
  -2   8   8   24.54    1.42
   2  -8  -8   23.84    1.39
  -2   8   7   13.23    1.07
   2  -8  -7   12.20    1.09
  -2   8   6   20.35    1.28
   2  -8  -6   23.33    1.38
  -2   8   5  105.90    4.51
   2  -8  -5  109.20    4.65
  -2   8   4    7.49    0.85
   2  -8  -4    8.91    0.90
  -2   8   3   10.68    0.93
   2  -8  -3    8.48    0.91
   2  -8  -2   12.00    0.96
   2  -8  -2   10.70    0.97
   2  -8  -1   30.81    1.60
   2  -8  -1   32.55    1.64
   2  -8   0    2.38    0.70
   2  -8   0    1.99    0.68
   2  -8   1   32.23    1.61
   2  -8   1   33.23    1.65
   2  -8   4    8.15    0.85
   2  -8   4    7.79    0.91
   2  -8   5  106.80    4.57
   2  -8   5  106.40    4.49
   2  -8   6   23.20    1.41
   2  -8   6   20.32    1.20
   2  -8   7   11.68    1.12
   2  -8   7   12.45    0.99
   2  -8   8   19.52    1.23
   2  -8   8   22.00    1.35
   2  -8   9   12.43    1.08
   2  -8   9   10.88    1.09
   2  -8  10    6.37    1.03
  -2   8 -11    5.12    0.85
   2  -8  11    4.01    1.04
  -2   8 -12   21.67    1.37
   2  -8  12   22.52    1.47
  -2   8 -13   44.12    2.18
   2  -8  13   45.29    2.26
  -2   8 -14    1.76    0.91
   2  -8  14    1.14    0.97
  -2   8 -15   10.02    1.10
   2  -8  15    9.14    1.23
  -2   8 -16   39.83    2.00
   2  -8  16   44.54    2.33
  -2   8 -17    2.56    0.91
   2  -8  17    2.85    1.11
  -2   8 -18   34.62    1.82
   2  -8  18   35.22    1.99
  -2   8 -19    0.05    0.84
   2  -8  19    3.11    1.18
  -2   8 -20    8.03    1.04
   2  -8  20    9.71    1.28
  -2   8 -21   -0.53    0.83
   2  -8  21   -0.52    1.11
  -2   8 -22    2.32    0.90
   2  -8  22    0.05    1.20
  -2   8 -23   19.32    1.28
   2  -8  23   16.14    1.38
  -2   8 -24    2.38    0.91
   2  -8  24    3.42    1.13
  -2   8 -25   15.60    1.24
   2  -8  25   15.52    1.41
  -2   8 -26    8.51    1.04
   2  -8  26    9.74    1.21
  -2   8 -27    6.83    1.01
   2  -8  27    5.19    1.18
  -2   8 -28   -0.19    0.89
   2  -8  28    0.81    1.02
  -2   8 -29   17.50    1.23
   2  -8  29   19.46    1.46
  -2   8 -30    2.87    0.84
   2  -8  30    5.22    1.12
  -2   8 -31    7.68    0.98
   2  -8  31    6.66    1.19
  -2   8 -32   -0.75    0.78
   2  -8  32   -0.28    1.11
  -2   8 -33    2.20    0.85
   2  -8  33    1.58    1.06
  -2   8 -34    5.59    0.80
   2  -8  34    4.71    1.06
  -2   7  35   97.02    4.21
   2  -7 -35   93.90    4.00
  -2   7  34    0.66    1.07
   2  -7 -34    3.26    0.85
  -2   7  33  138.70    5.90
   2  -7 -33  144.00    6.03
  -2   7  32   23.00    1.55
   2  -7 -32   24.47    1.50
  -2   7  31  136.30    5.80
   2  -7 -31  133.00    5.64
  -2   7  30    8.49    1.21
   2  -7 -30   10.78    1.09
  -2   7  29  153.10    6.48
   2  -7 -29  151.60    6.36
  -2   7  28   11.55    1.22
   2  -7 -28   11.12    1.08
  -2   7  27  367.80   15.07
   2  -7 -27  389.40   15.93
  -2   7  26   16.53    1.32
   2  -7 -26   18.21    1.37
  -2   7  25  225.20    9.34
   2  -7 -25  230.60    9.57
  -2   7  24   19.96    1.43
   2  -7 -24   19.60    1.46
  -2   7  23  212.10    8.82
   2  -7 -23  208.30    8.62
  -2   7  22   53.07    2.54
   2  -7 -22   56.37    2.62
  -2   7  21  265.10   10.94
   2  -7 -21  241.20    9.96
  -2   7  20   15.48    1.23
   2  -7 -20   16.63    1.24
  -2   7  19  156.90    6.59
   2  -7 -19  144.10    6.11
  -2   7  18   39.77    2.02
   2  -7 -18   44.18    2.24
  -2   7  17  499.40   20.33
   2  -7 -17  501.10   20.41
  -2   7  16    0.01    0.85
   2  -7 -16    1.96    0.86
  -2   7  15  566.30   23.01
   2  -7 -15  573.10   23.32
  -2   7  14    1.64    0.95
   2  -7 -14    1.85    0.95
  -2   7  13   22.77    1.41
   2  -7 -13   23.64    1.46
  -2   7  12   16.42    1.22
   2  -7 -12   16.36    1.19
  -2   7  11  206.80    8.54
   2  -7 -11  245.40   10.10
  -2   7  10   39.32    1.93
   2  -7 -10   40.64    1.96
  -2   7   9  135.60    5.66
   2  -7  -9  149.50    6.23
  -2   7   8   12.47    0.97
   2  -7  -8   11.53    0.97
  -2   7   7   92.88    3.97
   2  -7  -7   94.60    4.03
  -2   7   6   43.15    2.02
   2  -7  -6   42.43    1.99
  -2   7   5  385.10   15.67
   2  -7  -5  385.20   15.68
  -2   7   4    5.03    0.75
   2  -7  -4    2.93    0.76
  -2   7   3    4.24    0.78
   2  -7  -3    7.27    0.82
  -2   7   2   13.43    0.94
   2  -7  -2   15.46    1.06
   2  -7  -1   -1.04    0.65
   2  -7   0  193.90    7.99
   2  -7   0  189.80    7.83
   2  -7   1    0.70    0.66
   2  -7   1    0.71    0.75
   2  -7   3    6.53    0.81
   2  -7   3    7.68    0.86
   2  -7   4    6.40    0.87
   2  -7   4    6.54    0.93
   2  -7   5  379.10   15.46
   2  -7   5  376.40   15.36
   2  -7   6   39.19    1.96
   2  -7   6   40.87    2.01
   2  -7   7   80.45    3.53
   2  -7   7   87.12    3.77
   2  -7   8   13.40    1.10
   2  -7   8   13.30    1.02
   2  -7   9  137.20    5.77
  -2   7 -10   38.42    1.90
   2  -7  10   38.51    1.92
  -2   7 -11  231.60    9.54
   2  -7  11  215.00    8.91
  -2   7 -12   18.58    1.25
   2  -7  12   17.61    1.31
  -2   7 -13   23.93    1.40
   2  -7  13   24.63    1.51
  -2   7 -14    1.09    0.85
   2  -7  14    2.28    0.97
  -2   7 -15  587.70   23.88
   2  -7  15  538.40   21.93
  -2   7 -16    0.50    0.88
   2  -7  16    1.10    1.08
  -2   7 -17  531.50   21.61
   2  -7  17  504.70   20.56
  -2   7 -18   49.45    2.37
   2  -7  18   46.94    2.41
  -2   7 -19  138.60    5.85
   2  -7  19  135.30    5.80
  -2   7 -20   25.61    1.56
   2  -7  20   31.51    1.91
  -2   7 -21  261.20   10.79
   2  -7  21  247.90   10.29
  -2   7 -22   57.16    2.66
   2  -7  22   59.50    2.91
  -2   7 -23  220.30    9.14
   2  -7  23  214.50    8.97
  -2   7 -24   18.68    1.32
   2  -7  24   19.54    1.54
  -2   7 -25  236.10    9.76
   2  -7  25  244.10   10.15
  -2   7 -26   19.42    1.34
   2  -7  26   17.00    1.45
  -2   7 -27  381.90   15.61
   2  -7  27  364.40   14.96
  -2   7 -28   15.69    1.21
   2  -7  28   13.62    1.36
  -2   7 -29  165.30    6.91
   2  -7  29  143.40    6.13
  -2   7 -30   12.28    1.11
   2  -7  30   12.01    1.32
  -2   7 -31  144.00    6.08
   2  -7  31  137.40    5.87
  -2   7 -32   24.43    1.46
   2  -7  32   24.61    1.59
  -2   7 -33  152.10    6.37
   2  -7  33  144.80    6.14
  -2   7 -34    2.17    0.81
   2  -7  34    0.84    1.10
  -2   7 -35   95.33    4.05
   2  -7  35   92.84    4.03
  -2   6  36    8.24    1.16
   2  -6 -36    7.69    0.89
  -2   6  35    0.05    1.09
   2  -6 -35    1.81    0.81
  -2   6  34    3.40    1.19
   2  -6 -34    1.14    0.82
  -2   6  33    4.96    1.15
   2  -6 -33    2.24    0.90
  -2   6  32    2.63    1.15
   2  -6 -32    3.78    0.93
  -2   6  31    3.16    1.17
   2  -6 -31    3.20    0.92
  -2   6  30    0.17    1.14
   2  -6 -30    0.88    0.85
  -2   6  29    7.86    1.20
   2  -6 -29    7.01    1.00
  -2   6  28    2.22    1.08
   2  -6 -28    3.61    0.88
  -2   6  27    2.37    1.14
   2  -6 -27    0.14    0.85
  -2   6  26   16.61    1.37
   2  -6 -26   14.45    1.18
  -2   6  25    1.46    1.05
   2  -6 -25    1.08    1.05
  -2   6  24   22.42    1.54
   2  -6 -24   21.26    1.41
  -2   6  23    2.28    0.99
   2  -6 -23    2.42    0.95
  -2   6  22    0.50    0.96
   2  -6 -22    0.10    0.89
  -2   6  21    1.22    0.91
   2  -6 -21    0.66    0.86
  -2   6  20   53.62    2.55
   2  -6 -20   54.29    2.60
  -2   6  19   21.60    1.42
   2  -6 -19   23.54    1.52
  -2   6  18    1.92    0.93
   2  -6 -18    0.90    0.91
  -2   6  17   66.26    3.05
   2  -6 -17   65.40    2.97
  -2   6  16   10.81    1.09
   2  -6 -16    7.80    1.00
  -2   6  15   70.04    3.18
   2  -6 -15   64.29    2.89
  -2   6  14  175.10    7.29
   2  -6 -14  170.90    7.09
  -2   6  13    4.52    0.89
   2  -6 -13    2.32    0.75
  -2   6  12   10.33    1.08
   2  -6 -12    8.14    0.90
  -2   6  11    2.88    0.81
   2  -6 -11    4.96    0.86
  -2   6  10    7.59    0.85
   2  -6 -10    7.40    0.86
  -2   6   9    4.64    0.76
   2  -6  -9    4.28    0.83
  -2   6   8   32.59    1.62
   2  -6  -8   27.87    1.49
  -2   6   7   98.99    4.19
   2  -6  -7  101.50    4.31
  -2   6   6   30.19    1.54
   2  -6  -6   30.98    1.59
  -2   6   5    4.86    0.68
   2  -6  -5    5.83    0.74
  -2   6   4  107.20    4.50
   2  -6  -4   99.54    4.22
  -2   6   3    7.51    0.75
   2  -6  -3    9.18    0.82
  -2   6   2    8.38    0.76
   2  -6  -2    6.43    0.77
  -2   6   1   62.45    2.72
   2  -6  -1   57.22    2.50
   2  -6   0  282.90   11.54
   2  -6   1   61.42    2.72
   2  -6   1   58.98    2.59
   2  -6   2    5.77    0.76
   2  -6   2    6.49    0.74
   2  -6   3    6.80    0.78
   2  -6   3    8.28    0.77
   2  -6   4   93.43    3.95
   2  -6   4   97.35    4.14
   2  -6   5    3.25    0.71
   2  -6   5    4.78    0.72
   2  -6   6   29.24    1.49
   2  -6   6   26.90    1.42
   2  -6   7   98.32    4.20
  -2   6  -8   28.74    1.49
   2  -6   8   27.64    1.52
  -2   6  -9    4.42    0.80
   2  -6   9    4.31    0.84
  -2   6 -10    5.89    0.83
   2  -6  10    7.22    0.87
  -2   6 -11    3.80    0.81
   2  -6  11    3.98    0.87
  -2   6 -12   10.63    0.95
   2  -6  12    7.32    1.02
  -2   6 -13    5.87    0.89
   2  -6  13    5.48    0.97
  -2   6 -14  162.80    6.79
   2  -6  14  184.20    7.70
  -2   6 -15   62.89    2.87
   2  -6  15   63.95    2.95
  -2   6 -16    8.74    1.06
   2  -6  16    7.68    1.02
  -2   6 -17   58.57    2.73
   2  -6  17   58.51    2.76
  -2   6 -18    0.52    0.86
   2  -6  18    0.96    1.14
  -2   6 -19   91.36    4.00
   2  -6  19  183.40    7.70
  -2   6 -20   54.46    2.54
   2  -6  20   79.41    3.60
  -2   6 -21    5.15    0.91
   2  -6  21   19.57    1.49
  -2   6 -22   -0.52    0.87
   2  -6  22    0.13    1.19
  -2   6 -23    2.30    0.87
   2  -6  23    3.26    1.13
  -2   6 -24   21.55    1.34
   2  -6  24   21.60    1.58
  -2   6 -25    1.85    0.80
   2  -6  25    1.83    1.11
  -2   6 -26   14.25    1.15
   2  -6  26   14.58    1.38
  -2   6 -27    0.47    0.78
   2  -6  27    1.20    1.14
  -2   6 -28    3.32    0.83
   2  -6  28    1.86    1.16
  -2   6 -29    8.84    0.98
   2  -6  29    5.39    1.18
  -2   6 -30    0.76    0.92
   2  -6  30    1.82    1.09
  -2   6 -31    3.57    0.96
   2  -6  31    4.55    1.19
  -2   6 -32    4.29    0.94
   2  -6  32    2.38    1.27
  -2   6 -33    3.11    0.87
   2  -6  33    2.69    1.09
  -2   6 -34    2.40    0.86
   2  -6  34    0.58    1.12
  -2   6 -35    1.33    0.77
   2  -6  35    2.40    0.99
  -2   6 -36    7.51    0.90
   2  -6  36    7.65    1.09
  -2   5  37   14.19    1.34
   2  -5 -37   15.40    1.06
  -2   5  36    5.47    1.25
   2  -5 -36    3.44    0.91
  -2   5  35    3.99    1.20
   2  -5 -35    4.43    0.89
  -2   5  34    0.21    1.09
   2  -5 -34   -0.70    0.83
  -2   5  33   11.13    1.20
   2  -5 -33   12.60    1.12
  -2   5  32   45.81    2.40
   2  -5 -32   50.26    2.36
  -2   5  31   26.25    1.71
   2  -5 -31   23.68    1.41
  -2   5  30   10.83    1.29
   2  -5 -30   13.66    1.15
  -2   5  29    4.55    1.15
   2  -5 -29    3.36    0.93
  -2   5  28    0.17    1.10
   2  -5 -28    1.31    0.95
  -2   5  27   98.09    4.35
   2  -5 -27   94.99    4.17
  -2   5  26   31.55    1.91
   2  -5 -26   34.37    1.89
  -2   5  25   20.07    1.44
   2  -5 -25   25.70    1.55
  -2   5  24    3.39    1.05
   2  -5 -24    5.98    1.01
  -2   5  23   46.34    2.34
   2  -5 -23   44.39    2.23
  -2   5  22  151.80    6.44
   2  -5 -22  149.20    6.26
  -2   5  21  198.10    8.26
   2  -5 -21  205.90    8.53
  -2   5  20   49.19    2.40
   2  -5 -20   41.84    2.11
  -2   5  19    0.76    0.92
   2  -5 -19    0.68    0.78
  -2   5  18  213.00    8.85
   2  -5 -18  234.80    9.69
  -2   5  17    2.62    0.91
   2  -5 -17    3.52    0.90
  -2   5  16  534.40   21.73
   2  -5 -16  501.10   20.40
  -2   5  15   37.50    1.94
   2  -5 -15   33.94    1.75
  -2   5  14  917.40   37.12
   2  -5 -14  862.70   34.95
  -2   5  13    5.31    0.86
   2  -5 -13    8.68    0.97
  -2   5  12  252.20   10.35
   2  -5 -12  286.80   11.80
  -2   5  11   34.75    1.72
   2  -5 -11   35.47    1.80
  -2   5  10 1226.00   49.49
   2  -5 -10 1320.00   53.32
  -2   5   9  106.20    4.49
   2  -5  -9  107.70    4.55
   2  -5  -8 1852.00   74.71
  -2   5   7   13.40    0.93
   2  -5  -7   12.71    0.91
  -2   5   6  869.00   35.12
   2  -5  -6  845.10   34.16
  -2   5   5   41.57    1.91
   2  -5  -5   47.12    2.12
  -2   5   3  137.20    5.69
   2  -5  -3  131.30    5.45
  -2   5   2  717.00   29.00
   2  -5  -2  679.40   27.48
  -2   5   1    8.42    0.76
   2  -5  -1   97.86    4.11
  -2   5   0  890.00   35.97
   2  -5   0  864.60   34.93
   2  -5   1   11.67    0.85
   2  -5   1   11.00    0.84
   2  -5   2  698.40   28.26
   2  -5   2  678.00   27.43
   2  -5   4 2183.00   88.02
   2  -5   5   41.28    1.93
   2  -5   5   37.94    1.82
   2  -5   6  852.00   34.44
  -2   5  -7   12.07    0.91
   2  -5   7   10.16    0.91
   2  -5   8 1858.00   74.93
  -2   5  -9  112.10    4.73
   2  -5   9  119.00    5.04
  -2   5 -10 1150.00   46.45
   2  -5  10 1246.00   50.36
  -2   5 -11   34.11    1.69
   2  -5  11   36.35    1.87
  -2   5 -12  268.00   10.97
   2  -5  12  267.80   10.99
  -2   5 -13    6.17    0.84
   2  -5  13    4.88    0.92
  -2   5 -14  782.30   31.67
   2  -5  14  742.40   30.11
  -2   5 -15   34.84    1.77
   2  -5  15   34.52    1.84
  -2   5 -16  451.00   18.37
   2  -5  16  478.60   19.51
  -2   5 -17    1.99    0.88
   2  -5  17    3.39    0.96
  -2   5 -18  220.20    9.12
   2  -5  18  232.90    9.67
  -2   5 -19    0.34    0.93
   2  -5  19    2.77    1.15
  -2   5 -20   42.16    2.12
   2  -5  20   44.57    2.29
  -2   5 -21  203.70    8.47
   2  -5  21  215.60    8.99
  -2   5 -22  151.80    6.40
   2  -5  22  161.30    6.83
  -2   5 -23   42.90    2.15
   2  -5  23   41.57    2.20
  -2   5 -24    4.59    0.90
   2  -5  24    4.86    1.17
  -2   5 -25   20.85    1.36
   2  -5  25   20.98    1.59
  -2   5 -26   34.94    1.82
   2  -5  26   35.41    2.02
  -2   5 -27  100.60    4.35
   2  -5  27   94.18    4.18
  -2   5 -28   -0.59    0.80
   2  -5  28    1.42    1.14
  -2   5 -29    1.57    0.90
   2  -5  29    3.01    1.25
  -2   5 -30   10.14    1.05
   2  -5  30   13.12    1.38
  -2   5 -31   28.78    1.61
   2  -5  31   29.52    1.87
  -2   5 -32   54.23    2.52
   2  -5  32   44.13    2.32
  -2   5 -33   12.05    1.05
   2  -5  33   13.10    1.35
  -2   5 -34    1.49    0.93
   2  -5  34    0.25    1.09
  -2   5 -35    4.44    0.82
   2  -5  35    5.83    1.07
  -2   5 -36    3.42    0.84
   2  -5  36    3.47    1.01
  -2   5 -37   14.55    0.98
   2  -5  37   15.33    1.33
   2  -4 -38    1.14    0.76
  -2   4  37   12.38    1.24
   2  -4 -37   15.13    1.03
  -2   4  36    1.33    1.10
   2  -4 -36    0.83    0.75
  -2   4  35   10.04    1.40
   2  -4 -35   10.92    1.04
  -2   4  34    9.33    1.26
   2  -4 -34   11.66    1.09
  -2   4  33   11.70    1.31
   2  -4 -33   11.73    1.10
  -2   4  32    2.49    1.08
   2  -4 -32    3.97    0.96
  -2   4  31    6.42    1.18
   2  -4 -31    5.90    0.97
  -2   4  30    1.63    1.09
   2  -4 -30    0.30    0.83
  -2   4  29   83.80    3.81
   2  -4 -29   87.05    3.83
  -2   4  28    5.56    1.15
   2  -4 -28    5.61    0.94
  -2   4  27   -0.45    1.07
   2  -4 -27    2.17    0.90
  -2   4  26    8.02    1.17
   2  -4 -26    6.32    0.95
  -2   4  25   14.48    1.31
   2  -4 -25   14.23    1.14
  -2   4  24   47.06    2.37
   2  -4 -24   53.70    2.55
  -2   4  23  194.90    8.16
   2  -4 -23  199.80    8.31
  -2   4  22   16.59    1.31
   2  -4 -22   21.08    1.44
  -2   4  21  118.90    5.13
   2  -4 -21  115.80    4.97
  -2   4  20   20.38    1.40
   2  -4 -20   20.66    1.39
  -2   4  19    1.71    0.90
   2  -4 -19    2.41    0.93
  -2   4  18   37.67    1.96
   2  -4 -18   39.71    2.05
  -2   4  17    9.88    1.05
   2  -4 -17   10.88    1.06
  -2   4  16   13.38    1.14
   2  -4 -16   15.70    1.22
  -2   4  15  105.80    4.56
   2  -4 -15  115.30    4.93
  -2   4  14   39.21    1.93
   2  -4 -14   40.38    2.01
  -2   4  13    1.87    0.85
   2  -4 -13    3.14    0.82
  -2   4  12   27.77    1.53
   2  -4 -12   27.47    1.48
  -2   4  11   91.69    3.91
   2  -4 -11   89.09    3.79
  -2   4  10   33.12    1.64
   2  -4 -10   35.44    1.69
  -2   4   9    2.90    0.78
   2  -4  -9    3.58    0.67
  -2   4   8   25.42    1.34
   2  -4  -8   27.48    1.40
  -2   4   7   83.22    3.55
   2  -4  -7   78.29    3.36
  -2   4   6   23.53    1.26
   2  -4  -6   23.08    1.22
  -2   4   5  286.40   11.67
   2  -4  -5  288.40   11.75
  -2   4   4  148.50    6.13
   2  -4  -4  163.00    6.70
  -2   4   3  149.30    6.15
   2  -4  -3  150.50    6.20
  -2   4   2   63.12    2.71
   2  -4  -2   67.47    2.89
  -2   4   1   69.91    2.99
   2  -4  -1   71.18    3.03
  -2   4   0   97.09    4.06
   2  -4   0  105.00    4.37
   2  -4   1  106.90    4.44
   2  -4   2   95.77    4.01
   2  -4   2   93.89    3.94
   2  -4   3  167.60    6.89
   2  -4   3  187.50    7.69
   2  -4   4  154.80    6.39
   2  -4   4  163.80    6.74
   2  -4   5  278.40   11.36
  -2   4  -6   19.56    1.12
   2  -4   6   18.90    1.06
  -2   4  -7   75.55    3.23
   2  -4   7   77.86    3.35
  -2   4  -8   25.27    1.29
   2  -4   8   23.14    1.28
  -2   4  -9    3.49    0.63
   2  -4   9    2.54    0.66
  -2   4 -10   32.41    1.61
   2  -4  10   27.72    1.47
  -2   4 -11  100.60    4.29
   2  -4  11   95.49    4.11
  -2   4 -12   29.33    1.55
   2  -4  12   25.71    1.49
  -2   4 -13    1.37    0.74
   2  -4  13    1.59    0.84
  -2   4 -14   38.35    1.87
   2  -4  14   39.46    1.99
  -2   4 -15  102.50    4.38
   2  -4  15  114.00    4.89
  -2   4 -16   14.77    1.08
   2  -4  16   10.94    1.05
  -2   4 -17    7.85    0.88
   2  -4  17    8.54    1.06
  -2   4 -18   36.69    1.88
   2  -4  18   38.11    2.05
  -2   4 -19    3.70    0.86
   2  -4  19    1.09    1.07
  -2   4 -20   20.13    1.29
   2  -4  20   22.19    1.55
  -2   4 -21  111.40    4.74
   2  -4  21  115.80    5.06
  -2   4 -22   20.22    1.27
   2  -4  22   21.16    1.52
  -2   4 -23  182.50    7.58
   2  -4  23  229.70    9.57
  -2   4 -24   53.14    2.49
   2  -4  24   53.80    2.68
  -2   4 -25   13.70    1.15
   2  -4  25   13.60    1.35
  -2   4 -26    6.13    0.98
   2  -4  26    4.96    1.16
  -2   4 -27    0.21    0.83
   2  -4  27   -0.13    1.11
  -2   4 -28    6.52    0.93
   2  -4  28    7.16    1.15
  -2   4 -29   82.27    3.60
   2  -4  29   80.90    3.71
  -2   4 -30    1.21    0.76
   2  -4  30    3.65    1.22
  -2   4 -31    5.23    0.85
   2  -4  31    7.72    1.23
  -2   4 -32    3.19    0.95
   2  -4  32    5.05    1.24
  -2   4 -33   13.09    1.13
   2  -4  33   13.10    1.35
  -2   4 -34   10.21    1.01
   2  -4  34    9.67    1.23
  -2   4 -35    9.78    0.94
   2  -4  35    8.99    1.18
  -2   4 -36    1.30    0.80
   2  -4  36    1.76    1.08
  -2   4 -37   12.37    1.06
   2  -4  37   12.43    1.24
  -2   4 -38    0.23    0.70
  -2   3  38   31.46    1.81
   2  -3 -38   27.61    1.42
  -2   3  37  124.70    5.32
   2  -3 -37  118.80    5.00
  -2   3  36    1.53    1.25
   2  -3 -36    3.96    0.82
  -2   3  35  191.80    8.05
   2  -3 -35  177.60    7.37
  -2   3  34    0.74    1.22
   2  -3 -34   -0.08    0.82
  -2   3  33   61.09    2.95
   2  -3 -33   60.26    2.75
  -2   3  32   33.83    1.99
   2  -3 -32   29.32    1.65
  -2   3  31  206.50    8.65
   2  -3 -31  203.70    8.46
  -2   3  30   -1.03    1.21
   2  -3 -30    1.46    0.90
  -2   3  29  282.70   11.70
   2  -3 -29  302.10   12.43
  -2   3  28   12.20    1.36
   2  -3 -28   10.99    1.20
  -2   3  27  321.30   13.25
   2  -3 -27  343.70   14.12
  -2   3  26   25.36    1.74
   2  -3 -26   23.43    1.52
  -2   3  25  444.90   18.20
   2  -3 -25  464.20   18.95
  -2   3  24    9.49    1.28
   2  -3 -24   14.67    1.28
  -2   3  23  200.70    8.42
   2  -3 -23  214.40    8.93
  -2   3  22    1.49    1.10
   2  -3 -22    5.58    1.05
  -2   3  21  326.20   13.43
   2  -3 -21  353.70   14.52
  -2   3  20   30.17    1.78
   2  -3 -20   29.60    1.72
  -2   3  19  810.20   32.85
   2  -3 -19  791.50   32.10
  -2   3  18   35.46    1.91
   2  -3 -18   42.22    2.12
  -2   3  17  680.50   27.62
   2  -3 -17  695.20   28.19
  -2   3  16  288.70   11.84
   2  -3 -16  316.70   12.95
  -2   3  15  184.40    7.67
   2  -3 -15  172.00    7.16
  -2   3  14   20.06    1.26
   2  -3 -14   23.98    1.37
  -2   3  13  431.80   17.58
   2  -3 -13  403.40   16.45
  -2   3  12  899.90   36.40
   2  -3 -12  842.40   34.09
  -2   3  11  568.20   23.04
   2  -3 -11  575.60   23.35
  -2   3  10  444.70   18.07
   2  -3 -10  396.50   16.14
  -2   3   9  310.00   12.63
   2  -3  -9  332.40   13.56
  -2   3   8  203.70    8.36
   2  -3  -8  201.90    8.29
  -2   3   7    7.92    0.72
   2  -3  -7    5.87    0.68
  -2   3   6 1038.00   41.88
   2  -3  -6  979.20   39.54
  -2   3   5   60.77    2.62
   2  -3  -5   56.50    2.45
  -2   3   4   48.49    2.13
   2  -3  -4   51.25    2.22
  -2   3   3  388.40   15.74
   2  -3  -3  376.80   15.28
  -2   3   2  423.40   17.16
   2  -3  -2  389.90   15.81
  -2   3   1   13.02    0.80
   2  -3  -1   11.52    0.77
  -2   3   0 1054.00   42.55
   2  -3   0  900.10   36.35
  -2   3  -1    4.10    0.55
   2  -3   1    5.05    0.57
   2  -3   2  415.20   16.83
   2  -3   2  397.80   16.13
   2  -3   3  381.30   15.47
   2  -3   3  415.10   16.83
   2  -3   4   55.61    2.42
   2  -3   4   54.82    2.39
  -2   3  -5   58.74    2.54
   2  -3   5   56.45    2.47
  -2   3  -6 1024.00   41.35
   2  -3   6 1125.00   45.42
  -2   3  -7    5.85    0.68
   2  -3   7    6.88    0.75
  -2   3  -8  199.80    8.21
   2  -3   8  180.60    7.44
  -2   3  -9  274.40   11.21
   2  -3   9  333.70   13.60
  -2   3 -10  376.10   15.30
   2  -3  10  392.00   15.95
  -2   3 -11  542.00   21.98
   2  -3  11  555.70   22.56
  -2   3 -12  820.10   33.18
   2  -3  12  867.60   35.11
  -2   3 -13  380.60   15.50
   2  -3  13  387.90   15.84
  -2   3 -14   19.10    1.17
   2  -3  14   24.73    1.47
  -2   3 -15  160.20    6.65
   2  -3  15  190.10    7.92
  -2   3 -16  278.70   11.43
   2  -3  16  276.80   11.40
  -2   3 -17  710.60   28.80
   2  -3  17  671.90   27.29
  -2   3 -18   33.89    1.77
   2  -3  18   39.48    2.07
  -2   3 -19  817.10   33.10
   2  -3  19  847.20   34.36
  -2   3 -20   30.08    1.72
   2  -3  20   34.72    1.93
  -2   3 -21  306.30   12.59
   2  -3  21  311.60   12.82
  -2   3 -22    4.30    0.91
   2  -3  22    7.36    1.21
  -2   3 -23  217.50    9.05
   2  -3  23  228.70    9.52
  -2   3 -24   12.07    1.12
   2  -3  24   13.08    1.23
  -2   3 -25  467.10   19.06
   2  -3  25  524.30   21.39
  -2   3 -26   28.58    1.65
   2  -3  26   22.17    1.53
  -2   3 -27  330.20   13.54
   2  -3  27  370.00   15.21
  -2   3 -28   11.72    1.15
   2  -3  28   12.74    1.37
  -2   3 -29  302.70   12.43
   2  -3  29  298.50   12.32
  -2   3 -30   -1.14    0.87
   2  -3  30    1.81    1.20
  -2   3 -31  227.80    9.42
   2  -3  31  200.50    8.41
  -2   3 -32   29.98    1.64
   2  -3  32   26.52    1.76
  -2   3 -33   62.97    2.86
   2  -3  33   62.88    3.02
  -2   3 -34   -0.19    0.75
   2  -3  34   -0.63    1.11
  -2   3 -35  183.00    7.61
   2  -3  35  194.90    8.15
  -2   3 -36    4.14    0.88
   2  -3  36    4.49    1.24
  -2   3 -37  119.90    5.03
   2  -3  37  123.30    5.31
  -2   3 -38   33.48    1.66
   2  -3  38   30.01    1.76
  -2   2  38    1.76    1.04
   2  -2 -38    2.16    0.75
  -2   2  37    8.17    1.22
   2  -2 -37    7.64    0.87
  -2   2  36    1.03    1.15
   2  -2 -36    1.36    0.80
  -2   2  35   43.53    2.30
   2  -2 -35   36.14    1.82
  -2   2  34    0.40    1.17
   2  -2 -34    0.50    0.79
  -2   2  33    4.79    1.18
   2  -2 -33    2.39    0.82
  -2   2  32    2.87    1.20
   2  -2 -32    0.32    0.90
  -2   2  31   21.57    1.55
   2  -2 -31   24.17    1.52
  -2   2  30   14.82    1.36
   2  -2 -30   15.86    1.19
  -2   2  29    7.81    1.24
   2  -2 -29    8.22    1.01
  -2   2  28   12.91    1.32
   2  -2 -28   16.16    1.26
  -2   2  27   -1.04    1.07
   2  -2 -27    2.65    0.94
  -2   2  26   16.96    1.39
   2  -2 -26   17.49    1.27
  -2   2  25   38.28    2.10
   2  -2 -25   40.04    2.02
  -2   2  24   18.40    1.43
   2  -2 -24   17.87    1.24
  -2   2  23    4.74    1.10
   2  -2 -23    3.82    0.86
  -2   2  22   18.02    1.41
   2  -2 -22   19.79    1.32
  -2   2  21    2.46    1.04
   2  -2 -21    3.17    0.91
  -2   2  20  159.80    6.75
   2  -2 -20  171.40    7.16
  -2   2  19    3.35    0.97
   2  -2 -19    4.03    0.94
  -2   2  18    3.55    0.92
   2  -2 -18    3.01    0.87
  -2   2  17    5.95    0.98
   2  -2 -17    6.45    0.91
  -2   2  16    6.73    1.00
   2  -2 -16    9.27    0.96
  -2   2  15    1.81    0.86
   2  -2 -15    2.32    0.75
  -2   2  14   31.94    1.70
   2  -2 -14   35.62    1.82
  -2   2  13    1.29    0.77
   2  -2 -13    0.75    0.69
  -2   2  12   78.66    3.43
   2  -2 -12   78.75    3.41
  -2   2  11  169.40    7.02
   2  -2 -11  173.50    7.18
  -2   2  10   83.43    3.58
   2  -2 -10   90.21    3.83
  -2   2   9  133.10    5.54
   2  -2  -9  114.50    4.80
  -2   2   8   40.33    1.85
   2  -2  -8   29.04    1.44
  -2   2   7   41.06    1.85
   2  -2  -7   42.15    1.91
  -2   2   6   22.86    1.17
   2  -2  -6   24.61    1.23
  -2   2   5   45.70    2.03
   2  -2  -5   46.03    2.04
  -2   2   4  542.60   21.95
   2  -2  -4  592.70   23.97
  -2   2   2   17.71    0.94
   2  -2  -2   17.29    0.94
  -2   2   1  246.70   10.04
   2  -2  -1  232.70    9.49
  -2   2   0  314.10   12.75
   2  -2   0  285.90   11.61
  -2   2  -1  243.20    9.90
   2  -2   1  221.90    9.04
   2  -2   2   18.04    0.96
   2  -2   4  531.00   21.49
  -2   2  -5   48.39    2.12
   2  -2   5   49.86    2.18
  -2   2  -6   22.22    1.12
   2  -2   6   22.49    1.13
  -2   2  -7   42.02    1.88
   2  -2   7   41.01    1.86
  -2   2  -8   29.76    1.43
   2  -2   8   25.40    1.28
  -2   2  -9  124.50    5.18
   2  -2   9  132.00    5.50
  -2   2 -10   81.13    3.45
   2  -2  10   97.10    4.11
  -2   2 -11  163.70    6.75
   2  -2  11  168.80    6.98
  -2   2 -12   72.68    3.13
   2  -2  12   71.38    3.13
  -2   2 -13    1.93    0.71
   2  -2  13    1.53    0.72
  -2   2 -14   34.28    1.74
   2  -2  14   29.50    1.57
  -2   2 -15    1.55    0.80
   2  -2  15    1.12    0.77
  -2   2 -16    7.83    0.94
   2  -2  16    8.00    0.99
  -2   2 -17    6.77    0.93
   2  -2  17    7.70    1.02
  -2   2 -18    4.74    0.90
   2  -2  18    3.04    0.90
  -2   2 -19    1.48    0.85
   2  -2  19    1.81    0.96
  -2   2 -20  160.50    6.70
   2  -2  20  170.70    7.17
  -2   2 -21    2.78    0.92
   2  -2  21    3.05    0.98
  -2   2 -22   20.54    1.33
   2  -2  22   22.00    1.51
  -2   2 -23    3.96    0.82
   2  -2  23    3.39    1.07
  -2   2 -24   17.12    1.17
   2  -2  24   17.81    1.42
  -2   2 -25   38.05    1.90
   2  -2  25   45.06    2.37
  -2   2 -26   17.79    1.20
   2  -2  26   17.38    1.46
  -2   2 -27    1.21    0.81
   2  -2  27   -0.58    1.16
  -2   2 -28   15.73    1.15
   2  -2  28   13.44    1.34
  -2   2 -29   10.24    1.01
   2  -2  29    8.40    1.28
  -2   2 -30   14.07    1.14
   2  -2  30   13.94    1.37
  -2   2 -31   22.28    1.37
   2  -2  31   21.98    1.60
  -2   2 -32    1.71    0.83
   2  -2  32    0.09    1.07
  -2   2 -33    2.21    0.82
   2  -2  33    2.58    1.16
  -2   2 -34    0.32    0.83
   2  -2  34    0.19    1.10
  -2   2 -35   39.26    2.01
   2  -2  35   36.53    2.03
  -2   2 -36    0.57    0.83
   2  -2  36    1.30    1.11
  -2   2 -37    8.28    0.91
   2  -2  37    5.73    1.20
  -2   2 -38    2.85    0.86
   2  -2  38    2.14    1.09
  -2   1  39   12.61    1.26
   2  -1 -39   14.99    1.04
  -2   1  38   25.50    1.61
   2  -1 -38   23.63    1.33
  -2   1  37   72.71    3.32
   2  -1 -37   70.08    3.15
  -2   1  36    4.65    1.19
   2  -1 -36    4.51    0.88
  -2   1  35   65.53    3.09
   2  -1 -35   76.44    3.36
  -2   1  34   10.15    1.32
   2  -1 -34    9.23    1.00
  -2   1  33  131.80    5.67
   2  -1 -33  117.20    4.99
  -2   1  32   28.80    1.81
   2  -1 -32   25.93    1.49
  -2   1  31  175.30    7.40
   2  -1 -31  172.80    7.21
  -2   1  30    0.26    1.14
   2  -1 -30    0.51    0.83
  -2   1  29   43.13    2.32
   2  -1 -29   49.24    2.36
  -2   1  28    4.79    1.14
   2  -1 -28    6.75    0.95
  -2   1  27  100.00    4.43
   2  -1 -27   98.72    4.28
  -2   1  26   24.97    1.66
   2  -1 -26   23.64    1.48
  -2   1  25  372.60   15.30
   2  -1 -25  378.80   15.50
  -2   1  24  160.40    6.80
   2  -1 -24  178.40    7.48
  -2   1  23  129.10    5.54
   2  -1 -23  132.80    5.66
  -2   1  22  117.70    5.12
   2  -1 -22  127.80    5.47
  -2   1  21  376.60   15.44
   2  -1 -21  367.20   15.04
  -2   1  20   76.91    3.53
   2  -1 -20   78.00    3.47
  -2   1  19  386.60   15.85
   2  -1 -19  452.50   18.46
  -2   1  18  298.90   12.31
   2  -1 -18  322.30   13.23
  -2   1  17   23.08    1.49
   2  -1 -17   25.36    1.51
  -2   1  16  763.80   30.98
   2  -1 -16  768.90   31.15
  -2   1  15  256.50   10.59
   2  -1 -15  224.00    9.25
  -2   1  14   52.20    2.44
   2  -1 -14   56.20    2.54
  -2   1  13  188.50    7.82
   2  -1 -13  196.60    8.11
  -2   1  12  487.20   19.80
   2  -1 -12  517.30   20.99
  -2   1  11  273.90   11.22
   2  -1 -11  243.00    9.97
  -2   1  10 1039.00   41.98
   2  -1 -10 1152.00   46.55
  -2   1   9  485.50   19.70
   2  -1  -9  499.80   20.29
  -2   1   8  445.80   18.08
   2  -1  -8  495.20   20.08
  -2   1   7   44.55    1.99
   2  -1  -7   45.62    2.04
  -2   1   5    1.16    0.48
   2  -1  -5    1.84    0.50
  -2   1   4  813.30   32.85
   2  -1  -4  880.80   35.56
  -2   1   3    1.77    0.45
   2  -1  -3    1.01    0.45
  -2   1   1   21.45    1.04
   2  -1  -1   20.46    1.00
  -2   1  -1   24.37    1.15
   2  -1   1   33.60    1.50
   2  -1   3    1.17    0.41
   2  -1   3    0.99    0.42
  -2   1  -4  770.30   31.11
   2  -1   4  763.30   30.82
  -2   1  -5    0.94    0.44
   2  -1   5    0.58    0.43
  -2   1  -7   43.51    1.93
   2  -1   7   40.79    1.82
  -2   1  -8  427.30   17.31
   2  -1   8  472.00   19.13
  -2   1  -9  460.00   18.63
   2  -1   9  450.40   18.26
  -2   1 -10 1062.00   42.87
   2  -1  10 1050.00   42.41
  -2   1 -11  247.00   10.11
   2  -1  11  261.10   10.68
  -2   1 -12  526.10   21.34
   2  -1  12  577.40   23.40
  -2   1 -13  189.20    7.81
   2  -1  13  190.40    7.86
  -2   1 -14   53.41    2.43
   2  -1  14   57.57    2.61
  -2   1 -15  222.30    9.15
   2  -1  15  236.60    9.75
  -2   1 -16  738.60   29.91
   2  -1  16  798.20   32.34
  -2   1 -17   24.38    1.36
   2  -1  17   21.68    1.38
  -2   1 -18  309.90   12.67
   2  -1  18  315.20   12.94
  -2   1 -19  388.60   15.85
   2  -1  19  403.40   16.49
  -2   1 -20   74.50    3.29
   2  -1  20   70.22    3.21
  -2   1 -21  359.70   14.70
   2  -1  21  373.30   15.30
  -2   1 -22  123.80    5.28
   2  -1  22  128.60    5.54
  -2   1 -23  141.40    6.00
   2  -1  23  135.00    5.82
  -2   1 -24  166.50    7.00
   2  -1  24  167.50    7.11
  -2   1 -25  348.50   14.29
   2  -1  25  370.20   15.20
  -2   1 -26   24.38    1.48
   2  -1  26   23.89    1.64
  -2   1 -27   96.68    4.24
   2  -1  27  101.80    4.54
  -2   1 -28    5.38    0.94
   2  -1  28    2.84    1.16
  -2   1 -29   46.27    2.29
   2  -1  29   40.83    2.21
  -2   1 -30    0.59    0.90
   2  -1  30   -0.84    1.05
  -2   1 -31  171.80    7.19
   2  -1  31  168.80    7.17
  -2   1 -32   24.83    1.50
   2  -1  32   25.07    1.69
  -2   1 -33  113.90    4.88
   2  -1  33  126.00    5.46
  -2   1 -34    8.75    1.01
   2  -1  34    9.91    1.33
  -2   1 -35   64.87    2.93
   2  -1  35   64.88    3.07
  -2   1 -36    5.87    0.89
   2  -1  36    4.91    1.18
  -2   1 -37   78.35    3.43
   2  -1  37   71.91    3.31
  -2   1 -38   24.82    1.41
   2  -1  38   24.72    1.58
  -2   1 -39   14.96    1.12
   2  -1  39   13.60    1.36
  -2   0  39    0.54    0.96
   2   0 -39    0.26    0.68
  -2   0  38   21.69    1.51
   2   0 -38   21.36    1.24
  -2   0  37    0.04    0.99
   2   0 -37   -0.66    0.76
  -2   0  36    0.95    1.07
   2   0 -36    0.34    0.81
  -2   0  35    0.72    1.15
   2   0 -35   -0.27    0.88
  -2   0  34   23.83    1.62
   2   0 -34   24.93    1.44
  -2   0  33   -1.40    1.09
   2   0 -33    0.30    0.78
  -2   0  32    2.19    1.15
   2   0 -32    3.98    0.84
  -2   0  31    0.07    1.12
   2   0 -31   -0.63    0.77
  -2   0  30    2.15    1.16
   2   0 -30    1.73    0.86
  -2   0  29    0.40    1.09
   2   0 -29   -1.01    0.85
  -2   0  28   53.58    2.70
   2   0 -28   54.56    2.59
  -2   0  27    0.36    1.06
   2   0 -27    0.58    0.91
  -2   0  26    4.70    1.15
   2   0 -26    4.65    1.00
  -2   0  25   -0.04    1.12
   2   0 -25    0.69    0.86
  -2   0  24   68.46    3.21
   2   0 -24   70.68    3.21
  -2   0  23   -0.46    0.99
   2   0 -23    0.45    0.82
  -2   0  22    0.97    0.98
   2   0 -22    2.83    0.94
  -2   0  21   -1.81    1.01
   2   0 -21    0.90    0.87
  -2   0  20  231.20    9.63
   2   0 -20  221.40    9.16
  -2   0  19   -0.46    1.06
   2   0 -19    0.67    0.83
  -2   0  18   56.05    2.69
   2   0 -18   64.62    2.91
  -2   0  17    0.43    0.92
   2   0 -17    0.79    0.84
  -2   0  16   32.58    1.83
   2   0 -16   29.25    1.60
  -2   0  15   -0.29    0.81
   2   0 -15    0.72    0.82
  -2   0  14   43.88    2.16
   2   0 -14   44.79    2.17
  -2   0  13   -0.55    0.74
   2   0 -13    1.09    0.70
  -2   0  12  150.70    6.28
   2   0 -12  177.10    7.33
  -2   0  11    0.80    0.64
   2   0 -11    2.94    0.66
  -2   0  10   85.70    3.68
   2   0 -10   89.06    3.80
  -2   0   9    0.34    0.67
   2   0  -9    0.59    0.58
  -2   0   8  181.00    7.45
   2   0  -8  179.90    7.40
  -2   0   7    0.72    0.52
   2   0  -7    0.86    0.52
  -2   0   6   20.24    1.06
   2   0  -6   21.84    1.13
  -2   0   5   -0.04    0.45
   2   0  -5    0.07    0.45
  -2   0   4    4.28    0.51
   2   0  -4    4.68    0.53
  -2   0   3    0.19    0.45
   2   0  -3    0.81    0.39
  -2   0   2   80.09    3.33
   2   0  -2   82.48    3.42
  -2   0   1   -0.54    0.39
   2   0  -1    0.04    0.38
  -2   0   0    4.97    0.43
   2   0   0    4.79    0.42
  -2   0  -1    0.27    0.36
   2   0   1   -0.10    0.32
  -2   0  -2   77.41    3.20
   2   0   2   78.61    3.25
   2   0   3    0.47    0.33
   2   0   3    0.07    0.37
  -2   0  -4    3.89    0.43
   2   0   4    4.09    0.43
  -2   0  -5    0.56    0.36
   2   0   5   -0.13    0.37
  -2   0  -6   17.48    0.89
   2   0   6   18.14    0.93
  -2   0  -7   -0.27    0.43
   2   0   7    0.65    0.44
  -2   0  -8  192.60    7.87
   2   0   8  178.50    7.31
  -2   0  -9    0.94    0.48
   2   0   9   -0.02    0.48
  -2   0 -10   87.61    3.68
   2   0  10   85.37    3.61
  -2   0 -11    0.96    0.54
   2   0  11    0.58    0.59
  -2   0 -12  162.90    6.72
   2   0  12  163.90    6.78
  -2   0 -13   -0.03    0.56
   2   0  13    0.10    0.69
  -2   0 -14   41.08    1.91
   2   0  14   40.45    1.91
  -2   0 -15    0.57    0.66
   2   0  15    1.43    0.79
  -2   0 -16   25.16    1.43
   2   0  16   35.07    1.82
  -2   0 -17    0.87    0.78
   2   0  17    0.54    0.82
  -2   0 -18   51.47    2.41
   2   0  18   58.17    2.71
  -2   0 -19    2.03    0.91
   2   0  19    4.07    0.97
  -2   0 -20  236.80    9.80
   2   0  20  225.80    9.36
  -2   0 -21    4.69    1.02
   2   0  21    2.45    1.00
  -2   0 -22    4.38    0.92
   2   0  22    1.51    1.04
  -2   0 -23   -1.77    0.91
   2   0  23   -1.38    1.04
  -2   0 -24   73.49    3.28
   2   0  24   75.87    3.51
  -2   0 -25   -0.64    0.85
   2   0  25    0.91    1.01
  -2   0 -26    4.09    0.85
   2   0  26    5.83    1.17
  -2   0 -27    1.70    0.77
   2   0  27   -0.01    1.06
  -2   0 -28   51.81    2.47
   2   0  28   54.03    2.68
  -2   0 -29   -0.04    0.76
   2   0  29   -1.01    1.18
  -2   0 -30    0.86    0.87
   2   0  30    1.90    1.23
  -2   0 -31   -0.25    0.78
   2   0  31    0.76    1.14
  -2   0 -32    3.52    0.91
   2   0  32    4.90    1.23
  -2   0 -33    1.12    0.81
   2   0  33   -1.54    1.14
  -2   0 -34   22.82    1.43
   2   0  34   21.75    1.60
  -2   0 -35   -0.28    0.85
   2   0  35    0.51    1.14
  -2   0 -36    2.08    0.81
   2   0  36    0.35    1.23
  -2   0 -37   -0.11    0.85
   2   0  37   -1.07    1.19
  -2   0 -38   24.35    1.35
   2   0  38   21.32    1.51
  -2   0 -39    1.12    0.78
   2   0  39    0.25    1.10
  -2  -1  39   16.64    1.35
   2   1 -39   13.01    0.96
  -2  -1  38   23.11    1.53
   2   1 -38   22.75    1.28
  -2  -1  37   72.81    3.31
   2   1 -37   70.87    3.14
  -2  -1  36    3.64    1.13
   2   1 -36    3.23    0.85
  -2  -1  35   72.28    3.36
   2   1 -35   69.26    3.07
  -2  -1  34   12.20    1.42
   2   1 -34   11.77    1.08
  -2  -1  33  131.40    5.67
   2   1 -33  120.20    5.14
  -2  -1  32   27.47    1.81
   2   1 -32   30.16    1.67
  -2  -1  31  167.40    7.13
   2   1 -31  170.60    7.11
  -2  -1  30    1.55    1.18
   2   1 -30    1.21    0.81
  -2  -1  29   44.25    2.32
   2   1 -29   46.60    2.22
  -2  -1  28    7.63    1.19
   2   1 -28    7.06    0.93
  -2  -1  27   98.91    4.40
   2   1 -27  117.50    5.02
  -2  -1  26   27.71    1.73
   2   1 -26   29.02    1.64
  -2  -1  25  356.60   14.66
   2   1 -25  379.30   15.50
  -2  -1  24  170.00    7.20
   2   1 -24  168.70    7.07
  -2  -1  23  129.70    5.61
   2   1 -23  141.10    5.96
  -2  -1  22  133.60    5.77
   2   1 -22  130.70    5.58
  -2  -1  21  353.80   14.56
   2   1 -21  372.90   15.26
  -2  -1  20   75.70    3.49
   2   1 -20   77.08    3.46
  -2  -1  19  370.40   15.19
   2   1 -19  439.40   17.93
  -2  -1  18  343.60   14.12
   2   1 -18  312.00   12.80
  -2  -1  17   26.65    1.66
   2   1 -17   26.66    1.47
  -2  -1  16  779.90   31.65
   2   1 -16  788.20   31.94
  -2  -1  15  258.00   10.67
   2   1 -15  230.00    9.50
  -2  -1  14   58.85    2.75
   2   1 -14   56.85    2.59
  -2  -1  13  187.80    7.79
   2   1 -13  205.90    8.48
  -2  -1  12  487.00   19.79
   2   1 -12  591.60   23.98
  -2  -1  11  243.10    9.99
   2   1 -11  247.00   10.14
  -2  -1  10 1040.00   42.04
   2   1 -10 1011.00   40.85
  -2  -1   9  437.90   17.78
   2   1  -9  512.90   20.82
  -2  -1   8  433.40   17.59
   2   1  -8  463.30   18.80
  -2  -1   7   40.18    1.84
   2   1  -7   42.83    1.93
  -2  -1   5    0.07    0.46
   2   1  -5    2.22    0.46
   2   1  -4  796.30   32.15
  -2  -1   3    1.19    0.38
   2   1  -3    1.61    0.40
  -2  -1   1   21.94    0.99
   2   1  -1   21.93    1.00
  -2  -1  -1   21.95    0.97
   2   1   1   22.18    0.99
   2   1   3    1.12    0.28
   2   1   3    0.96    0.30
  -2  -1  -5    0.97    0.32
   2   1   5    0.58    0.34
  -2  -1  -7   38.10    1.66
   2   1   7   39.53    1.73
  -2  -1  -8  426.30   17.26
   2   1   8  484.10   19.59
  -2  -1  -9  477.60   19.33
   2   1   9  459.80   18.63
   2   1  10 1046.00   42.23
  -2  -1 -11  239.80    9.77
   2   1  11  251.40   10.27
  -2  -1 -12  499.50   20.23
   2   1  12  547.50   22.19
  -2  -1 -13  193.80    7.97
   2   1  13  199.30    8.21
  -2  -1 -14   53.22    2.39
   2   1  14   57.37    2.57
  -2  -1 -15  218.00    8.97
   2   1  15  215.00    8.87
  -2  -1 -16  860.30   34.82
   2   1  16  778.30   31.53
  -2  -1 -17   23.75    1.38
   2   1  17   25.45    1.49
  -2  -1 -18  292.20   11.96
   2   1  18  313.00   12.84
  -2  -1 -19  372.80   15.19
   2   1  19  427.50   17.46
  -2  -1 -20   74.18    3.27
   2   1  20   72.28    3.32
  -2  -1 -21  395.60   16.13
   2   1  21  358.40   14.71
  -2  -1 -22  120.80    5.09
   2   1  22  129.00    5.54
  -2  -1 -23  126.00    5.34
   2   1  23  144.40    6.18
  -2  -1 -24  168.30    7.02
   2   1  24  166.80    7.06
  -2  -1 -25  341.00   13.95
   2   1  25  353.90   14.55
  -2  -1 -26   24.07    1.43
   2   1  26   23.64    1.60
  -2  -1 -27   97.32    4.21
   2   1  27   97.67    4.37
  -2  -1 -28    4.83    1.06
   2   1  28    5.16    1.21
  -2  -1 -29   40.69    2.09
   2   1  29   42.56    2.31
  -2  -1 -30   -0.56    0.90
   2   1  30    0.78    1.18
  -2  -1 -31  162.80    6.83
   2   1  31  185.80    7.84
  -2  -1 -32   26.24    1.53
   2   1  32   32.80    1.98
  -2  -1 -33  117.80    5.00
   2   1  33  124.10    5.40
  -2  -1 -34    9.46    0.96
   2   1  34   11.89    1.39
  -2  -1 -35   63.29    2.87
   2   1  35   67.46    3.19
  -2  -1 -36    4.57    0.89
   2   1  36    3.01    1.20
  -2  -1 -37   72.04    3.19
   2   1  37   67.85    3.17
  -2  -1 -38   23.78    1.35
   2   1  38   23.92    1.60
  -2  -1 -39   16.40    1.22
   2   1  39   13.87    1.43
  -2  -2  38    3.70    1.05
   2   2 -38    1.53    0.71
  -2  -2  37    7.98    1.19
   2   2 -37    9.44    0.91
  -2  -2  36   -0.15    1.04
   2   2 -36    1.90    0.78
  -2  -2  35   40.25    2.19
   2   2 -35   37.18    1.88
  -2  -2  34    0.07    1.13
   2   2 -34    1.33    0.83
  -2  -2  33    3.71    1.17
   2   2 -33    3.43    0.81
  -2  -2  32    0.14    1.15
   2   2 -32    0.33    0.79
  -2  -2  31   27.58    1.82
   2   2 -31   22.27    1.41
  -2  -2  30   12.52    1.40
   2   2 -30   16.64    1.25
  -2  -2  29   10.06    1.27
   2   2 -29   11.41    1.10
  -2  -2  28   15.16    1.40
   2   2 -28   18.21    1.30
  -2  -2  27    1.29    1.14
   2   2 -27    2.28    0.87
  -2  -2  26   18.52    1.54
   2   2 -26   17.72    1.26
  -2  -2  25   43.32    2.31
   2   2 -25   44.07    2.18
  -2  -2  24   17.52    1.46
   2   2 -24   17.06    1.25
  -2  -2  23    4.08    1.16
   2   2 -23    5.04    0.96
  -2  -2  22   21.91    1.57
   2   2 -22   21.32    1.47
  -2  -2  21    2.43    1.07
   2   2 -21    2.16    0.90
  -2  -2  20  194.90    8.20
   2   2 -20  176.80    7.39
  -2  -2  19    2.64    1.09
   2   2 -19    5.07    0.85
  -2  -2  18  242.80   10.07
   2   2 -18    4.46    0.83
  -2  -2  17    9.63    1.13
   2   2 -17    6.80    0.92
  -2  -2  16    7.40    0.98
   2   2 -16    8.31    0.98
  -2  -2  15    1.51    0.84
   2   2 -15    1.31    0.77
  -2  -2  14   27.29    1.52
   2   2 -14   30.85    1.63
  -2  -2  13    2.54    0.73
   2   2 -13    2.26    0.74
  -2  -2  12   69.85    3.08
   2   2 -12   72.51    3.15
  -2  -2  11  166.90    6.93
   2   2 -11  163.70    6.79
  -2  -2  10   77.72    3.36
   2   2 -10   79.55    3.42
  -2  -2   9  109.80    4.61
   2   2  -9  124.70    5.21
  -2  -2   8   24.61    1.28
   2   2  -8   26.52    1.32
  -2  -2   7   42.28    1.91
   2   2  -7   38.48    1.77
  -2  -2   6   22.17    1.12
   2   2  -6   23.41    1.18
  -2  -2   5   52.78    2.28
   2   2  -5   49.59    2.15
  -2  -2   4  545.40   22.06
   2   2  -4  511.50   20.69
  -2  -2   2   17.33    0.82
   2   2  -2   17.69    0.85
  -2  -2   1  233.00    9.44
   2   2  -1  225.90    9.16
  -2  -2   0  278.90   11.29
   2   2   0  266.00   10.77
  -2  -2  -1  239.60    9.71
   2   2   1  230.80    9.35
   2   2   2   17.79    0.77
  -2  -2  -5   50.48    2.10
   2   2   5   48.12    2.01
  -2  -2  -6   22.94    1.02
   2   2   6   22.55    1.02
  -2  -2  -7   41.52    1.77
   2   2   7   40.42    1.76
  -2  -2  -8   29.39    1.32
   2   2   8   28.93    1.34
  -2  -2  -9  121.10    4.99
   2   2   9  114.30    4.73
  -2  -2 -10   77.81    3.27
   2   2  10   83.12    3.49
  -2  -2 -11  160.30    6.59
   2   2  11  156.10    6.44
  -2  -2 -12   64.75    2.79
   2   2  12   64.93    2.84
  -2  -2 -13    1.92    0.66
   2   2  13    0.26    0.61
  -2  -2 -14   30.14    1.52
   2   2  14   32.34    1.65
  -2  -2 -15    1.36    0.60
   2   2  15    1.70    0.81
  -2  -2 -16    7.15    0.75
   2   2  16    7.80    0.91
  -2  -2 -17    9.54    0.87
   2   2  17    5.12    0.93
  -2  -2 -18    3.75    0.75
   2   2  18    1.98    0.89
  -2  -2 -19    4.79    0.76
   2   2  19    5.09    1.01
  -2  -2 -20  163.30    6.80
   2   2  20  163.20    6.88
  -2  -2 -21    2.66    0.92
   2   2  21    3.14    1.10
  -2  -2 -22   21.86    1.36
   2   2  22   17.64    1.39
  -2  -2 -23    7.26    0.96
   2   2  23    5.72    1.12
  -2  -2 -24   15.50    1.15
   2   2  24   17.26    1.42
  -2  -2 -25   42.87    2.17
   2   2  25   43.27    2.29
  -2  -2 -26   16.50    1.24
   2   2  26   17.11    1.47
  -2  -2 -27   -0.49    0.88
   2   2  27    2.92    1.14
  -2  -2 -28   14.49    1.15
   2   2  28   12.88    1.31
  -2  -2 -29   11.52    1.12
   2   2  29    9.08    1.28
  -2  -2 -30   18.92    1.26
   2   2  30   18.03    1.57
  -2  -2 -31   24.54    1.44
   2   2  31   20.21    1.63
  -2  -2 -32   -0.10    0.94
   2   2  32    1.91    1.23
  -2  -2 -33    2.56    0.87
   2   2  33    3.89    1.24
  -2  -2 -34    0.69    0.86
   2   2  34    1.65    1.21
  -2  -2 -35   36.89    1.92
   2   2  35   40.95    2.24
  -2  -2 -36    0.51    0.86
   2   2  36    1.32    1.20
  -2  -2 -37    5.63    0.86
   2   2  37    8.34    1.33
  -2  -2 -38    3.37    0.81
   2   2  38    2.52    1.14
  -2  -3  38   29.02    1.68
   2   3 -38   32.33    1.62
  -2  -3  37  124.60    5.34
   2   3 -37  122.30    5.13
  -2  -3  36    5.38    1.15
   2   3 -36    4.35    0.82
  -2  -3  35  181.90    7.67
   2   3 -35  201.90    8.36
  -2  -3  34    0.41    1.12
   2   3 -34    0.05    0.79
  -2  -3  33   61.90    3.00
   2   3 -33   58.97    2.72
  -2  -3  32   30.70    1.89
   2   3 -32   29.11    1.63
  -2  -3  31  209.40    8.79
   2   3 -31  201.30    8.36
  -2  -3  30   -1.90    1.22
   2   3 -30   -0.07    0.86
  -2  -3  29  313.40   12.96
   2   3 -29  338.60   13.87
  -2  -3  28   14.04    1.38
   2   3 -28   13.68    1.11
  -2  -3  27  329.70   13.59
   2   3 -27  326.30   13.37
  -2  -3  26   26.36    1.71
   2   3 -26   26.44    1.52
  -2  -3  25  469.50   19.23
   2   3 -25  455.40   18.56
  -2  -3  24   12.18    1.38
   2   3 -24   13.21    1.12
  -2  -3  23  203.50    8.53
   2   3 -23  202.00    8.40
  -2  -3  22    5.25    1.13
   2   3 -22    3.50    0.84
  -2  -3  21  312.80   12.90
   2   3 -21  353.10   14.48
  -2  -3  20   30.03    1.84
   2   3 -20   31.12    1.76
  -2  -3  19  811.60   32.94
   2   3 -19  883.80   35.81
  -2  -3  18   39.66    2.14
   2   3 -18   38.53    1.95
  -2  -3  17  665.80   27.04
   2   3 -17  659.00   26.74
  -2  -3  16  277.40   11.45
   2   3 -16  290.20   11.91
  -2  -3  15  161.90    6.81
   2   3 -15  174.60    7.25
  -2  -3  14   22.87    1.37
   2   3 -14   22.28    1.32
  -2  -3  13  360.40   14.72
   2   3 -13  370.90   15.13
  -2  -3  12  876.80   35.50
   2   3 -12  858.90   34.75
  -2  -3  11  565.20   22.95
   2   3 -11  536.30   21.77
  -2  -3  10  380.30   15.49
   2   3 -10  364.30   14.84
  -2  -3   9  285.80   11.67
   2   3  -9  281.60   11.49
  -2  -3   8  179.20    7.39
   2   3  -8  180.70    7.42
  -2  -3   7    6.55    0.66
   2   3  -7    6.71    0.65
   2   3  -6  958.50   38.71
  -2  -3   5   52.00    2.26
   2   3  -5   55.39    2.38
  -2  -3   4   49.87    2.15
   2   3  -4   54.10    2.31
  -2  -3   3  379.60   15.37
   2   3  -3  337.60   13.68
  -2  -3   2  379.20   15.34
   2   3  -2  343.20   13.89
   2   3  -1   40.49    1.70
   2   3   4   54.13    2.34
  -2  -3  -5   60.88    2.50
   2   3   5   54.60    2.26
  -2  -3  -7    5.92    0.42
   2   3   7    7.17    0.48
  -2  -3  -8  180.00    7.34
   2   3   8  186.00    7.59
  -2  -3  -9  284.60   11.57
   2   3   9  268.80   10.94
  -2  -3 -10  357.90   14.53
   2   3  10  366.10   14.87
  -2  -3 -11  535.90   21.68
   2   3  11  510.50   20.69
  -2  -3 -12  811.40   32.78
   2   3  12  802.70   32.47
  -2  -3 -13  397.10   16.12
   2   3  13  343.80   14.01
  -2  -3 -14   25.53    1.28
   2   3  14   20.60    1.22
  -2  -3 -15  168.10    6.93
   2   3  15  150.90    6.28
  -2  -3 -16  292.90   11.95
   2   3  16  289.60   11.88
  -2  -3 -17  686.00   27.80
   2   3  17  656.10   26.62
  -2  -3 -18   34.84    1.79
   2   3  18   37.63    1.97
  -2  -3 -19  813.90   32.97
   2   3  19  827.10   33.53
  -2  -3 -20   31.00    1.66
   2   3  20   26.64    1.62
  -2  -3 -21  320.20   13.14
   2   3  21  313.20   12.89
  -2  -3 -22    3.71    0.82
   2   3  22    0.32    1.02
  -2  -3 -23  196.20    8.14
   2   3  23  210.70    8.81
  -2  -3 -24   12.26    1.05
   2   3  24   14.08    1.32
  -2  -3 -25  447.20   18.21
   2   3  25  450.90   18.44
  -2  -3 -26   25.93    1.49
   2   3  26   24.65    1.73
  -2  -3 -27  306.70   12.55
   2   3  27  325.00   13.40
  -2  -3 -28   11.46    1.11
   2   3  28   12.14    1.34
  -2  -3 -29  331.30   13.59
   2   3  29  326.00   13.44
  -2  -3 -30    1.69    0.88
   2   3  30   -1.21    1.15
  -2  -3 -31  199.80    8.29
   2   3  31  200.70    8.45
  -2  -3 -32   28.65    1.61
   2   3  32   30.39    1.89
  -2  -3 -33   65.12    2.97
   2   3  33   61.61    3.02
  -2  -3 -34    1.30    1.00
   2   3  34    0.98    1.23
  -2  -3 -35  179.10    7.45
   2   3  35  192.80    8.10
  -2  -3 -36    5.20    0.91
   2   3  36    5.52    1.17
  -2  -3 -37  124.70    5.25
   2   3  37  140.10    5.97
  -2  -3 -38   34.02    1.72
   2   3  38   32.29    1.82
   2   4 -38    1.90    0.84
  -2  -4  37   15.37    1.28
   2   4 -37   14.47    1.05
  -2  -4  36    1.32    1.06
   2   4 -36    1.23    0.85
  -2  -4  35    8.95    1.22
   2   4 -35    9.59    0.91
  -2  -4  34   10.60    1.26
   2   4 -34   10.23    0.96
  -2  -4  33   10.55    1.27
   2   4 -33   14.21    1.13
  -2  -4  32    6.74    1.28
   2   4 -32    5.09    0.84
  -2  -4  31    7.70    1.19
   2   4 -31    6.87    0.85
  -2  -4  30   -0.13    1.22
   2   4 -30    1.45    0.86
  -2  -4  29   79.77    3.72
   2   4 -29   79.20    3.52
  -2  -4  28    7.00    1.25
   2   4 -28    6.93    0.96
  -2  -4  27    1.05    1.24
   2   4 -27    1.22    0.90
  -2  -4  26    7.28    1.22
   2   4 -26    8.28    1.00
  -2  -4  25   15.18    1.36
   2   4 -25   13.68    1.13
  -2  -4  24   50.59    2.58
   2   4 -24   51.39    2.46
  -2  -4  23  191.10    8.07
   2   4 -23  192.50    8.01
  -2  -4  22   18.37    1.50
   2   4 -22   17.20    1.25
  -2  -4  21  116.40    5.09
   2   4 -21  129.60    5.51
  -2  -4  20   21.14    1.54
   2   4 -20   19.32    1.34
  -2  -4  19    3.34    1.12
   2   4 -19    2.13    0.86
  -2  -4  18   38.66    2.09
   2   4 -18   38.52    1.97
  -2  -4  17    7.58    1.08
   2   4 -17    9.90    1.01
  -2  -4  16   13.13    1.17
   2   4 -16   15.54    1.13
  -2  -4  15   97.16    4.26
   2   4 -15  117.50    4.99
  -2  -4  14   38.12    1.97
   2   4 -14   37.23    1.83
  -2  -4  13    1.99    0.86
   2   4 -13    1.27    0.71
  -2  -4  12   24.54    1.42
   2   4 -12   25.61    1.39
  -2  -4  11   82.42    3.58
   2   4 -11   96.80    4.12
  -2  -4  10   28.58    1.47
   2   4 -10   35.10    1.69
  -2  -4   9    2.83    0.64
   2   4  -9    3.93    0.63
  -2  -4   8   24.47    1.29
   2   4  -8   23.55    1.20
  -2  -4   7   72.40    3.12
   2   4  -7   73.27    3.11
  -2  -4   6   17.12    0.96
   2   4  -6   16.59    0.91
  -2  -4   5  241.40    9.84
   2   4  -5  250.80   10.21
  -2  -4   4  137.00    5.63
   2   4  -4  137.70    5.64
  -2  -4   3  142.40    5.83
   2   4  -3  138.80    5.68
  -2  -4   2   60.73    2.54
   2   4  -2   64.08    2.66
  -2  -4   1   59.78    2.48
   2   4  -1   68.82    2.84
  -2  -4   0   83.88    3.44
   2   4   0   80.64    3.31
  -2  -4  -5  268.50   11.15
   2   4   5  266.20   11.02
  -2  -4  -6   16.61    0.75
   2   4   6   17.52    0.78
  -2  -4  -7   69.99    2.89
   2   4   7   74.21    3.06
  -2  -4  -8   23.91    1.08
   2   4   8   23.94    1.09
  -2  -4  -9    3.99    0.45
   2   4   9    4.18    0.48
  -2  -4 -10   28.67    1.31
   2   4  10   32.47    1.50
  -2  -4 -11   92.84    3.86
   2   4  11   85.46    3.59
  -2  -4 -12   25.58    1.22
   2   4  12   25.17    1.28
  -2  -4 -13    2.28    0.58
   2   4  13    1.84    0.64
  -2  -4 -14   38.17    1.79
   2   4  14   39.96    1.88
  -2  -4 -15  102.20    4.33
   2   4  15   98.27    4.20
  -2  -4 -16   10.71    0.89
   2   4  16   10.73    0.97
  -2  -4 -17    8.22    0.87
   2   4  17    9.74    0.98
  -2  -4 -18   40.33    1.98
   2   4  18   37.17    1.92
  -2  -4 -19    0.44    0.77
   2   4  19    1.55    0.94
  -2  -4 -20   19.72    1.17
   2   4  20   20.59    1.42
  -2  -4 -21  111.10    4.70
   2   4  21  109.30    4.73
  -2  -4 -22   17.02    1.11
   2   4  22   17.73    1.37
  -2  -4 -23  193.80    8.01
   2   4  23  199.50    8.35
  -2  -4 -24   48.73    2.31
   2   4  24   48.46    2.46
  -2  -4 -25   14.89    1.13
   2   4  25   14.48    1.37
  -2  -4 -26    8.06    0.98
   2   4  26    7.74    1.19
  -2  -4 -27    0.85    0.86
   2   4  27    1.13    1.24
  -2  -4 -28    5.49    0.95
   2   4  28    7.36    1.24
  -2  -4 -29   76.09    3.31
   2   4  29   75.96    3.51
  -2  -4 -30    1.91    0.83
   2   4  30   -0.78    1.25
  -2  -4 -31    4.55    0.99
   2   4  31    8.59    1.33
  -2  -4 -32    5.71    0.97
   2   4  32    4.95    1.18
  -2  -4 -33   13.12    1.12
   2   4  33   10.33    1.34
  -2  -4 -34    7.91    1.00
   2   4  34    8.17    1.30
  -2  -4 -35    7.39    1.08
   2   4  35    7.53    1.29
  -2  -4 -36    1.01    0.91
   2   4  36    2.04    1.07
  -2  -4 -37   13.00    1.07
   2   4  37   13.89    1.36
  -2  -4 -38    1.13    0.81
  -2  -5  37   18.27    1.34
   2   5 -37   17.88    1.10
  -2  -5  36    5.32    1.09
   2   5 -36    5.45    0.86
  -2  -5  35   12.28    1.29
   2   5 -35   29.87    1.59
  -2  -5  34    0.50    1.05
   2   5 -34    1.28    0.80
  -2  -5  33   12.60    1.36
   2   5 -33   13.22    1.04
  -2  -5  32   45.07    2.36
   2   5 -32   44.72    2.17
  -2  -5  31   32.15    1.94
   2   5 -31   29.46    1.63
  -2  -5  30   10.81    1.32
   2   5 -30   13.04    1.14
  -2  -5  29    3.71    1.14
   2   5 -29    3.10    0.94
  -2  -5  28    1.25    1.16
   2   5 -28    1.11    0.85
  -2  -5  27   93.38    4.18
   2   5 -27  100.40    4.35
  -2  -5  26   39.94    2.26
   2   5 -26   35.68    1.86
  -2  -5  25   20.80    1.61
   2   5 -25   21.24    1.37
  -2  -5  24    5.18    1.13
   2   5 -24    5.13    0.93
  -2  -5  23   45.11    2.37
   2   5 -23   42.81    2.12
  -2  -5  22  182.60    7.75
   2   5 -22  162.80    6.84
  -2  -5  21  212.20    8.91
   2   5 -21  203.70    8.46
  -2  -5  20   41.96    2.25
   2   5 -20   42.36    2.14
  -2  -5  19    0.84    1.05
   2   5 -19    1.43    0.93
  -2  -5  18  259.20   10.77
   2   5 -18  212.30    8.80
  -2  -5  17    3.12    0.99
   2   5 -17    3.09    0.84
  -2  -5  16  433.50   17.70
   2   5 -16  451.10   18.37
  -2  -5  15   34.73    1.89
   2   5 -15   34.87    1.77
  -2  -5  14  688.50   27.97
   2   5 -14  750.20   30.39
  -2  -5  13    5.94    0.98
   2   5 -13    5.84    0.81
  -2  -5  12  243.90   10.05
   2   5 -12  244.10   10.03
  -2  -5  11   32.87    1.71
   2   5 -11   35.19    1.75
  -2  -5  10 1204.00   48.66
   2   5 -10 1112.00   44.91
  -2  -5   9  109.40    4.65
   2   5  -9  110.70    4.64
  -2  -5   7   10.10    0.85
   2   5  -7   11.52    0.80
  -2  -5   6  814.50   32.93
   2   5  -6  894.70   36.14
  -2  -5   5   38.27    1.76
   2   5  -5   38.16    1.70
  -2  -5   3  121.30    5.00
   2   5  -3  129.10    5.30
  -2  -5   1    6.18    0.44
   2   5  -1    7.65    0.47
  -2  -5  -7   10.41    0.53
   2   5   7   12.29    0.61
  -2  -5  -9   95.49    3.94
   2   5   9  104.60    4.31
  -2  -5 -10 1146.00   46.31
  -2  -5 -11   32.89    1.49
   2   5  11   34.43    1.58
  -2  -5 -12  241.00    9.82
   2   5  12  267.50   10.91
  -2  -5 -13    7.10    0.69
   2   5  13    7.05    0.72
  -2  -5 -14  718.90   29.11
   2   5  14  712.80   28.86
  -2  -5 -15   30.45    1.49
   2   5  15   32.72    1.62
  -2  -5 -16  436.20   17.69
   2   5  16  484.10   19.68
  -2  -5 -17    3.31    0.70
   2   5  17    4.60    0.85
  -2  -5 -18  242.00    9.92
   2   5  18  237.00    9.77
  -2  -5 -19    0.60    0.72
   2   5  19    2.15    0.91
  -2  -5 -20   37.25    1.81
   2   5  20   39.13    2.03
  -2  -5 -21  218.00    9.01
   2   5  21  205.20    8.55
  -2  -5 -22  157.20    6.58
   2   5  22  158.10    6.67
  -2  -5 -23   40.51    2.04
   2   5  23   43.49    2.21
  -2  -5 -24    4.68    0.88
   2   5  24    3.67    1.05
  -2  -5 -25   21.15    1.28
   2   5  25   19.06    1.48
  -2  -5 -26   32.36    1.70
   2   5  26   34.02    1.95
  -2  -5 -27   95.56    4.10
   2   5  27  101.00    4.47
  -2  -5 -28    0.36    0.84
   2   5  28    1.32    1.11
  -2  -5 -29    4.07    0.96
   2   5  29    2.47    1.05
  -2  -5 -30   10.64    0.99
   2   5  30   11.53    1.33
  -2  -5 -31   26.06    1.54
   2   5  31   25.86    1.74
  -2  -5 -32   43.99    2.18
   2   5  32   46.59    2.40
  -2  -5 -33   10.96    1.13
   2   5  33   11.23    1.36
  -2  -5 -34   -1.19    0.90
   2   5  34    0.45    1.08
  -2  -5 -35    5.01    0.94
   2   5  35    3.81    1.14
  -2  -5 -36    3.53    0.85
   2   5  36    4.60    1.24
  -2  -5 -37   13.40    1.03
   2   5  37   13.40    1.34
  -2  -6  36    7.33    1.09
   2   6 -36   10.81    0.99
  -2  -6  35    0.70    1.11
   2   6 -35   -0.25    0.81
  -2  -6  34    2.90    1.08
   2   6 -34    0.58    0.78
  -2  -6  33    1.59    1.24
   2   6 -33    1.86    0.85
  -2  -6  32    2.11    1.15
   2   6 -32    1.99    0.93
  -2  -6  31    4.80    1.28
   2   6 -31    1.61    0.87
  -2  -6  30    2.20    1.13
   2   6 -30    2.48    0.94
  -2  -6  29    9.20    1.24
   2   6 -29    6.45    0.94
  -2  -6  28    2.94    1.18
   2   6 -28    2.85    0.94
  -2  -6  27    3.07    1.14
   2   6 -27    2.75    0.85
  -2  -6  26   15.37    1.45
   2   6 -26   14.80    1.21
  -2  -6  25    3.19    1.16
   2   6 -25    2.22    0.96
  -2  -6  24   24.84    1.72
   2   6 -24   25.55    1.51
  -2  -6  23    1.68    1.19
   2   6 -23    2.51    0.96
  -2  -6  22    0.16    1.05
   2   6 -22    0.40    0.88
  -2  -6  21    8.33    1.19
   2   6 -21    5.67    0.98
  -2  -6  20   70.67    3.29
   2   6 -20   77.65    3.46
  -2  -6  19  401.40   16.45
   2   6 -19  326.10   13.37
  -2  -6  18    2.17    1.01
   2   6 -18    1.01    0.89
  -2  -6  17   82.53    3.74
   2   6 -17  130.80    5.56
  -2  -6  16    8.88    1.19
   2   6 -16    9.41    1.00
  -2  -6  15   71.42    3.29
   2   6 -15   67.41    3.04
  -2  -6  14  175.70    7.37
   2   6 -14  174.60    7.27
  -2  -6  13    3.08    0.92
   2   6 -13    5.87    0.86
  -2  -6  12    8.74    1.04
   2   6 -12    8.77    0.97
  -2  -6  11    3.83    0.92
   2   6 -11    4.60    0.79
  -2  -6  10    6.52    0.84
   2   6 -10    6.33    0.78
  -2  -6   9    4.41    0.81
   2   6  -9    5.73    0.78
  -2  -6   8   26.58    1.44
   2   6  -8   27.20    1.37
  -2  -6   7   96.45    4.11
   2   6  -7   98.69    4.15
  -2  -6   6   28.27    1.44
   2   6  -6   28.93    1.42
  -2  -6   5    4.06    0.63
   2   6  -5    5.11    0.60
  -2  -6   4   92.34    3.86
   2   6  -4   98.59    4.10
  -2  -6   3    6.05    0.55
   2   6  -3    6.77    0.56
  -2  -6   2   21.55    1.02
   2   6  -2   26.57    1.22
  -2  -6   1   52.77    2.22
  -2  -6   0  271.80   11.06
  -2  -6   0  287.50   11.67
  -2  -6  -1   60.30    2.49
  -2  -6  -1   53.53    2.24
  -2  -6  -7   84.83    3.49
   2   6   7   85.17    3.51
  -2  -6  -8   23.94    1.07
   2   6   8   23.71    1.05
  -2  -6  -9    6.71    0.52
   2   6   9    6.13    0.48
  -2  -6 -10    5.77    0.57
   2   6  10    4.75    0.49
  -2  -6 -11    4.21    0.54
   2   6  11    4.78    0.54
  -2  -6 -12    9.94    0.68
   2   6  12   10.16    0.76
  -2  -6 -13    5.02    0.60
   2   6  13    5.07    0.66
  -2  -6 -14  159.00    6.55
   2   6  14  174.30    7.18
  -2  -6 -15   63.81    2.75
   2   6  15   66.48    2.90
  -2  -6 -16    5.59    0.70
   2   6  16    6.10    0.79
  -2  -6 -17   58.17    2.60
   2   6  17   57.79    2.61
  -2  -6 -18    1.47    0.76
   2   6  18    2.97    0.87
  -2  -6 -19   24.94    1.39
   2   6  19   25.32    1.50
  -2  -6 -20   61.56    2.77
   2   6  20   66.14    3.02
  -2  -6 -21    0.81    0.80
   2   6  21    1.75    0.99
  -2  -6 -22    0.54    0.72
   2   6  22    2.03    1.05
  -2  -6 -23    2.68    0.82
   2   6  23   -0.62    1.06
  -2  -6 -24   19.67    1.23
   2   6  24   24.23    1.65
  -2  -6 -25    1.93    0.82
   2   6  25    1.82    1.14
  -2  -6 -26   15.98    1.16
   2   6  26   14.15    1.42
  -2  -6 -27    1.56    0.81
   2   6  27    1.27    1.18
  -2  -6 -28    3.65    0.91
   2   6  28    2.99    1.24
  -2  -6 -29    5.64    0.98
   2   6  29    6.80    1.21
  -2  -6 -30    1.37    0.92
   2   6  30    1.97    1.23
  -2  -6 -31    1.84    0.94
   2   6  31    8.25    1.37
  -2  -6 -32    2.70    0.94
   2   6  32    4.64    1.20
  -2  -6 -33    1.85    0.94
   2   6  33    2.05    1.29
  -2  -6 -34    0.73    0.84
   2   6  34    0.92    1.23
  -2  -6 -35    0.22    0.83
   2   6  35    2.60    1.30
  -2  -6 -36    5.76    0.99
   2   6  36    8.11    1.18
  -2  -7  35   98.10    4.24
   2   7 -35   99.69    4.24
  -2  -7  34    0.61    1.13
   2   7 -34    1.06    0.76
  -2  -7  33  143.30    6.12
   2   7 -33  139.60    5.87
  -2  -7  32   24.54    1.72
   2   7 -32   27.43    1.51
  -2  -7  31  137.70    5.92
   2   7 -31  138.80    5.84
  -2  -7  30   12.27    1.25
   2   7 -30   10.53    1.03
  -2  -7  29  157.50    6.69
   2   7 -29  145.90    6.14
  -2  -7  28   12.84    1.34
   2   7 -28   13.43    1.10
  -2  -7  27  371.30   15.23
   2   7 -27  385.90   15.76
  -2  -7  26   16.82    1.49
   2   7 -26   18.96    1.37
  -2  -7  25  232.00    9.67
   2   7 -25  238.70    9.88
  -2  -7  24   18.59    1.53
   2   7 -24   20.74    1.35
  -2  -7  23  227.50    9.52
   2   7 -23  244.00   10.07
  -2  -7  22   53.04    2.63
   2   7 -22   53.16    2.51
  -2  -7  21  228.10    9.50
   2   7 -21  231.50    9.57
  -2  -7  20   17.96    1.44
   2   7 -20   17.44    1.26
  -2  -7  19  121.50    5.24
   2   7 -19  143.70    6.07
  -2  -7  18   41.25    2.15
   2   7 -18   51.23    2.46
  -2  -7  17  501.60   20.48
   2   7 -17  492.40   20.06
  -2  -7  16    1.75    1.01
   2   7 -16    2.95    0.88
  -2  -7  15  557.30   22.70
   2   7 -15  536.50   21.81
  -2  -7  14    0.92    1.02
   2   7 -14    2.09    0.86
  -2  -7  13   28.40    1.64
   2   7 -13   21.93    1.35
  -2  -7  12   16.39    1.30
   2   7 -12   18.03    1.19
  -2  -7  11  209.10    8.68
   2   7 -11  197.00    8.14
  -2  -7  10   35.97    1.82
   2   7 -10   40.12    1.92
  -2  -7   9  132.20    5.56
   2   7  -9  127.90    5.35
  -2  -7   8   10.82    0.99
   2   7  -8   10.99    0.90
  -2  -7   7   84.33    3.65
   2   7  -7   85.83    3.63
  -2  -7   6   37.17    1.76
   2   7  -6   40.91    1.86
  -2  -7   5  348.40   14.16
   2   7  -5  383.60   15.57
  -2  -7   4    4.53    0.60
   2   7  -4    4.02    0.55
  -2  -7   3    6.01    0.59
   2   7  -3    6.92    0.59
  -2  -7   2   18.59    0.96
  -2  -7   1    0.59    0.45
  -2  -7   1    0.14    0.42
  -2  -7   0  206.30    8.40
  -2  -7   0  185.20    7.57
  -2  -7  -1   -0.12    0.38
  -2  -7  -1   -0.05    0.32
  -2  -7  -2   14.81    0.70
  -2  -7  -2   13.78    0.67
  -2  -7  -8   10.65    0.61
   2   7   8   10.49    0.56
  -2  -7  -9  121.10    4.99
   2   7   9  123.80    5.07
  -2  -7 -10   34.78    1.53
   2   7  10   37.30    1.63
  -2  -7 -11  191.70    7.82
   2   7  11  206.40    8.42
  -2  -7 -12   15.21    0.86
   2   7  12   16.22    0.94
  -2  -7 -13   22.04    1.14
   2   7  13   23.75    1.22
  -2  -7 -14    1.52    0.61
   2   7  14    1.86    0.69
  -2  -7 -15  513.50   20.83
   2   7  15  565.70   22.93
  -2  -7 -16    1.31    0.72
   2   7  16    0.49    0.73
  -2  -7 -17  466.50   18.97
   2   7  17  510.40   20.72
  -2  -7 -18   36.67    1.75
   2   7  18   40.29    1.98
  -2  -7 -19  122.50    5.12
   2   7  19  135.20    5.67
  -2  -7 -20   17.00    1.10
   2   7  20   18.02    1.26
  -2  -7 -21  237.50    9.76
   2   7  21  237.60    9.80
  -2  -7 -22   52.46    2.42
   2   7  22   56.25    2.64
  -2  -7 -23  208.40    8.64
   2   7  23  225.70    9.34
  -2  -7 -24   18.29    1.22
   2   7  24   18.25    1.37
  -2  -7 -25  229.20    9.44
   2   7  25  238.70    9.88
  -2  -7 -26   19.34    1.31
   2   7  26   18.00    1.37
  -2  -7 -27  370.10   15.13
   2   7  27  389.30   15.94
  -2  -7 -28   14.56    1.19
   2   7  28   11.41    1.29
  -2  -7 -29  143.70    6.06
   2   7  29  141.70    6.04
  -2  -7 -30   13.53    1.17
   2   7  30   11.18    1.30
  -2  -7 -31  137.80    5.82
   2   7  31  135.40    5.82
  -2  -7 -32   27.15    1.58
   2   7  32   26.56    1.73
  -2  -7 -33  150.50    6.31
   2   7  33  152.30    6.47
  -2  -7 -34    1.58    0.89
   2   7  34    2.47    1.20
  -2  -7 -35  101.60    4.34
   2   7  35   93.98    4.13
  -2  -8  34    3.43    1.00
   2   8 -34    5.75    0.86
  -2  -8  33    0.48    1.06
   2   8 -33    1.47    0.84
  -2  -8  32   -0.06    1.06
   2   8 -32    0.82    0.84
  -2  -8  31    6.72    1.16
   2   8 -31    8.12    0.97
  -2  -8  30    5.73    1.20
   2   8 -30    5.94    1.02
  -2  -8  29   16.45    1.40
   2   8 -29   17.26    1.25
  -2  -8  28   -0.76    1.14
   2   8 -28    1.71    0.92
  -2  -8  27    7.50    1.26
   2   8 -27    6.82    1.00
  -2  -8  26   10.83    1.31
   2   8 -26    9.88    1.10
  -2  -8  25   16.24    1.45
   2   8 -25   17.95    1.31
  -2  -8  24    2.72    1.16
   2   8 -24    1.80    0.97
  -2  -8  23   14.61    1.41
   2   8 -23   18.19    1.32
  -2  -8  22   -0.14    1.06
   2   8 -22    0.24    0.93
  -2  -8  21   -1.38    1.11
   2   8 -21    0.52    0.92
  -2  -8  20    7.86    1.20
   2   8 -20    7.17    1.06
  -2  -8  19    1.33    1.11
   2   8 -19    2.51    0.91
  -2  -8  18   37.89    2.06
   2   8 -18   33.72    1.82
  -2  -8  17    2.69    1.08
   2   8 -17    1.23    0.86
  -2  -8  16   43.95    2.25
   2   8 -16   40.13    2.04
  -2  -8  15   10.00    1.26
   2   8 -15   12.00    1.05
  -2  -8  14    0.98    1.07
   2   8 -14    3.13    0.84
  -2  -8  13   47.87    2.39
   2   8 -13   48.47    2.27
  -2  -8  12   19.98    1.39
   2   8 -12   21.67    1.28
  -2  -8  11    5.65    0.95
   2   8 -11    6.48    0.91
  -2  -8  10    8.08    0.98
   2   8 -10    5.79    0.81
  -2  -8   9   11.73    1.02
   2   8  -9   12.05    0.98
  -2  -8   8   23.31    1.39
   2   8  -8   22.53    1.25
  -2  -8   7   14.12    1.04
   2   8  -7   13.63    0.94
  -2  -8   6   18.83    1.11
   2   8  -6   19.92    1.11
  -2  -8   5   96.72    4.09
   2   8  -5   99.74    4.17
  -2  -8   4    6.23    0.74
   2   8  -4    6.46    0.66
  -2  -8   3    7.74    0.66
  -2  -8   3    7.98    0.76
  -2  -8   2    9.71    0.65
  -2  -8   2    8.85    0.73
  -2  -8   1   30.26    1.36
  -2  -8   1   29.83    1.39
  -2  -8   0    2.24    0.46
  -2  -8   0    2.43    0.50
  -2  -8  -1   32.29    1.44
  -2  -8  -1   30.25    1.35
  -2  -8  -2    9.91    0.60
  -2  -8  -2    9.50    0.58
  -2  -8  -3    7.67    0.47
  -2  -8  -3    9.04    0.55
  -2  -8  -8   23.12    1.05
  -2  -8  -8   22.20    1.01
  -2  -8  -9   11.32    0.64
  -2  -8 -10    5.65    0.49
   2   8  10    5.48    0.54
  -2  -8 -11    4.25    0.52
   2   8  11    5.05    0.56
  -2  -8 -12   21.83    1.13
   2   8  12   24.23    1.21
  -2  -8 -13   44.91    2.03
   2   8  13   49.59    2.17
  -2  -8 -14    3.05    0.66
   2   8  14    1.84    0.60
  -2  -8 -15    9.12    0.78
   2   8  15    9.62    0.82
  -2  -8 -16   39.50    1.82
   2   8  16   42.61    1.98
  -2  -8 -17    3.26    0.66
   2   8  17    4.52    0.81
  -2  -8 -18   35.17    1.69
   2   8  18   31.72    1.63
  -2  -8 -19   -0.20    0.74
   2   8  19   -0.10    0.85
  -2  -8 -20    8.63    0.90
   2   8  20   10.36    0.97
  -2  -8 -21    0.77    0.71
   2   8  21    0.94    0.94
  -2  -8 -22    0.49    0.73
   2   8  22   -0.49    0.90
  -2  -8 -23   16.72    1.15
   2   8  23   20.58    1.38
  -2  -8 -24    2.83    0.91
   2   8  24    1.98    0.95
  -2  -8 -25   12.18    1.06
   2   8  25   14.71    1.20
  -2  -8 -26    8.37    1.00
   2   8  26   10.10    1.20
  -2  -8 -27    6.49    0.97
   2   8  27    5.89    1.16
  -2  -8 -28   -0.70    0.90
   2   8  28    1.59    1.11
  -2  -8 -29   16.69    1.27
   2   8  29   18.20    1.45
  -2  -8 -30    4.89    0.95
   2   8  30    5.51    1.13
  -2  -8 -31    7.27    1.07
   2   8  31    5.80    1.22
  -2  -8 -32   -0.87    0.95
   2   8  32    0.80    1.19
  -2  -8 -33    0.70    0.92
   2   8  33    1.06    1.12
  -2  -8 -34    5.30    0.99
   2   8  34    6.28    1.26
  -2  -9  33    6.45    1.33
   2   9 -33    3.38    0.94
  -2  -9  32   22.05    1.54
   2   9 -32   21.70    1.34
  -2  -9  31    2.29    1.07
   2   9 -31    4.90    0.97
  -2  -9  30    4.02    1.14
   2   9 -30    2.99    0.91
  -2  -9  29   30.33    1.90
   2   9 -29   30.03    1.67
  -2  -9  28   10.84    1.35
   2   9 -28   13.10    1.15
  -2  -9  27   12.65    1.37
   2   9 -27   13.71    1.15
  -2  -9  26   15.59    1.44
   2   9 -26   17.98    1.30
  -2  -9  25    4.90    1.26
   2   9 -25    5.35    1.05
  -2  -9  24    8.78    1.26
   2   9 -24    7.44    1.06
  -2  -9  23   29.34    1.84
   2   9 -23   33.02    1.83
  -2  -9  22  156.50    6.67
   2   9 -22  157.10    6.62
  -2  -9  21   43.78    2.31
   2   9 -21   39.30    2.06
  -2  -9  20   72.71    3.38
   2   9 -20   77.78    3.52
  -2  -9  19   26.80    1.68
   2   9 -19   25.90    1.55
  -2  -9  18  145.00    6.19
   2   9 -18  142.10    6.01
  -2  -9  17    1.89    1.14
   2   9 -17   -0.42    0.83
  -2  -9  16  173.80    7.32
   2   9 -16  192.70    8.01
  -2  -9  15    1.37    1.08
   2   9 -15    3.93    0.82
  -2  -9  14  143.70    6.11
   2   9 -14  134.80    5.68
  -2  -9  13   32.15    1.77
   2   9 -13   29.84    1.58
  -2  -9  12  231.20    9.57
   2   9 -12  242.90   10.00
  -2  -9  11   75.34    3.41
   2   9 -11   76.40    3.35
  -2  -9  10  157.70    6.62
   2   9 -10  166.00    6.90
  -2  -9   9   20.86    1.33
   2   9  -9   21.14    1.25
  -2  -9   8  483.60   19.67
   2   9  -8  534.80   21.69
  -2  -9   7    2.27    0.82
   2   9  -7    2.18    0.71
  -2  -9   6  421.70   17.16
   2   9  -6  452.40   18.36
  -2  -9   5   11.88    0.98
  -2  -9   4  431.70   17.57
  -2  -9   4  464.50   18.83
  -2  -9   3   32.18    1.58
  -2  -9   3   35.69    1.65
  -2  -9   2  674.90   27.32
  -2  -9   2  613.00   24.84
  -2  -9   1    4.69    0.63
  -2  -9   1    5.06    0.59
  -2  -9   0  370.30   15.03
  -2  -9   0  333.90   13.59
  -2  -9  -1   11.22    0.67
  -2  -9  -1    9.60    0.70
  -2  -9  -2  655.60   26.62
  -2  -9  -2  648.50   26.36
  -2  -9  -3   36.00    1.56
  -2  -9  -3   32.91    1.46
  -2  -9  -9   22.33    1.04
  -2  -9  -9   25.01    1.14
  -2  -9 -10  153.30    6.30
  -2  -9 -10  155.70    6.39
  -2  -9 -11   66.82    2.82
   2   9  11   78.60    3.29
  -2  -9 -12  232.40    9.49
   2   9  12  253.00   10.32
  -2  -9 -13   26.86    1.27
   2   9  13   31.49    1.46
  -2  -9 -14  122.10    5.05
   2   9  14  130.60    5.40
  -2  -9 -15    1.49    0.65
   2   9  15    2.20    0.68
  -2  -9 -16  172.90    7.14
   2   9  16  179.90    7.40
  -2  -9 -17   -0.12    0.62
   2   9  17    0.14    0.71
  -2  -9 -18  137.60    5.73
   2   9  18  149.10    6.19
  -2  -9 -19   20.48    1.20
   2   9  19   22.73    1.35
  -2  -9 -20   67.15    2.95
   2   9  20   73.49    3.22
  -2  -9 -21   36.25    1.81
   2   9  21   39.62    1.98
  -2  -9 -22  143.70    6.00
   2   9  22  152.80    6.39
  -2  -9 -23   27.86    1.54
   2   9  23   29.93    1.66
  -2  -9 -24    6.73    0.94
   2   9  24    7.61    1.06
  -2  -9 -25    1.51    0.85
   2   9  25    1.81    1.01
  -2  -9 -26   16.28    1.24
   2   9  26   17.46    1.41
  -2  -9 -27   12.78    1.14
   2   9  27   10.52    1.26
  -2  -9 -28    8.07    1.03
   2   9  28    8.50    1.25
  -2  -9 -29   28.41    1.60
   2   9  29   28.60    1.79
  -2  -9 -30    3.21    1.00
   2   9  30    1.97    1.14
  -2  -9 -31    1.86    0.99
   2   9  31    2.17    1.15
  -2  -9 -32   18.40    1.30
   2   9  32   20.11    1.56
  -2  -9 -33    5.72    1.15
  -2 -10  31   11.14    1.24
   2  10 -31   12.02    1.03
  -2 -10  30    1.12    1.10
   2  10 -30    0.08    0.83
  -2 -10  29    1.09    1.13
   2  10 -29    1.15    0.90
  -2 -10  28    0.54    1.11
   2  10 -28    0.85    0.86
  -2 -10  27    3.27    1.18
   2  10 -27   -0.42    0.85
  -2 -10  26    8.53    1.28
   2  10 -26   10.07    1.10
  -2 -10  25    0.37    1.07
   2  10 -25    1.95    0.90
  -2 -10  24   -0.52    1.23
   2  10 -24    1.68    0.91
  -2 -10  23    5.14    1.19
   2  10 -23    5.37    1.01
  -2 -10  22   10.88    1.35
   2  10 -22   11.60    1.10
  -2 -10  21   51.33    2.56
   2  10 -21   50.08    2.41
  -2 -10  20   10.89    1.24
   2  10 -20   23.74    1.48
  -2 -10  19    2.94    1.11
   2  10 -19    3.39    0.93
  -2 -10  18   16.19    1.55
   2  10 -18   18.02    1.28
  -2 -10  17    2.67    1.22
   2  10 -17    3.48    0.92
  -2 -10  16    4.00    1.21
   2  10 -16    4.45    0.95
  -2 -10  15   28.73    1.78
   2  10 -15   28.17    1.58
  -2 -10  14    0.73    1.06
   2  10 -14    1.84    0.88
  -2 -10  13   28.45    1.73
   2  10 -13   24.97    1.48
  -2 -10  12    5.56    1.07
   2  10 -12    6.07    0.85
  -2 -10  11    4.93    1.02
   2  10 -11    6.22    0.89
  -2 -10  10    3.91    0.93
   2  10 -10    4.63    0.88
  -2 -10   9   66.97    3.04
   2  10  -9   69.21    3.04
  -2 -10   8    4.10    0.95
   2  10  -8    3.40    0.84
  -2 -10   7    9.35    0.99
  -2 -10   6   23.19    1.31
  -2 -10   6   22.94    1.28
  -2 -10   5   15.98    1.02
  -2 -10   5   15.13    1.09
  -2 -10   4    8.11    0.85
  -2 -10   4    9.40    0.91
  -2 -10   3    6.00    0.74
  -2 -10   3    6.95    0.80
  -2 -10   2    9.92    0.81
  -2 -10   2   10.64    0.88
  -2 -10   1    4.61    0.67
  -2 -10   1    6.14    0.75
  -2 -10   0  108.60    4.52
  -2 -10   0   98.65    4.13
  -2 -10  -1    5.96    0.59
  -2 -10  -1    5.81    0.60
  -2 -10  -2    9.08    0.63
  -2 -10  -2    9.48    0.62
  -2 -10  -3    4.08    0.48
  -2 -10  -3    3.19    0.48
  -2 -10  -4   10.25    0.61
  -2 -10  -4    8.56    0.55
  -2 -10 -11    3.63    0.52
  -2 -10 -11    3.90    0.49
  -2 -10 -12    6.23    0.59
  -2 -10 -12    5.70    0.55
  -2 -10 -13   27.08    1.29
  -2 -10 -14    0.30    0.53
   2  10  14    0.62    0.61
  -2 -10 -15   25.46    1.27
   2  10  15   27.27    1.38
  -2 -10 -16    5.00    0.68
   2  10  16    4.19    0.72
  -2 -10 -17    2.29    0.67
   2  10  17    2.95    0.79
  -2 -10 -18   14.33    0.99
   2  10  18   16.94    1.10
  -2 -10 -19    3.85    0.79
   2  10  19    3.86    0.81
  -2 -10 -20    2.44    0.82
   2  10  20    4.20    0.81
  -2 -10 -21   46.18    2.18
   2  10  21   46.19    2.20
  -2 -10 -22    4.80    0.86
   2  10  22    8.77    1.03
  -2 -10 -23    2.17    0.87
   2  10  23    3.03    0.96
  -2 -10 -24   -0.12    0.84
   2  10  24   -0.03    0.95
  -2 -10 -25    1.61    0.93
   2  10  25    2.49    1.04
  -2 -10 -26    8.71    1.05
   2  10  26    7.89    1.17
  -2 -10 -27   -1.71    0.97
   2  10  27    1.43    1.13
  -2 -10 -28    1.89    0.98
   2  10  28    1.38    1.18
  -2 -10 -29    1.50    1.04
   2  10  29   -0.16    1.14
  -2 -10 -30    0.26    1.03
   2  10  30    0.30    1.21
  -2 -10 -31   12.88    1.25
   2  10  31   12.53    1.38
  -2 -11  29   32.33    1.85
   2  11 -29   31.82    1.67
  -2 -11  28    0.50    1.11
   2  11 -28    0.31    0.88
  -2 -11  27   78.31    3.60
   2  11 -27   79.92    3.52
  -2 -11  26    3.58    1.12
   2  11 -26    2.77    0.93
  -2 -11  25   45.76    2.40
   2  11 -25   45.51    2.24
  -2 -11  24    4.39    1.27
   2  11 -24    4.90    0.96
  -2 -11  23   34.89    2.08
   2  11 -23   36.68    1.92
  -2 -11  22    2.24    1.14
   2  11 -22    4.14    0.98
  -2 -11  21  134.60    5.80
   2  11 -21  134.70    5.71
  -2 -11  20   -0.80    1.05
   2  11 -20    0.24    0.97
  -2 -11  19  116.10    5.05
   2  11 -19  117.10    5.02
  -2 -11  18   11.95    1.38
   2  11 -18   12.92    1.18
  -2 -11  17   57.33    2.81
   2  11 -17   58.58    2.72
  -2 -11  16    8.17    1.26
   2  11 -16    4.99    0.94
  -2 -11  15   77.03    3.50
   2  11 -15   70.96    3.21
  -2 -11  14    3.61    1.14
   2  11 -14    4.84    0.96
  -2 -11  13   39.28    2.10
   2  11 -13   39.28    1.98
  -2 -11  12   65.16    3.07
   2  11 -12   64.19    2.90
  -2 -11  11  196.60    8.22
   2  11 -11  195.30    8.09
  -2 -11  10   22.53    1.48
   2  11 -10   22.73    1.39
  -2 -11   9   14.27    1.21
  -2 -11   8   11.45    1.03
  -2 -11   8   13.87    1.15
  -2 -11   7    1.82    0.80
  -2 -11   7    2.76    0.90
  -2 -11   6   51.47    2.36
  -2 -11   6   45.01    2.15
  -2 -11   5    0.61    0.70
  -2 -11   5    1.58    0.88
  -2 -11   4    6.76    0.75
  -2 -11   4    7.28    0.95
  -2 -11   3    6.24    0.80
  -2 -11   3    8.47    0.93
  -2 -11   2   94.75    3.99
  -2 -11   2   93.13    3.96
  -2 -11   1  102.80    4.31
  -2 -11   1   97.26    4.12
  -2 -11   0  228.40    9.33
  -2 -11   0  228.50    9.38
  -2 -11  -1   93.43    3.90
  -2 -11  -1   91.14    3.84
  -2 -11  -2   86.65    3.61
  -2 -11  -2   83.83    3.53
  -2 -11  -3    4.51    0.56
  -2 -11  -3    4.80    0.57
  -2 -11  -4    6.59    0.53
  -2 -11  -4    5.41    0.49
  -2 -11  -9   11.81    0.62
  -2 -11 -13   34.13    1.53
  -2 -11 -13   36.06    1.60
  -2 -11 -14    2.97    0.54
  -2 -11 -14    3.27    0.54
  -2 -11 -15   65.41    2.79
  -2 -11 -15   67.17    2.87
  -2 -11 -16    4.38    0.66
   2  11  16    4.29    0.66
  -2 -11 -17   56.07    2.48
   2  11  17   55.28    2.44
  -2 -11 -18   10.79    0.89
   2  11  18   12.30    0.98
  -2 -11 -19  113.30    4.75
   2  11  19  114.20    4.78
  -2 -11 -20    1.60    0.83
   2  11  20    0.83    0.85
  -2 -11 -21  131.60    5.52
   2  11  21  129.60    5.46
  -2 -11 -22    4.38    0.95
   2  11  22    4.44    1.03
  -2 -11 -23   36.87    1.93
   2  11  23   38.02    1.97
  -2 -11 -24    3.70    1.04
   2  11  24    3.09    1.06
  -2 -11 -25   39.25    2.00
   2  11  25   39.73    2.01
  -2 -11 -26    1.14    0.93
   2  11  26    3.39    1.13
  -2 -11 -27   73.90    3.30
   2  11  27   77.66    3.50
  -2 -11 -28    0.37    1.04
   2  11  28    0.12    1.21
  -2 -11 -29   28.68    1.69
   2  11  29   31.85    1.91
  -2 -12  27    5.67    1.19
   2  12 -27    3.34    1.02
  -2 -12  26   20.05    1.48
   2  12 -26   18.62    1.28
  -2 -12  25    1.12    1.13
   2  12 -25    0.91    0.88
  -2 -12  24   -0.02    1.10
   2  12 -24    0.42    0.91
  -2 -12  23    6.06    1.14
   2  12 -23    7.34    1.04
  -2 -12  22   10.70    1.37
   2  12 -22   12.85    1.19
  -2 -12  21    0.89    1.15
   2  12 -21    0.43    0.91
  -2 -12  20    5.20    1.24
   2  12 -20    1.78    1.00
  -2 -12  19    1.93    1.09
   2  12 -19    3.19    1.01
  -2 -12  18    0.56    1.07
   2  12 -18    2.62    1.03
  -2 -12  17   26.66    1.83
   2  12 -17   28.70    1.67
  -2 -12  16   18.88    1.60
   2  12 -16   25.37    1.55
  -2 -12  15    9.34    1.29
   2  12 -15   14.18    1.22
  -2 -12  14   18.79    1.47
   2  12 -14   21.32    1.44
  -2 -12  13   11.14    1.31
   2  12 -13   15.16    1.26
  -2 -12  12    5.76    1.21
  -2 -12  11    2.79    1.13
  -2 -12  11    1.48    0.81
  -2 -12  10    2.44    0.84
  -2 -12  10    2.21    0.99
  -2 -12   9    9.95    0.95
  -2 -12   9    9.42    1.19
  -2 -12   8    2.20    0.80
  -2 -12   8    1.48    0.96
  -2 -12   7    5.41    0.96
  -2 -12   7    7.28    0.83
  -2 -12   6   89.01    3.78
  -2 -12   6   90.12    3.92
  -2 -12   5   28.16    1.57
  -2 -12   5   31.19    1.60
  -2 -12   4   53.49    2.40
  -2 -12   4   49.73    2.35
  -2 -12   3    1.07    0.69
  -2 -12   3    0.87    0.83
  -2 -12   2    8.34    0.79
  -2 -12   2    7.61    0.88
  -2 -12   1   13.99    0.96
  -2 -12   1   14.44    1.02
  -2 -12   0   32.95    1.56
  -2 -12   0   31.16    1.52
  -2 -12  -1   14.25    0.90
  -2 -12  -1   12.80    0.90
  -2 -12  -2    7.60    0.63
  -2 -12  -2    8.28    0.72
  -2 -12  -3    1.51    0.52
  -2 -12  -3    1.55    0.53
  -2 -12 -17   25.10    1.24
  -2 -12 -17   23.72    1.18
  -2 -12 -18    0.57    0.65
  -2 -12 -18    0.30    0.64
  -2 -12 -19    1.61    0.73
  -2 -12 -20   -0.69    0.76
   2  12  20    1.18    0.82
  -2 -12 -21    0.56    0.81
   2  12  21    1.59    0.83
  -2 -12 -22   12.61    1.06
   2  12  22   12.15    1.12
  -2 -12 -23    6.18    1.00
   2  12  23    8.57    1.05
  -2 -12 -24    0.63    1.00
   2  12  24    0.03    0.93
  -2 -12 -25   -0.45    0.98
   2  12  25    1.42    0.96
  -2 -12 -26   15.89    1.38
   2  12  26   15.75    1.30
  -2 -12 -27    4.98    1.23
   2  12  27    2.20    1.26
  -2 -13  24   11.58    1.32
  -2 -13  23    0.20    1.16
   2  13 -23    7.31    1.12
  -2 -13  22   10.22    1.39
   2  13 -22    6.89    1.04
  -2 -13  21  100.80    4.45
   2  13 -21  107.70    4.63
  -2 -13  20   13.93    1.40
   2  13 -20   12.70    1.14
  -2 -13  19   25.65    1.65
   2  13 -19   22.26    1.49
  -2 -13  18   60.09    2.92
   2  13 -18   62.08    2.89
  -2 -13  17   23.83    1.70
   2  13 -17   27.39    1.65
  -2 -13  16   68.27    3.24
   2  13 -16   71.23    3.18
  -2 -13  15   54.62    2.78
  -2 -13  14   17.56    1.57
  -2 -13  14   18.16    1.26
  -2 -13  13   39.27    2.04
  -2 -13  13   44.42    2.38
  -2 -13  12   57.77    2.69
  -2 -13  12   62.99    3.04
  -2 -13  11    2.41    1.20
  -2 -13  11    0.54    0.87
  -2 -13  10   85.75    3.72
  -2 -13  10   88.37    3.95
  -2 -13   9   35.70    1.80
  -2 -13   9   37.23    2.06
  -2 -13   8  181.50    7.52
  -2 -13   8  170.50    7.15
  -2 -13   7   61.80    2.79
  -2 -13   7   58.97    2.76
  -2 -13   6   25.92    1.45
  -2 -13   6   29.50    1.71
  -2 -13   5   16.58    1.13
  -2 -13   5   15.58    1.27
  -2 -13   4    6.52    0.92
  -2 -13   4    7.39    1.02
  -2 -13   3    3.24    0.80
  -2 -13   3    3.17    0.85
  -2 -13   2  153.60    6.36
  -2 -13   2  154.70    6.45
  -2 -13   1    4.24    0.80
  -2 -13   1    3.55    0.80
  -2 -13   0  155.00    6.41
  -2 -13   0  146.00    6.07
  -2 -13  -1    3.08    0.65
  -2 -13  -1    3.10    0.74
  -2 -13  -2  157.30    6.51
  -2 -13  -2  144.10    5.98
  -2 -13 -22    3.06    0.66
  -2 -13 -23    0.96    0.72
  -2 -14  21   16.26    1.48
  -2 -14  20    0.16    1.01
  -2 -14  19   14.17    1.37
  -2 -14  18   10.01    1.02
  -2 -14  18    7.37    1.22
  -2 -14  17    2.39    0.90
  -2 -14  17    3.17    1.10
  -2 -14  16   22.44    1.59
  -2 -14  16   23.33    1.41
  -2 -14  15   13.13    1.12
  -2 -14  15   13.35    1.41
  -2 -14  14    2.14    0.97
  -2 -14  14    3.05    1.19
  -2 -14  13    5.18    1.37
  -2 -14  13    2.65    0.94
  -2 -14  12    0.34    1.31
  -2 -14  12   -0.50    0.91
  -2 -14  11    4.74    0.99
  -2 -14  11    4.61    1.30
  -2 -14  10   10.53    1.08
  -2 -14  10    7.94    1.28
  -2 -14   9    4.10    0.97
  -2 -14   9    3.13    1.26
  -2 -14   8    1.78    0.95
  -2 -14   8    3.62    1.17
  -2 -14   7    0.10    1.15
  -2 -14   7   -0.62    0.89
  -2 -14   6    2.70    1.16
  -2 -14   6    1.98    0.86
  -2 -14   5    3.75    0.94
  -2 -14   5    4.99    1.16
  -2 -14   4    1.45    0.89
  -2 -14   4    1.48    1.03
  -2 -14   3    7.32    1.02
  -2 -14   3    5.49    0.94
  -2 -14   2    5.66    0.85
  -2 -14   2    8.51    0.98
  -2 -14   1   11.49    0.99
  -2 -14   1   12.60    0.92
  -2 -14   0   13.13    0.92
  -2 -14   0   11.95    0.98
  -2 -14  -1   10.04    0.77
  -2 -14  -1   10.40    0.82
  -2 -15  17   15.76    1.24
  -2 -15  17   15.89    1.46
  -2 -15  16    5.87    1.00
  -2 -15  16    8.25    1.26
  -2 -15  15    4.62    0.98
  -2 -15  15    5.10    1.24
  -2 -15  14   14.70    1.22
  -2 -15  14   15.24    1.46
  -2 -15  13    1.10    0.98
  -2 -15  13   -1.37    1.17
  -2 -15  12   80.34    3.52
  -2 -15  12   84.93    3.82
  -2 -15  11   24.49    1.50
  -2 -15  11   22.61    1.54
  -2 -15  10    2.45    1.02
  -2 -15  10    2.95    1.13
  -2 -15   9    6.25    1.04
  -2 -15   9    7.35    1.25
  -2 -15   8    7.28    1.00
  -2 -15   8    6.58    1.20
  -2 -15   7    5.05    1.04
  -2 -15   7    5.12    1.29
  -2 -15   6   99.83    4.28
  -2 -15   6  102.40    4.50
  -2 -15   5    0.79    0.95
  -2 -15   5    0.26    1.15
  -2 -15   4   41.63    2.14
  -2 -15   4   39.63    1.98
  -2 -15   3    1.81    1.05
  -2 -15   3    4.63    0.85
  -2 -15   2   17.98    1.15
  -2 -15   2   16.61    1.18
  -2 -15   1   -0.40    0.68
  -2 -15   1    1.28    0.76
  -2 -16  11   10.56    1.16
  -2 -16  11   11.33    1.38
  -2 -16  10    0.53    0.96
  -2 -16  10    0.70    1.22
  -2 -16   9    4.24    1.13
  -2 -16   9    2.84    1.23
  -2 -16   8   -0.58    1.03
  -2 -16   8    1.14    1.16
  -2 -16   7    0.80    0.99
  -2 -16   7    3.37    1.12
  -2 -16   6   16.92    1.22
  -2 -16   6   17.72    1.38
  -2 -16   5    1.67    1.12
  -2 -16   5    1.78    0.99
  -2 -16   4    1.49    1.01
  -2 -16   4    4.96    1.05
  -2 -16   3    0.04    0.89
  -2 -16   2    9.46    0.90
   3 -16  -8   -0.44    0.93
   3 -16  -8    0.77    1.10
   3 -16  -7   18.79    1.40
   3 -16  -7   19.26    1.30
   3 -16  -6    3.02    0.97
   3 -16  -6    1.87    0.98
   3 -16  -5   50.16    2.35
   3 -16  -5   47.99    2.37
   3 -16  -4   -0.57    1.05
   3 -16  -4   -0.52    1.01
   3 -16  -3    7.25    1.11
   3 -16  -3    5.81    1.17
   3 -16  -2    2.13    1.04
   3 -16  -2    2.66    1.00
   3 -16  -1   10.31    1.23
   3 -16  -1   10.06    1.09
   3 -16   0   -1.64    0.98
   3 -16   0    0.27    0.85
   3 -16   1    6.71    1.10
   3 -16   1    7.08    1.13
   3 -16   2    3.68    0.96
   3 -16   2    1.47    0.99
   3 -16   3    5.76    1.19
   3 -16   3    6.35    1.05
   3 -16   4   -1.86    0.98
   3 -16   4   -0.29    1.10
   3 -16   5   49.40    2.46
   3 -16   5   51.44    2.43
   3 -16   6    2.26    1.22
   3 -16   6    1.50    0.92
   3 -16   7   22.58    1.38
   3 -16   7   21.26    1.50
   3 -16   8    0.02    1.09
   3 -16   8    1.16    1.00
   3 -16   9   -2.02    1.10
   3 -15 -15   17.48    1.37
   3 -15 -15   16.72    1.22
   3 -15 -14   59.25    2.73
   3 -15 -14   58.78    2.68
   3 -15 -13   16.95    1.28
   3 -15 -13   17.34    1.30
   3 -15 -12    6.50    1.04
   3 -15 -12    7.44    0.96
   3 -15 -11    1.84    0.97
   3 -15 -11   -0.25    0.90
   3 -15 -10   21.05    1.41
   3 -15 -10   21.11    1.43
   3 -15  -9   45.34    2.24
   3 -15  -9   47.92    2.34
   3 -15  -8    3.15    1.07
   3 -15  -8    4.94    1.12
   3 -15  -7   10.41    1.20
   3 -15  -7   10.63    1.18
   3 -15  -6    1.76    1.15
   3 -15  -6    0.27    1.09
   3 -15  -5   -0.12    1.12
   3 -15  -5    2.58    1.05
   3 -15  -4   25.69    1.66
   3 -15  -4   30.23    1.74
   3 -15  -3   33.88    1.88
   3 -15  -3   35.24    1.93
   3 -15  -2   10.20    1.17
   3 -15  -2    9.50    1.12
   3 -15  -1    2.59    1.13
   3 -15  -1    1.33    0.91
   3 -15   0    0.68    1.06
   3 -15   0    1.12    0.90
   3 -15   1    4.65    1.12
   3 -15   1    2.57    1.07
   3 -15   2    6.59    1.22
   3 -15   2    9.58    1.15
   3 -15   3   30.83    1.78
   3 -15   3   31.75    1.77
   3 -15   4   24.65    1.58
   3 -15   4   25.66    1.57
   3 -15   5    1.31    1.17
   3 -15   5    1.81    0.99
   3 -15   6   -0.76    1.12
   3 -15   6    1.21    0.98
   3 -15   7   11.27    1.31
   3 -15   7    8.82    1.09
   3 -15   8    2.90    1.01
   3 -15   8    0.97    0.95
   3 -15   9   48.02    2.35
   3 -15   9   48.01    2.27
   3 -15  10   20.02    1.36
   3 -15  10   19.49    1.36
   3 -15  11    0.77    0.86
   3 -15  11   -0.16    1.02
   3 -15  12    6.39    1.06
   3 -15  12    8.01    1.08
   3 -15  13   16.72    1.36
   3 -15  13   19.68    1.26
   3 -15  14   62.34    2.84
   3 -15  14   63.04    2.83
  -3  14  20    5.16    1.23
   3 -14 -20    8.63    1.12
  -3  14  19   22.39    1.54
   3 -14 -19   19.32    1.34
  -3  14  18    1.87    1.07
   3 -14 -18    1.24    0.90
  -3  14  17    6.45    1.11
   3 -14 -17    6.94    0.94
  -3  14  16   48.66    2.36
   3 -14 -16   46.49    2.27
   3 -14 -15    1.70    0.96
   3 -14 -14   71.54    3.21
   3 -14 -13   28.03    1.69
   3 -14 -13   29.73    1.73
   3 -14 -12    6.13    1.09
   3 -14 -12    6.64    1.03
   3 -14 -11    2.50    1.09
   3 -14 -11    2.40    0.96
   3 -14 -10   15.62    1.32
   3 -14 -10   15.23    1.32
   3 -14  -9    5.78    1.03
   3 -14  -9    4.61    0.97
   3 -14  -8    5.33    1.06
   3 -14  -8    3.91    1.04
   3 -14  -7    7.14    1.11
   3 -14  -7    6.13    0.98
   3 -14  -6   22.50    1.47
   3 -14  -6   21.34    1.46
   3 -14  -5    3.14    1.10
   3 -14  -5    2.25    1.01
   3 -14  -4    3.37    1.19
   3 -14  -4    2.27    1.00
   3 -14  -3    5.09    0.97
   3 -14  -3    6.30    1.17
   3 -14  -2    9.56    1.20
   3 -14  -2   10.34    1.15
   3 -14  -1    6.92    1.05
   3 -14  -1    7.38    1.10
   3 -14   0   -0.35    0.95
   3 -14   0    0.88    0.94
   3 -14   1    6.97    1.09
   3 -14   1    6.62    1.18
   3 -14   2    9.75    1.15
   3 -14   2    7.72    1.15
   3 -14   3    4.42    1.05
   3 -14   3    7.35    1.19
   3 -14   4    1.30    0.98
   3 -14   4    2.11    1.11
   3 -14   5    0.95    1.01
   3 -14   5    3.90    0.95
   3 -14   6   22.42    1.45
   3 -14   6   22.86    1.49
   3 -14   7    6.80    1.01
   3 -14   7    5.55    1.16
   3 -14   8    5.16    1.06
   3 -14   8    7.02    1.17
   3 -14   9    5.59    1.08
   3 -14   9    4.50    1.03
   3 -14  10   14.88    1.30
   3 -14  10   13.41    1.16
   3 -14  11    2.88    1.00
   3 -14  11    1.76    1.01
   3 -14  12    3.74    1.01
   3 -14  12    5.39    0.99
   3 -14  13   28.77    1.74
   3 -14  13   32.23    1.77
   3 -14  15    0.89    1.11
   3 -14  15    3.70    0.91
   3 -14  17    7.03    0.99
   3 -14  17    5.35    1.07
   3 -14  18    1.05    0.97
   3 -14  18    1.47    0.85
   3 -14  19   21.05    1.28
   3 -14  19   20.46    1.45
   3 -14  20   10.29    1.00
   3 -14  20   10.49    1.15
  -3  13  23   10.78    1.09
   3 -13 -23   11.64    1.13
  -3  13  22    9.40    1.17
   3 -13 -22    9.66    1.14
  -3  13  21   15.79    1.36
   3 -13 -21   21.77    1.48
  -3  13  20   37.95    2.02
   3 -13 -20   33.62    1.86
  -3  13  19    9.65    1.18
   3 -13 -19   11.25    1.14
  -3  13  18   21.20    1.49
   3 -13 -18   20.10    1.41
  -3  13  17   18.41    1.42
   3 -13 -17   18.94    1.39
  -3  13  16    2.87    0.99
   3 -13 -16    2.95    0.99
  -3  13  15   10.30    1.21
   3 -13 -15    9.95    1.15
  -3  13  14   27.82    1.67
   3 -13 -14   25.85    1.63
  -3  13  13    2.28    1.07
   3 -13 -13    2.80    0.97
   3 -13 -12    2.89    1.03
   3 -13 -11   12.27    1.18
   3 -13 -10    1.22    1.04
   3 -13 -10    4.68    1.07
   3 -13  -9    3.86    0.98
   3 -13  -9    3.04    1.07
   3 -13  -8    5.45    1.04
   3 -13  -8    5.29    0.99
   3 -13  -7   32.64    1.81
   3 -13  -7   31.29    1.71
   3 -13  -6    6.56    1.11
   3 -13  -6    5.76    1.07
   3 -13  -5  135.60    5.75
   3 -13  -5  134.90    5.70
   3 -13  -4   29.33    1.71
   3 -13  -4   31.57    1.74
   3 -13  -3   41.22    2.12
   3 -13  -3   40.38    2.12
   3 -13  -2   19.42    1.41
   3 -13  -2   18.78    1.35
   3 -13  -1   27.85    1.68
   3 -13  -1   26.99    1.58
   3 -13   0    0.45    0.96
   3 -13   0    0.65    0.94
   3 -13   1   29.30    1.67
   3 -13   1   33.91    1.81
   3 -13   2   23.61    1.50
   3 -13   2   21.90    1.43
   3 -13   3   42.28    2.15
   3 -13   3   41.09    2.08
   3 -13   4   31.07    1.79
   3 -13   4   31.43    1.73
   3 -13   5  136.30    5.82
   3 -13   5  137.10    5.76
   3 -13   6    7.28    1.09
   3 -13   6    5.23    0.93
   3 -13   7   31.97    1.79
   3 -13   7   31.02    1.67
   3 -13   8    5.10    0.95
   3 -13   8    8.19    1.16
   3 -13   9    4.35    1.00
   3 -13   9    5.34    1.20
   3 -13  10    6.58    1.19
   3 -13  10    3.19    0.91
   3 -13  11   12.34    1.24
   3 -13  11    9.90    1.11
   3 -13  12    3.00    1.03
   3 -13  12    3.11    0.88
   3 -13  13    0.99    1.04
   3 -13  13    0.75    0.94
   3 -13  14   26.89    1.65
   3 -13  14   29.54    1.64
   3 -13  15    9.88    1.31
   3 -13  15   10.92    1.07
   3 -13  16    2.62    0.92
   3 -13  16    1.88    1.09
   3 -13  17   17.77    1.43
   3 -13  17   21.20    1.36
   3 -13  18   19.74    1.49
   3 -13  18   21.42    1.36
   3 -13  19   12.42    1.25
   3 -13  19    9.48    0.97
   3 -13  20   34.58    1.92
   3 -13  20   35.21    1.79
   3 -13  21   18.32    1.34
   3 -13  21   19.50    1.23
   3 -13  22    8.28    1.05
   3 -13  22   10.16    0.98
   3 -13  23    8.70    1.00
   3 -13  23    7.75    1.05
  -3  12  26   15.84    1.29
   3 -12 -26   11.57    1.17
  -3  12  25   12.41    1.17
   3 -12 -25   12.17    1.14
  -3  12  24    0.26    1.10
   3 -12 -24    1.36    0.97
  -3  12  23    8.16    1.25
   3 -12 -23    9.87    1.08
  -3  12  22    8.75    1.24
   3 -12 -22    9.94    1.12
  -3  12  21   36.26    1.98
   3 -12 -21   35.37    1.94
  -3  12  20    8.76    1.16
   3 -12 -20    6.67    1.10
  -3  12  19    2.75    1.09
   3 -12 -19    4.51    1.00
  -3  12  18   22.50    1.47
   3 -12 -18   19.63    1.32
  -3  12  17   19.90    1.41
   3 -12 -17   16.91    1.33
  -3  12  16   -0.08    1.03
   3 -12 -16    0.14    0.95
  -3  12  15   23.31    1.50
   3 -12 -15   20.85    1.42
  -3  12  14   19.18    1.39
   3 -12 -14   18.38    1.31
  -3  12  13   31.88    1.80
   3 -12 -13   31.60    1.75
  -3  12  12    0.92    0.91
   3 -12 -12    1.23    0.98
  -3  12  11   91.77    4.02
   3 -12 -11   96.07    4.20
  -3  12  10    8.85    1.08
   3 -12 -10   10.21    1.11
   3 -12  -9   37.03    1.98
   3 -12  -8   32.09    1.76
   3 -12  -8   33.41    1.78
   3 -12  -7   20.22    1.45
   3 -12  -7   19.18    1.36
   3 -12  -6   13.44    1.28
   3 -12  -6   11.50    1.12
   3 -12  -5  184.10    7.70
   3 -12  -5  189.20    7.84
   3 -12  -4    0.07    0.99
   3 -12  -4   -0.15    0.82
   3 -12  -3   58.87    2.78
   3 -12  -3   58.04    2.70
   3 -12  -2   43.74    2.22
   3 -12  -2   44.25    2.14
   3 -12  -1   59.40    2.81
   3 -12  -1   55.04    2.58
   3 -12   0    1.50    1.02
   3 -12   0    0.39    0.92
   3 -12   1   54.55    2.62
   3 -12   1   52.05    2.49
   3 -12   2   47.36    2.30
   3 -12   2   46.29    2.25
   3 -12   3   60.73    2.81
   3 -12   3   60.07    2.78
   3 -12   4    0.84    0.96
   3 -12   4    0.39    0.96
   3 -12   6   13.95    1.26
   3 -12   6   11.35    1.16
   3 -12   7   19.29    1.44
   3 -12   7   21.10    1.41
   3 -12   8   31.17    1.82
   3 -12   8   31.15    1.72
   3 -12   9   36.42    1.98
   3 -12   9   38.86    2.00
   3 -12  10    9.54    1.25
   3 -12  10    9.46    1.07
   3 -12  11  101.40    4.36
   3 -12  11   90.71    4.02
   3 -12  12    0.35    1.01
   3 -12  12    1.14    0.78
   3 -12  13   31.77    1.78
   3 -12  13   34.76    1.75
   3 -12  14   18.81    1.40
   3 -12  14   20.10    1.31
   3 -12  15   19.46    1.43
   3 -12  15   20.62    1.29
   3 -12  16    2.24    1.08
   3 -12  16    1.32    0.80
   3 -12  17   15.84    1.40
   3 -12  17   18.04    1.22
   3 -12  18   18.91    1.42
   3 -12  18   21.34    1.34
   3 -12  19    2.28    1.12
   3 -12  19    4.06    0.95
   3 -12  20    6.46    1.13
   3 -12  20    7.50    1.02
   3 -12  21   34.19    1.92
   3 -12  21   35.37    1.82
   3 -12  22    9.24    1.19
   3 -12  22    9.19    1.00
   3 -12  23    8.12    1.25
   3 -12  23    9.89    1.01
   3 -12  24    1.46    0.82
   3 -12  24    0.42    1.05
   3 -12  25   13.42    1.32
   3 -12  25   15.36    1.10
   3 -12  26   16.09    1.23
   3 -12  26   13.80    1.06
  -3  11  28    8.42    1.09
   3 -11 -28    8.60    1.04
  -3  11  27    1.15    1.16
   3 -11 -27   -0.12    0.85
  -3  11  26    8.03    1.10
   3 -11 -26    7.54    0.97
  -3  11  25   18.21    1.36
   3 -11 -25   21.87    1.35
  -3  11  24   26.95    1.73
   3 -11 -24   27.88    1.58
  -3  11  23    8.70    1.21
   3 -11 -23   10.87    1.14
  -3  11  22    3.01    1.06
   3 -11 -22    1.15    0.92
  -3  11  21   25.24    1.60
   3 -11 -21   27.39    1.61
  -3  11  20   43.42    2.25
   3 -11 -20   36.90    1.94
  -3  11  19  169.80    7.12
   3 -11 -19  166.30    6.96
  -3  11  18   44.12    2.23
   3 -11 -18   44.41    2.20
  -3  11  17   11.54    1.12
   3 -11 -17    9.93    1.13
  -3  11  16   26.76    1.61
   3 -11 -16   26.00    1.62
  -3  11  15   10.35    1.08
   3 -11 -15   12.84    1.16
  -3  11  14   71.79    3.25
   3 -11 -14   72.29    3.26
  -3  11  13   31.85    1.79
   3 -11 -13   35.65    1.85
  -3  11  12    1.72    0.94
   3 -11 -12    2.30    0.97
  -3  11  11   71.92    3.26
   3 -11 -11   61.96    2.85
  -3  11  10   46.55    2.29
   3 -11 -10   48.02    2.35
  -3  11   9  141.80    5.99
   3 -11  -9  134.40    5.72
  -3  11   8    9.26    1.06
   3 -11  -8    9.06    1.22
   3 -11  -7   89.84    3.98
   3 -11  -6    5.01    1.01
   3 -11  -6    4.69    0.97
   3 -11  -5  285.40   11.73
   3 -11  -5  283.00   11.63
   3 -11  -4   17.16    1.30
   3 -11  -4   17.92    1.32
   3 -11  -3   29.64    1.62
   3 -11  -3   28.80    1.59
   3 -11  -2    0.40    0.86
   3 -11  -2    2.43    0.86
   3 -11  -1  139.50    5.89
   3 -11  -1  137.10    5.77
   3 -11   0    0.05    0.93
   3 -11   0    0.74    0.86
   3 -11   1  133.50    5.67
   3 -11   1  151.80    6.35
   3 -11   2    2.98    0.99
   3 -11   2    4.13    0.94
   3 -11   3   25.62    1.54
   3 -11   3   31.07    1.66
   3 -11   4   18.39    1.36
   3 -11   4   16.02    1.25
   3 -11   5  282.60   11.64
   3 -11   5  285.20   11.71
   3 -11   6    2.66    1.07
   3 -11   6    2.77    1.01
   3 -11   7   87.19    3.85
   3 -11   7   84.73    3.71
   3 -11   8    8.03    1.07
   3 -11   8    8.36    0.98
   3 -11   9  138.40    5.87
   3 -11   9  130.20    5.52
   3 -11  10   39.63    2.07
   3 -11  10   40.37    2.06
   3 -11  11   56.70    2.73
   3 -11  11   63.50    2.95
   3 -11  12    1.96    1.08
   3 -11  12    3.09    1.00
   3 -11  13   33.42    1.81
   3 -11  13   30.32    1.70
   3 -11  14   68.10    3.15
   3 -11  14   70.31    3.17
   3 -11  15   13.61    1.27
   3 -11  15   10.70    1.10
   3 -11  16   23.44    1.61
   3 -11  16   28.24    1.62
   3 -11  17   12.23    1.35
   3 -11  17   12.68    1.16
   3 -11  18   43.94    2.29
   3 -11  18   41.36    2.08
   3 -11  19  164.70    6.96
   3 -11  19  180.60    7.51
   3 -11  20   35.72    1.99
   3 -11  20   37.57    1.91
   3 -11  21   25.71    1.67
   3 -11  21   27.73    1.52
   3 -11  22    0.40    1.20
   3 -11  23   12.99    1.31
   3 -11  24   29.35    1.84
   3 -11  25   18.55    1.37
  -3  11 -26    5.79    0.86
   3 -11  26    7.61    1.23
  -3  11 -27    0.35    0.84
   3 -11  27    0.41    0.98
  -3  11 -28    9.07    0.97
   3 -11  28    8.90    1.07
  -3  10  30   48.59    2.36
   3 -10 -30   45.93    2.13
  -3  10  29    1.15    1.06
   3 -10 -29    0.25    0.84
  -3  10  28    4.85    1.06
   3 -10 -28    3.09    0.97
  -3  10  27   13.34    1.34
   3 -10 -27   14.85    1.25
  -3  10  26   26.70    1.63
   3 -10 -26   27.08    1.55
  -3  10  25   23.15    1.55
   3 -10 -25   19.86    1.36
  -3  10  24   26.98    1.70
   3 -10 -24   31.02    1.71
  -3  10  23   10.81    1.15
   3 -10 -23   11.43    1.11
  -3  10  22   34.03    1.85
   3 -10 -22   36.39    1.91
  -3  10  21    6.46    1.07
   3 -10 -21    7.34    1.10
  -3  10  20   90.12    3.96
   3 -10 -20   88.16    3.89
  -3  10  19   10.92    1.28
   3 -10 -19   11.39    1.07
  -3  10  18   44.51    2.21
   3 -10 -18   51.25    2.42
  -3  10  17   14.89    1.26
   3 -10 -17   14.92    1.23
  -3  10  16   78.77    3.56
   3 -10 -16   79.09    3.53
  -3  10  15    6.72    1.05
   3 -10 -15    7.16    1.06
  -3  10  14   66.51    3.05
   3 -10 -14   71.31    3.27
  -3  10  13   23.20    1.47
   3 -10 -13   24.15    1.57
  -3  10  12   51.77    2.46
   3 -10 -12   54.74    2.59
  -3  10  11  136.60    5.77
   3 -10 -11  138.60    5.85
  -3  10  10   82.25    3.62
   3 -10 -10   79.49    3.51
  -3  10   9    8.36    1.01
   3 -10  -9    7.67    1.03
  -3  10   8    2.96    0.97
   3 -10  -8    4.43    0.86
  -3  10   7   79.56    3.53
   3 -10  -7   82.17    3.61
  -3  10   6    2.24    0.87
   3 -10  -6    2.35    0.91
   3 -10  -5    4.61    0.90
   3 -10  -4   51.60    2.43
   3 -10  -4   56.41    2.63
   3 -10  -3    2.50    0.87
   3 -10  -3    3.46    0.92
   3 -10  -2   29.56    1.66
   3 -10  -2   27.95    1.61
   3 -10  -1  225.00    9.33
   3 -10  -1  221.10    9.17
   3 -10   0   -0.19    0.87
   3 -10   0    0.26    0.95
   3 -10   1  234.00    9.70
   3 -10   1  213.10    8.85
   3 -10   2   30.24    1.77
   3 -10   2   26.84    1.58
   3 -10   3    3.64    1.02
   3 -10   3    2.61    0.97
   3 -10   4   51.57    2.50
   3 -10   4   51.81    2.48
   3 -10   5    5.75    1.04
   3 -10   5    3.37    0.91
   3 -10   6    0.52    0.85
   3 -10   6    0.98    0.87
   3 -10   7   75.39    3.38
   3 -10   7   74.38    3.29
   3 -10   8    1.57    0.95
   3 -10   8    3.88    0.84
   3 -10   9    8.03    1.07
   3 -10   9    6.83    0.91
   3 -10  10   77.58    3.49
   3 -10  10   75.87    3.35
   3 -10  11  131.70    5.63
   3 -10  11  130.20    5.49
   3 -10  12   53.57    2.59
   3 -10  12   46.86    2.22
   3 -10  13   25.37    1.62
   3 -10  13   24.15    1.42
   3 -10  14   72.94    3.37
   3 -10  14   63.20    2.87
   3 -10  15    7.19    1.11
   3 -10  15    6.89    0.98
   3 -10  16   68.83    3.08
   3 -10  16   77.76    3.50
   3 -10  17   13.27    1.37
   3 -10  17   15.61    1.21
   3 -10  18   47.32    2.41
   3 -10  19   10.26    1.21
   3 -10  20   90.59    4.03
  -3  10 -21   26.10    1.60
   3 -10  21   29.71    1.77
  -3  10 -22   93.70    4.12
   3 -10  22  129.90    5.55
  -3  10 -23   11.77    1.14
   3 -10  23   15.72    1.45
  -3  10 -24   26.24    1.54
   3 -10  24   31.49    1.88
  -3  10 -25   21.09    1.35
   3 -10  25   19.42    1.57
  -3  10 -26   25.20    1.51
   3 -10  26   28.76    1.76
  -3  10 -27   18.57    1.29
   3 -10  27   14.81    1.39
  -3  10 -28    4.06    0.88
   3 -10  28    5.37    1.05
  -3  10 -29    0.00    0.80
   3 -10  29    1.00    0.94
  -3  10 -30   48.29    2.25
   3 -10  30   47.42    2.27
  -3   9  32   33.37    1.85
   3  -9 -32   32.25    1.65
  -3   9  31    1.08    1.08
   3  -9 -31    1.67    0.79
  -3   9  30   76.08    3.40
   3  -9 -30   75.63    3.32
  -3   9  29    1.44    1.03
   3  -9 -29   -0.65    0.89
  -3   9  28    5.87    1.17
   3  -9 -28    5.67    1.09
  -3   9  27   -0.50    1.09
   3  -9 -27    0.02    0.93
  -3   9  26   34.99    1.98
   3  -9 -26   37.28    1.94
  -3   9  25    7.63    1.15
   3  -9 -25    9.13    1.06
  -3   9  24  204.80    8.53
   3  -9 -24  221.50    9.17
  -3   9  23    0.83    1.03
   3  -9 -23    1.39    0.89
  -3   9  22   94.09    4.15
   3  -9 -22  115.20    4.95
  -3   9  21   21.44    1.45
   3  -9 -21   21.54    1.43
  -3   9  20   70.50    3.20
   3  -9 -20   70.71    3.25
  -3   9  19   14.74    1.25
   3  -9 -19   14.15    1.30
  -3   9  18  110.20    4.75
   3  -9 -18  112.00    4.83
  -3   9  17    6.47    1.01
   3  -9 -17    8.89    1.09
  -3   9  16   34.76    1.84
   3  -9 -16   37.15    1.92
  -3   9  15    4.03    0.96
   3  -9 -15    2.70    0.89
  -3   9  14  235.20    9.72
   3  -9 -14  232.10    9.58
  -3   9  13   45.30    2.25
   3  -9 -13   46.77    2.29
  -3   9  12   41.62    2.07
   3  -9 -12   41.64    2.11
  -3   9  11   16.64    1.20
   3  -9 -11   16.76    1.25
  -3   9  10   72.38    3.23
   3  -9 -10   86.01    3.79
  -3   9   9  216.00    8.93
   3  -9  -9  243.70   10.06
  -3   9   8  304.60   12.49
   3  -9  -8  320.00   13.11
  -3   9   7   16.54    1.20
   3  -9  -7   13.47    1.10
  -3   9   6   10.39    1.03
   3  -9  -6   12.42    1.07
  -3   9   5   15.04    1.12
   3  -9  -5   10.83    1.06
  -3   9   4   27.98    1.56
   3  -9  -4   29.83    1.66
   3  -9  -3   83.68    3.67
   3  -9  -2   22.28    1.45
   3  -9  -2   25.05    1.50
   3  -9  -1   16.03    1.25
   3  -9  -1   15.46    1.19
   3  -9   0    2.12    0.87
   3  -9   0    1.84    0.89
   3  -9   1   18.83    1.36
   3  -9   1   15.48    1.17
   3  -9   2   22.11    1.38
   3  -9   2   21.84    1.28
   3  -9   3   98.35    4.27
   3  -9   3   93.27    3.99
   3  -9   4   30.45    1.69
   3  -9   4   26.49    1.51
   3  -9   5    7.72    0.98
   3  -9   5    6.55    0.93
   3  -9   6   11.31    1.11
   3  -9   6   10.91    1.02
   3  -9   8  309.80   12.72
   3  -9   8  306.80   12.56
   3  -9   9  231.20    9.58
   3  -9   9  217.60    8.98
   3  -9  10   69.07    3.22
   3  -9  10   68.81    3.06
   3  -9  11   14.04    1.28
   3  -9  11   14.36    1.16
   3  -9  12   45.17    2.33
   3  -9  12   39.67    2.03
   3  -9  13   47.88    2.45
   3  -9  13   42.27    2.15
   3  -9  14  221.10    9.19
   3  -9  14  220.00    9.12
   3  -9  15    2.54    1.05
   3  -9  16   36.84    2.01
  -3   9 -17    7.39    0.94
   3  -9  17    7.37    1.19
  -3   9 -18  109.90    4.75
   3  -9  18  108.00    4.77
  -3   9 -19   14.46    1.28
   3  -9  19   18.12    1.55
  -3   9 -20   66.62    3.04
   3  -9  20   74.47    3.44
  -3   9 -21   18.54    1.33
   3  -9  21   19.18    1.46
  -3   9 -22   99.22    4.33
   3  -9  22   97.72    4.33
  -3   9 -23    1.54    0.94
   3  -9  23    0.41    1.13
  -3   9 -24  197.30    8.21
   3  -9  24  201.10    8.39
  -3   9 -25    7.87    1.01
   3  -9  25    7.67    1.15
  -3   9 -26   33.80    1.73
   3  -9  26   36.08    1.99
  -3   9 -27   -0.02    0.80
   3  -9  27    2.27    1.07
  -3   9 -28    3.43    0.89
   3  -9  28    6.25    1.14
  -3   9 -29    2.45    0.82
   3  -9  29    1.82    1.06
  -3   9 -30   73.63    3.25
   3  -9  30   78.00    3.48
  -3   9 -31    0.36    0.88
   3  -9  31    0.05    0.97
  -3   9 -32   35.14    1.74
   3  -9  32   34.28    1.80
  -3   8  33    3.21    1.06
   3  -8 -33    3.25    0.85
  -3   8  32   12.64    1.28
   3  -8 -32   11.88    1.02
  -3   8  31    3.21    1.10
   3  -8 -31    3.96    0.88
  -3   8  30   15.29    1.34
   3  -8 -30   13.69    1.12
  -3   8  29    1.79    1.09
   3  -8 -29    0.42    1.00
  -3   8  28    6.49    1.19
   3  -8 -28    6.47    1.02
  -3   8  27    2.28    1.07
   3  -8 -27    1.09    0.90
  -3   8  26   87.57    3.90
   3  -8 -26   81.77    3.63
  -3   8  25   -1.31    0.99
   3  -8 -25    1.25    0.89
  -3   8  24    8.23    1.12
   3  -8 -24    6.51    1.06
  -3   8  23   -0.04    1.05
   3  -8 -23    1.27    0.92
  -3   8  22   20.14    1.48
   3  -8 -22   21.25    1.42
  -3   8  21    0.95    0.94
   3  -8 -21    0.90    1.01
  -3   8  20   72.82    3.28
   3  -8 -20   75.61    3.34
  -3   8  19    8.79    1.15
   3  -8 -19    6.77    0.97
  -3   8  18   18.33    1.35
   3  -8 -18   17.67    1.31
  -3   8  17  110.80    4.78
   3  -8 -17  117.80    5.08
  -3   8  16  109.00    4.70
   3  -8 -16  107.50    4.67
  -3   8  15   44.39    2.20
   3  -8 -15   44.14    2.23
  -3   8  14   56.56    2.62
   3  -8 -14   58.44    2.78
  -3   8  13    2.55    0.90
   3  -8 -13    4.66    1.01
  -3   8  12   46.76    2.25
   3  -8 -12   51.01    2.44
  -3   8  11  226.70    9.35
   3  -8 -11  249.90   10.29
  -3   8  10   59.31    2.78
   3  -8 -10   57.15    2.65
  -3   8   9  219.50    9.09
   3  -8  -9  246.10   10.14
  -3   8   8    2.57    0.88
   3  -8  -8    3.14    0.83
  -3   8   7   99.81    4.30
   3  -8  -7   99.26    4.25
  -3   8   6   72.50    3.23
   3  -8  -6   60.53    2.74
  -3   8   5  115.90    4.93
   3  -8  -5  116.50    4.92
  -3   8   4   13.06    1.17
   3  -8  -4   14.38    1.05
  -3   8   3   54.06    2.49
   3  -8  -3   46.53    2.18
   3  -8  -2    6.50    0.91
   3  -8  -1  201.50    8.30
   3  -8  -1  232.70    9.59
   3  -8   0    0.39    0.78
   3  -8   0    1.63    0.75
   3  -8   2    6.60    0.91
   3  -8   2    4.78    0.86
   3  -8   3   92.80    4.01
   3  -8   3   90.13    3.92
   3  -8   4   13.21    1.16
   3  -8   4   12.48    1.11
   3  -8   5  106.70    4.58
   3  -8   5  104.60    4.49
   3  -8   6   60.81    2.82
   3  -8   6   60.25    2.76
   3  -8   7  103.10    4.47
   3  -8   7  101.20    4.36
   3  -8   8    1.73    1.02
   3  -8   8    2.37    0.91
   3  -8   9  218.20    9.05
   3  -8   9  198.30    8.23
   3  -8  10   55.19    2.62
   3  -8  10   56.29    2.68
   3  -8  11  227.90    9.46
   3  -8  11  228.30    9.45
   3  -8  12   47.42    2.33
   3  -8  12   47.14    2.41
   3  -8  13    2.56    1.09
   3  -8  14   59.06    2.83
  -3   8 -15   44.16    2.14
   3  -8  15   46.25    2.36
  -3   8 -16  105.90    4.55
   3  -8  16  108.80    4.75
  -3   8 -17  109.20    4.67
   3  -8  17  105.60    4.63
  -3   8 -18   15.48    1.25
   3  -8  18   18.32    1.52
  -3   8 -19    8.54    0.97
   3  -8  19    7.25    1.24
  -3   8 -20   76.00    3.38
   3  -8  20   91.05    4.09
  -3   8 -21    1.43    0.89
   3  -8  21   -1.04    1.10
  -3   8 -22   23.05    1.47
   3  -8  22   18.70    1.55
  -3   8 -23   -0.61    0.91
   3  -8  23    0.57    1.12
  -3   8 -24    5.41    1.01
   3  -8  24    9.49    1.22
  -3   8 -25   -0.49    0.89
   3  -8  25    1.84    1.07
  -3   8 -26   79.84    3.52
   3  -8  26   96.03    4.24
  -3   8 -27    1.23    0.86
   3  -8  27   -0.05    1.08
  -3   8 -28    4.62    0.96
   3  -8  28    8.18    1.18
  -3   8 -29   -1.11    0.87
   3  -8  29    0.68    1.06
  -3   8 -30   15.96    1.17
   3  -8  30   13.17    1.27
  -3   8 -31    3.12    0.92
   3  -8  31    4.19    1.07
  -3   8 -32   10.53    0.98
   3  -8  32    9.80    1.11
  -3   8 -33    2.84    0.86
   3  -8  33    1.57    0.98
  -3   7  34    1.88    1.04
   3  -7 -34   -0.08    0.80
  -3   7  33   22.77    1.56
   3  -7 -33   24.13    1.38
  -3   7  32    1.60    1.13
   3  -7 -32    1.39    0.88
  -3   7  31   -0.59    1.10
   3  -7 -31   -0.08    0.84
  -3   7  30   -1.63    1.08
   3  -7 -30    0.59    0.86
  -3   7  29   44.05    2.27
   3  -7 -29   43.58    2.17
  -3   7  28    3.09    1.15
   3  -7 -28    1.41    1.02
  -3   7  27    4.22    1.07
   3  -7 -27    5.17    0.98
  -3   7  26   23.60    1.54
   3  -7 -26   25.95    1.48
  -3   7  25   93.45    4.13
   3  -7 -25   98.82    4.28
  -3   7  24    5.37    1.07
   3  -7 -24    6.02    1.00
  -3   7  23   33.13    1.87
   3  -7 -23   34.21    1.89
  -3   7  22   31.99    1.83
   3  -7 -22   35.86    1.93
  -3   7  21   66.35    3.06
   3  -7 -21   70.70    3.23
  -3   7  20    3.42    1.02
   3  -7 -20    2.17    0.99
  -3   7  19   33.64    1.87
   3  -7 -19   31.13    1.77
  -3   7  18    1.41    1.02
   3  -7 -18   -0.93    0.90
  -3   7  17   12.96    1.16
   3  -7 -17   12.99    1.15
  -3   7  16   17.11    1.27
   3  -7 -16   16.49    1.23
  -3   7  15  374.90   15.32
   3  -7 -15  434.60   17.72
  -3   7  14   45.58    2.24
   3  -7 -14   41.78    2.06
  -3   7  13  684.10   27.75
   3  -7 -13  581.10   23.58
  -3   7  12   64.95    2.95
   3  -7 -12   61.48    2.79
  -3   7  11  765.80   31.03
   3  -7 -11  674.20   27.33
  -3   7  10    1.22    0.84
   3  -7 -10    1.27    0.80
  -3   7   9   47.37    2.28
   3  -7  -9   45.80    2.18
  -3   7   8    8.02    0.95
   3  -7  -8    6.49    0.84
  -3   7   7  200.60    8.30
   3  -7  -7  190.60    7.87
  -3   7   6   12.35    1.08
   3  -7  -6   10.71    1.01
  -3   7   5  639.40   25.93
   3  -7  -5  704.20   28.52
  -3   7   4   17.52    1.18
   3  -7  -4   16.97    1.16
  -3   7   3  764.70   30.96
   3  -7  -3  835.50   33.83
  -3   7   2   23.38    1.42
   3  -7  -2   23.15    1.40
  -3   7   1  256.80   10.54
   3  -7  -1  274.40   11.26
   3  -7   0    1.91    0.76
   3  -7   0    1.09    0.82
   3  -7   1  255.40   10.49
   3  -7   1  246.70   10.12
   3  -7   2   19.57    1.24
   3  -7   2   20.81    1.26
   3  -7   3  820.00   33.18
   3  -7   3  857.50   34.70
   3  -7   4   17.65    1.19
   3  -7   4   14.90    1.07
   3  -7   5  712.20   28.86
   3  -7   5  629.30   25.51
   3  -7   6   10.17    0.99
   3  -7   6    9.88    0.95
   3  -7   7  188.10    7.80
   3  -7   7  186.70    7.74
   3  -7   8    7.61    0.93
   3  -7   8    6.07    0.91
   3  -7   9   47.14    2.28
   3  -7   9   47.77    2.25
   3  -7  10    1.74    1.00
   3  -7  10    2.07    0.80
   3  -7  11  737.30   29.91
   3  -7  12   55.42    2.63
  -3   7 -13  530.90   21.59
   3  -7  13  598.60   24.33
  -3   7 -14   52.32    2.50
   3  -7  14   43.34    2.22
  -3   7 -15  363.80   14.87
   3  -7  15  382.20   15.64
  -3   7 -16   13.91    1.18
   3  -7  16   15.58    1.35
  -3   7 -17   11.71    1.08
   3  -7  17   10.84    1.27
  -3   7 -18    0.98    0.91
   3  -7  18    1.18    1.14
  -3   7 -19   31.88    1.73
   3  -7  19   31.43    1.87
  -3   7 -20    7.22    0.99
   3  -7  20    4.59    1.14
  -3   7 -21   71.00    3.20
   3  -7  21   91.10    4.06
  -3   7 -22   66.82    3.01
   3  -7  22   58.74    2.81
  -3   7 -23   33.99    1.79
   3  -7  23   37.12    2.09
  -3   7 -24    5.95    0.95
   3  -7  24    6.90    1.20
  -3   7 -25   93.73    4.08
   3  -7  25   93.70    4.16
  -3   7 -26   27.85    1.61
   3  -7  26   26.86    1.70
  -3   7 -27    5.07    0.98
   3  -7  27    5.97    1.18
  -3   7 -28    3.32    0.93
   3  -7  28    0.56    1.10
  -3   7 -29   46.30    2.23
   3  -7  29   43.95    2.24
  -3   7 -30    0.00    0.75
   3  -7  30    1.40    1.12
  -3   7 -31    0.67    0.79
   3  -7  31    0.19    1.07
  -3   7 -32    3.85    0.83
   3  -7  32    2.99    1.07
  -3   7 -33   23.73    1.33
   3  -7  33   23.87    1.58
  -3   7 -34    0.32    0.78
   3  -7  34    2.08    0.99
  -3   6  35    0.45    1.02
   3  -6 -35    1.83    0.85
  -3   6  34   11.45    1.24
   3  -6 -34   14.55    1.07
  -3   6  33   35.89    1.98
   3  -6 -33   33.62    1.76
  -3   6  32   15.40    1.36
   3  -6 -32   16.67    1.20
  -3   6  31    2.95    1.05
   3  -6 -31    0.18    0.78
  -3   6  30   34.59    1.93
   3  -6 -30   37.65    1.90
  -3   6  29    2.75    1.06
   3  -6 -29    1.71    0.89
  -3   6  28   27.40    1.67
   3  -6 -28   27.64    1.67
  -3   6  27    7.15    1.14
   3  -6 -27    6.24    1.04
  -3   6  26  134.60    5.76
   3  -6 -26  140.60    6.00
  -3   6  25    3.24    1.06
   3  -6 -25    1.66    0.97
  -3   6  24   51.59    2.51
   3  -6 -24   52.83    2.56
  -3   6  23   48.13    2.38
   3  -6 -23   50.76    2.43
  -3   6  22   13.65    1.22
   3  -6 -22   13.29    1.13
  -3   6  21   72.76    3.31
   3  -6 -21   73.22    3.29
  -3   6  20  133.40    5.68
   3  -6 -20  129.70    5.49
  -3   6  19    9.66    1.15
   3  -6 -19   11.48    1.04
  -3   6  18   88.91    3.92
   3  -6 -18   86.33    3.78
  -3   6  17   49.98    2.44
   3  -6 -17   52.22    2.48
  -3   6  16    2.61    0.98
   3  -6 -16    2.69    0.87
  -3   6  15  217.80    9.03
   3  -6 -15  200.50    8.32
  -3   6  14   11.79    1.12
   3  -6 -14   15.13    1.20
  -3   6  13  129.00    5.46
   3  -6 -13  119.80    5.12
  -3   6  12   87.64    3.82
   3  -6 -12   91.39    3.99
  -3   6  11  581.00   23.58
   3  -6 -11  620.60   25.19
  -3   6  10   19.70    1.25
   3  -6 -10   17.00    1.19
  -3   6   9  152.00    6.35
   3  -6  -9  155.60    6.51
  -3   6   8  190.30    7.87
   3  -6  -8  193.80    8.04
  -3   6   7  202.00    8.34
   3  -6  -7  194.30    8.06
  -3   6   6    0.39    0.83
   3  -6  -6    1.68    0.80
  -3   6   5  321.40   13.12
   3  -6  -5  329.90   13.48
  -3   6   4  114.10    4.82
   3  -6  -4  113.30    4.79
  -3   6   3  247.10   10.14
   3  -6  -3  245.20   10.07
  -3   6   2   55.68    2.51
   3  -6  -2   58.11    2.61
  -3   6   1  159.90    6.63
   3  -6  -1  144.10    6.00
  -3   6   0    1.52    0.67
   3  -6   0    3.88    0.79
   3  -6   1  155.20    6.47
   3  -6   1  157.30    6.53
   3  -6   2   58.89    2.66
   3  -6   2   52.38    2.39
   3  -6   3  240.60    9.89
   3  -6   3  233.80    9.59
   3  -6   4  104.90    4.47
   3  -6   4  110.00    4.65
   3  -6   5  325.10   13.29
   3  -6   5  303.90   12.41
   3  -6   6    1.36    0.76
   3  -6   6    0.94    0.70
   3  -6   7  194.90    8.07
   3  -6   7  191.90    7.91
   3  -6   8  151.40    6.33
   3  -6   8  167.30    6.94
   3  -6   9  158.20    6.62
   3  -6   9  143.60    6.01
   3  -6  10   18.49    1.29
  -3   6 -11  580.30   23.55
   3  -6  11  646.60   26.25
  -3   6 -12   90.48    3.91
   3  -6  12   88.92    3.89
  -3   6 -13  119.70    5.08
   3  -6  13  129.40    5.51
  -3   6 -14   13.88    1.12
   3  -6  14   13.10    1.19
  -3   6 -15  199.10    8.26
   3  -6  15  204.70    8.53
  -3   6 -16    2.60    0.99
   3  -6  16    2.22    0.95
  -3   6 -17   52.63    2.47
   3  -6  17   52.75    2.57
  -3   6 -18   78.02    3.48
   3  -6  18   86.69    3.87
  -3   6 -19   10.35    1.03
   3  -6  19   11.67    1.24
  -3   6 -20  141.80    6.01
   3  -6  20  125.70    5.40
  -3   6 -21   70.01    3.16
   3  -6  21   83.75    3.78
  -3   6 -22   12.97    1.14
   3  -6  22   12.97    1.29
  -3   6 -23   47.87    2.32
   3  -6  23   47.13    2.41
  -3   6 -24   59.45    2.78
   3  -6  24   56.95    2.76
  -3   6 -25    1.58    0.91
   3  -6  25    2.84    1.19
  -3   6 -26  132.20    5.61
   3  -6  26  150.40    6.41
  -3   6 -27    5.35    0.95
   3  -6  27    6.96    1.28
  -3   6 -28   28.50    1.62
   3  -6  28   24.12    1.61
  -3   6 -29    0.71    0.86
   3  -6  29    0.65    1.02
  -3   6 -30   40.46    2.02
   3  -6  30   37.82    2.07
  -3   6 -31    0.22    0.86
   3  -6  31    0.25    1.07
  -3   6 -32   17.09    1.24
   3  -6  32   19.60    1.51
  -3   6 -33   34.64    1.75
   3  -6  33   34.68    1.98
  -3   6 -34   13.37    1.05
   3  -6  34   13.09    1.30
  -3   6 -35    0.74    0.70
   3  -6  35   -1.00    1.03
  -3   5  36   28.09    1.78
   3  -5 -36   30.02    1.56
  -3   5  35    0.91    1.19
   3  -5 -35    0.30    0.76
  -3   5  34  110.50    4.83
   3  -5 -34  104.20    4.46
  -3   5  33    2.96    1.16
   3  -5 -33    3.25    0.93
  -3   5  32  107.80    4.72
   3  -5 -32   91.52    3.99
  -3   5  31   11.11    1.27
   3  -5 -31    7.35    1.01
  -3   5  30   63.40    3.01
   3  -5 -30   67.62    3.06
  -3   5  29    0.20    1.11
   3  -5 -29    1.32    0.80
  -3   5  28  183.70    7.73
   3  -5 -28  179.60    7.48
  -3   5  27   31.94    1.89
   3  -5 -27   35.81    1.88
  -3   5  26  117.60    5.11
   3  -5 -26  106.80    4.58
  -3   5  25    4.13    1.14
   3  -5 -25    6.43    1.03
  -3   5  24  345.70   14.19
   3  -5 -24  343.20   14.06
  -3   5  23   10.47    1.26
   3  -5 -23   11.00    1.07
  -3   5  22  318.30   13.09
   3  -5 -22  334.80   13.74
  -3   5  21  103.10    4.50
   3  -5 -21  111.10    4.81
  -3   5  20  146.40    6.17
   3  -5 -20  181.70    7.61
  -3   5  19    3.26    1.10
   3  -5 -19    2.25    1.00
  -3   5  18  157.50    6.64
   3  -5 -18  160.70    6.79
  -3   5  17   52.20    2.52
   3  -5 -17   47.71    2.34
  -3   5  16   73.07    3.32
   3  -5 -16   74.33    3.36
  -3   5  15  165.00    6.90
   3  -5 -15  145.90    6.19
  -3   5  14   86.30    3.79
   3  -5 -14   94.65    4.14
  -3   5  13   32.01    1.73
   3  -5 -13   35.56    1.84
  -3   5  12  196.40    8.14
   3  -5 -12  202.40    8.38
  -3   5  11  135.60    5.72
   3  -5 -11  140.60    5.89
  -3   5  10  130.20    5.48
   3  -5 -10  143.00    6.00
  -3   5   9    8.57    0.93
   3  -5  -9    8.15    0.89
  -3   5   8  312.70   12.78
   3  -5  -8  327.10   13.35
  -3   5   7  101.80    4.34
   3  -5  -7  101.00    4.29
  -3   5   6  336.80   13.73
   3  -5  -6  376.10   15.31
  -3   5   5  517.00   20.97
   3  -5  -5  442.70   17.98
  -3   5   4    4.81    0.82
   3  -5  -4    6.41    0.79
  -3   5   3   92.31    3.94
   3  -5  -3   89.70    3.84
  -3   5   2   25.81    1.36
   3  -5  -2   30.60    1.55
  -3   5   1  142.00    5.90
   3  -5  -1  145.70    6.06
  -3   5   0    2.74    0.69
   3  -5   0   48.43    2.19
   3  -5   1  129.30    5.40
   3  -5   2  100.90    4.28
   3  -5   2   99.35    4.21
   3  -5   3   85.47    3.65
   3  -5   3   86.40    3.72
   3  -5   4    6.67    0.79
   3  -5   4    7.98    0.89
   3  -5   5  472.90   19.21
   3  -5   5  494.50   20.09
   3  -5   6  349.40   14.25
   3  -5   6  352.00   14.35
   3  -5   7   96.17    4.12
   3  -5   7   99.74    4.24
   3  -5   8  331.10   13.54
   3  -5   8  300.10   12.26
   3  -5   9    6.72    0.93
  -3   5 -10  158.00    6.57
   3  -5  10  141.60    5.97
  -3   5 -11  136.30    5.72
   3  -5  11  137.00    5.80
  -3   5 -12  186.50    7.72
   3  -5  12  198.20    8.22
  -3   5 -13   34.27    1.76
   3  -5  13   35.44    1.83
  -3   5 -14  102.10    4.39
   3  -5  14   93.08    4.05
  -3   5 -15  151.90    6.38
   3  -5  15  147.10    6.23
  -3   5 -16   68.28    3.07
   3  -5  16   73.39    3.36
  -3   5 -17   46.11    2.24
   3  -5  17   48.44    2.41
  -3   5 -18  148.80    6.24
   3  -5  18  159.60    6.74
  -3   5 -19    2.45    0.85
   3  -5  19    3.46    1.05
  -3   5 -20  154.20    6.45
   3  -5  20  159.20    6.73
  -3   5 -21  106.80    4.60
   3  -5  21  107.40    4.72
  -3   5 -22  333.30   13.65
   3  -5  22  333.70   13.71
  -3   5 -23   11.05    1.05
   3  -5  23   12.16    1.31
  -3   5 -24  349.30   14.28
   3  -5  24  328.80   13.51
  -3   5 -25    7.72    0.96
   3  -5  25    7.80    1.24
  -3   5 -26  114.40    4.88
   3  -5  26  122.00    5.27
  -3   5 -27   34.07    1.77
   3  -5  27   33.20    1.92
  -3   5 -28  166.80    6.94
   3  -5  28  165.40    7.03
  -3   5 -29    0.48    0.88
   3  -5  29    1.24    1.09
  -3   5 -30   64.79    2.98
   3  -5  30   65.14    3.10
  -3   5 -31    7.94    1.03
   3  -5  31    8.43    1.28
  -3   5 -32   94.68    4.12
   3  -5  32  103.80    4.57
  -3   5 -33    2.93    0.84
   3  -5  33    3.18    1.06
  -3   5 -34  114.10    4.84
   3  -5  34  119.10    5.13
  -3   5 -35   -0.14    0.88
   3  -5  35   -0.20    1.06
  -3   5 -36   29.87    1.53
   3  -5  36   27.95    1.59
  -3   4  37   -0.35    1.15
   3  -4 -37   -0.50    0.74
  -3   4  36   50.79    2.48
   3  -4 -36   47.80    2.23
  -3   4  35    9.49    1.30
   3  -4 -35   10.24    0.99
  -3   4  34   38.48    2.11
   3  -4 -34   32.23    1.73
  -3   4  33   13.38    1.36
   3  -4 -33   13.75    1.12
  -3   4  32   85.73    3.91
   3  -4 -32   85.97    3.75
  -3   4  31   -0.85    1.12
   3  -4 -31   -0.19    0.87
  -3   4  30   84.54    3.83
   3  -4 -30   84.00    3.69
  -3   4  29    8.96    1.25
   3  -4 -29    7.82    1.05
  -3   4  28   92.23    4.13
   3  -4 -28   95.76    4.21
  -3   4  27   90.60    4.06
   3  -4 -27   97.56    4.30
  -3   4  26  162.90    6.94
   3  -4 -26  181.30    7.62
  -3   4  25   97.89    4.35
   3  -4 -25  103.20    4.55
  -3   4  24  247.60   10.27
   3  -4 -24  263.60   10.91
  -3   4  23   18.85    1.43
   3  -4 -23   18.34    1.37
  -3   4  22   93.33    4.15
   3  -4 -22  125.20    5.39
  -3   4  21   -0.59    0.98
   3  -4 -21   -0.17    0.91
  -3   4  20   61.28    2.89
   3  -4 -20   62.73    2.95
  -3   4  19   14.31    1.26
   3  -4 -19   18.86    1.40
  -3   4  18   73.13    3.33
   3  -4 -18   72.83    3.31
  -3   4  17    6.44    1.06
   3  -4 -17    8.59    1.07
  -3   4  16  270.90   11.15
   3  -4 -16  302.90   12.46
  -3   4  15   88.88    3.89
   3  -4 -15   88.67    3.87
  -3   4  14  311.90   12.78
   3  -4 -14  309.70   12.68
  -3   4  13   31.18    1.68
   3  -4 -13   28.33    1.51
  -3   4  12   19.32    1.25
   3  -4 -12   15.71    1.11
  -3   4  11   64.12    2.88
   3  -4 -11   78.24    3.42
  -3   4  10   83.96    3.65
   3  -4 -10   88.45    3.84
  -3   4   9  151.70    6.32
   3  -4  -9  141.40    5.93
  -3   4   8    6.89    0.89
   3  -4  -8    5.99    0.80
  -3   4   7  158.70    6.58
   3  -4  -7  163.50    6.77
  -3   4   6  254.10   10.40
   3  -4  -6  256.70   10.51
  -3   4   5  206.90    8.50
   3  -4  -5  172.30    7.12
  -3   4   4  387.20   15.74
   3  -4  -4  398.00   16.18
  -3   4   3  163.70    6.77
   3  -4  -3  162.30    6.71
  -3   4   2   58.10    2.56
   3  -4  -2   61.03    2.69
  -3   4   1  239.20    9.79
   3  -4  -1  214.10    8.77
  -3   4   0   13.96    0.95
   3  -4   0   57.33    2.51
  -3   4  -1  229.90    9.41
   3  -4   1  218.20    8.93
   3  -4   2  190.40    7.81
   3  -4   3  173.60    7.16
   3  -4   3  178.30    7.33
   3  -4   4  402.20   16.35
   3  -4   4  397.00   16.11
   3  -4   5  164.20    6.78
   3  -4   5  173.10    7.15
   3  -4   6  241.60    9.91
   3  -4   6  228.90    9.38
   3  -4   7  155.80    6.49
   3  -4   7  142.30    5.93
   3  -4   8    5.38    0.83
  -3   4  -9  141.50    5.92
   3  -4   9  151.50    6.33
  -3   4 -10   85.09    3.68
   3  -4  10   82.14    3.59
  -3   4 -11   63.13    2.81
   3  -4  11   62.35    2.84
  -3   4 -12   15.42    1.03
   3  -4  12   14.21    1.14
  -3   4 -13   26.62    1.42
   3  -4  13   24.81    1.49
  -3   4 -14  276.70   11.33
   3  -4  14  306.20   12.56
  -3   4 -15   80.25    3.50
   3  -4  15   86.39    3.82
  -3   4 -16  259.40   10.65
   3  -4  16  263.50   10.87
  -3   4 -17    6.14    0.91
   3  -4  17    7.06    1.03
  -3   4 -18   67.54    3.05
   3  -4  18   71.77    3.27
  -3   4 -19   19.52    1.34
   3  -4  19   20.32    1.50
  -3   4 -20   56.59    2.63
   3  -4  20   67.66    3.16
  -3   4 -21   18.20    1.32
   3  -4  21    7.22    1.16
  -3   4 -22  107.90    4.65
   3  -4  22  105.70    4.62
  -3   4 -23   23.66    1.50
   3  -4  23   22.36    1.65
  -3   4 -24  254.20   10.51
   3  -4  24  255.20   10.59
  -3   4 -25  108.90    4.71
   3  -4  25  110.80    4.85
  -3   4 -26  171.60    7.20
   3  -4  26  179.70    7.57
  -3   4 -27   92.79    4.07
   3  -4  27   98.13    4.35
  -3   4 -28   85.07    3.77
   3  -4  28   95.15    4.23
  -3   4 -29    7.09    0.99
   3  -4  29    7.34    1.21
  -3   4 -30   78.17    3.45
   3  -4  30   82.46    3.74
  -3   4 -31    0.46    0.84
   3  -4  31    1.32    1.15
  -3   4 -32   87.46    3.83
   3  -4  32   91.98    4.11
  -3   4 -33    9.91    1.04
   3  -4  33   13.12    1.40
  -3   4 -34   37.56    1.95
   3  -4  34   36.51    2.05
  -3   4 -35    8.10    0.97
   3  -4  35    9.02    1.12
  -3   4 -36   50.35    2.30
   3  -4  36   47.83    2.35
  -3   4 -37   -0.22    0.76
   3  -4  37    0.09    0.94
  -3   3  37    3.40    1.06
   3  -3 -37    4.41    0.81
  -3   3  36    0.65    1.09
   3  -3 -36    0.68    0.76
  -3   3  35    1.21    1.12
   3  -3 -35    1.01    0.87
  -3   3  34   23.66    1.61
   3  -3 -34   25.53    1.50
  -3   3  33    1.76    1.11
   3  -3 -33    1.58    0.89
  -3   3  32   48.14    2.47
   3  -3 -32   48.08    2.27
  -3   3  31    8.55    1.23
   3  -3 -31    7.67    0.98
  -3   3  30   36.06    2.01
   3  -3 -30   33.74    1.80
  -3   3  29   15.41    1.35
   3  -3 -29   14.88    1.15
  -3   3  28   77.60    3.55
   3  -3 -28   79.56    3.54
  -3   3  27    6.27    1.15
   3  -3 -27    4.53    0.98
  -3   3  26   14.55    1.37
   3  -3 -26   17.78    1.33
  -3   3  25   47.78    2.41
   3  -3 -25   51.96    2.50
  -3   3  24   86.02    3.86
   3  -3 -24   85.24    3.75
  -3   3  23    9.86    1.21
   3  -3 -23   10.89    1.10
  -3   3  22   78.81    3.58
   3  -3 -22   75.88    3.36
  -3   3  21   37.43    2.00
   3  -3 -21   40.55    2.04
  -3   3  20    7.15    1.05
   3  -3 -20    6.70    1.01
  -3   3  19  194.40    8.12
   3  -3 -19  192.80    8.02
  -3   3  18    2.67    0.91
   3  -3 -18    0.67    0.84
  -3   3  17  263.80   10.86
   3  -3 -17  290.80   11.97
  -3   3  16   40.06    2.03
   3  -3 -16   43.41    2.17
  -3   3  15  218.50    9.04
   3  -3 -15  210.10    8.73
  -3   3  14   94.32    4.09
   3  -3 -14   99.44    4.30
  -3   3  13  119.20    5.06
   3  -3 -13  126.10    5.36
  -3   3  12   13.98    1.07
   3  -3 -12    9.81    1.00
  -3   3  11  507.20   20.60
   3  -3 -11  518.30   21.08
  -3   3  10  156.30    6.50
   3  -3 -10  152.90    6.38
  -3   3   9  560.60   22.74
   3  -3  -9  548.40   22.24
  -3   3   8    0.70    0.69
   3  -3  -8    0.69    0.58
  -3   3   7 1045.00   42.20
   3  -3  -7 1211.00   48.87
  -3   3   6    5.49    0.76
   3  -3  -6    6.39    0.71
  -3   3   5  413.90   16.82
   3  -3  -5  388.60   15.80
  -3   3   4  207.40    8.51
   3  -3  -4  200.80    8.25
  -3   3   3 1441.00   58.14
   3  -3  -3 1467.00   59.19
  -3   3   2  205.20    8.42
   3  -3  -2  207.20    8.50
  -3   3   1  766.30   30.98
   3  -3  -1  700.30   28.33
  -3   3   0   10.90    0.84
   3  -3   0   13.17    0.91
  -3   3  -1  707.40   28.60
   3  -3   1  674.80   27.30
  -3   3  -2  201.60    8.27
   3  -3   2  204.70    8.40
   3  -3   3 1437.00   58.00
   3  -3   3 1357.00   54.77
   3  -3   4  209.40    8.59
   3  -3   4  200.70    8.25
   3  -3   5  391.90   15.93
   3  -3   5  402.10   16.33
   3  -3   6    5.98    0.75
   3  -3   6    6.19    0.72
   3  -3   7 1115.00   45.05
  -3   3  -8    0.97    0.67
   3  -3   8    1.11    0.63
  -3   3  -9  574.20   23.26
   3  -3   9  573.50   23.27
  -3   3 -10  162.90    6.74
   3  -3  10  165.20    6.87
  -3   3 -11  488.90   19.85
   3  -3  11  504.40   20.50
  -3   3 -12   11.85    0.97
   3  -3  12   11.76    1.05
  -3   3 -13  117.30    4.95
   3  -3  13  119.40    5.09
  -3   3 -14   89.60    3.85
   3  -3  14   96.81    4.18
  -3   3 -15  229.20    9.45
   3  -3  15  209.00    8.66
  -3   3 -16   41.05    2.03
   3  -3  16   40.73    2.06
  -3   3 -17  276.40   11.35
   3  -3  17  261.70   10.79
  -3   3 -18    2.09    0.84
   3  -3  18    2.40    0.89
  -3   3 -19  180.00    7.51
   3  -3  19  177.80    7.45
  -3   3 -20   11.37    1.06
   3  -3  20    5.99    1.08
  -3   3 -21   38.76    1.95
   3  -3  21   40.69    2.11
  -3   3 -22   81.38    3.58
   3  -3  22   87.43    3.92
  -3   3 -23    7.14    0.95
   3  -3  23    8.87    1.22
  -3   3 -24   83.23    3.65
   3  -3  24  103.90    4.58
  -3   3 -25   46.78    2.25
   3  -3  25   48.99    2.46
  -3   3 -26   15.84    1.15
   3  -3  26   15.87    1.39
  -3   3 -27    6.13    0.90
   3  -3  27    6.02    1.19
  -3   3 -28   92.97    4.02
   3  -3  28   85.69    3.89
  -3   3 -29   14.64    1.12
   3  -3  29   16.85    1.46
  -3   3 -30   34.75    1.78
   3  -3  30   37.20    2.08
  -3   3 -31    6.05    0.88
   3  -3  31    5.12    1.19
  -3   3 -32   42.38    2.11
   3  -3  32   48.28    2.52
  -3   3 -33    0.91    0.88
   3  -3  33    0.00    1.07
  -3   3 -34   27.57    1.56
   3  -3  34   26.41    1.70
  -3   3 -35   -1.54    0.82
   3  -3  35    1.11    1.06
  -3   3 -36    0.30    0.74
   3  -3  36    1.49    1.04
  -3   3 -37    4.06    0.83
   3  -3  37    6.02    1.10
  -3   2  38   -1.58    0.99
   3  -2 -38    1.70    0.67
  -3   2  37    1.49    1.04
   3  -2 -37    0.83    0.72
  -3   2  36   -0.47    1.05
   3  -2 -36    0.33    0.84
  -3   2  35    0.14    1.11
   3  -2 -35    0.31    0.81
  -3   2  34   24.56    1.68
   3  -2 -34   25.90    1.47
  -3   2  33   26.42    1.76
   3  -2 -33   26.95    1.57
  -3   2  32    1.15    1.10
   3  -2 -32    1.89    0.84
  -3   2  31    5.20    1.19
   3  -2 -31    3.91    0.89
  -3   2  30   11.11    1.34
   3  -2 -30   10.58    1.08
  -3   2  29    1.24    1.12
   3  -2 -29    0.00    0.84
  -3   2  28    1.51    1.14
   3  -2 -28    1.25    0.87
  -3   2  27    2.69    1.15
   3  -2 -27    3.25    0.94
  -3   2  26   61.56    2.97
   3  -2 -26   56.23    2.66
  -3   2  25    0.52    1.09
   3  -2 -25    0.24    0.89
  -3   2  24   63.57    3.01
   3  -2 -24   56.52    2.67
  -3   2  23   51.93    2.55
   3  -2 -23   51.58    2.53
  -3   2  22    0.30    0.97
   3  -2 -22    2.12    1.01
  -3   2  21  249.20   10.32
   3  -2 -21  259.30   10.75
  -3   2  20   18.57    1.41
   3  -2 -20   15.07    1.27
  -3   2  19  186.00    7.79
   3  -2 -19  208.40    8.68
  -3   2  18   37.10    1.96
   3  -2 -18   38.45    1.98
  -3   2  17   76.39    3.45
   3  -2 -17   83.02    3.69
  -3   2  16   12.91    1.12
   3  -2 -16   12.66    1.16
  -3   2  15   90.59    3.96
   3  -2 -15   95.30    4.15
  -3   2  14   39.84    2.02
   3  -2 -14   33.29    1.71
  -3   2  13  343.80   14.07
   3  -2 -13  315.70   12.92
  -3   2  12    4.04    0.87
   3  -2 -12    6.17    0.86
  -3   2  11  550.00   22.34
   3  -2 -11  625.30   25.36
  -3   2  10   61.64    2.78
   3  -2 -10   58.55    2.61
  -3   2   9  832.80   33.69
   3  -2  -9  738.80   29.90
  -3   2   8  397.30   16.15
   3  -2  -8  387.60   15.78
  -3   2   7   10.84    0.87
   3  -2  -7   13.00    0.91
  -3   2   6   60.65    2.67
   3  -2  -6   58.81    2.60
  -3   2   5 1101.00   44.45
   3  -2  -5 1061.00   42.85
  -3   2   4   68.47    2.98
   3  -2  -4   69.54    2.99
  -3   2   3 1143.00   46.14
   3  -2  -3 1137.00   45.88
  -3   2   2   26.46    1.34
   3  -2  -2   23.21    1.16
  -3   2   1 1366.00   55.13
   3  -2  -1 1259.00   50.79
  -3   2   0    1.63    0.57
   3  -2   0    1.72    0.48
  -3   2  -1 1366.00   55.09
   3  -2   1 1288.00   51.94
  -3   2  -2   26.38    1.33
   3  -2   2   25.51    1.25
   3  -2   3 1190.00   48.02
   3  -2   3 1104.00   44.57
   3  -2   4   67.88    2.91
   3  -2   4   68.02    2.92
   3  -2   5 1056.00   42.63
   3  -2   5 1040.00   41.98
   3  -2   6   65.02    2.82
   3  -2   6   72.36    3.13
  -3   2  -7   12.97    0.90
   3  -2   7   10.86    0.84
  -3   2  -8  366.70   14.92
   3  -2   8  358.90   14.60
  -3   2  -9  696.70   28.19
   3  -2   9  764.40   30.93
  -3   2 -10   64.52    2.82
   3  -2  10   60.26    2.69
  -3   2 -11  497.00   20.16
   3  -2  11  543.20   22.04
  -3   2 -12    6.23    0.79
   3  -2  12    7.00    0.85
  -3   2 -13  343.60   14.03
   3  -2  13  330.60   13.51
  -3   2 -14   32.30    1.67
   3  -2  14   32.07    1.71
  -3   2 -15   77.26    3.34
   3  -2  15   83.63    3.65
  -3   2 -16   10.28    0.89
   3  -2  16    9.04    1.01
  -3   2 -17   70.76    3.12
   3  -2  17   77.29    3.45
  -3   2 -18   39.08    1.91
   3  -2  18   41.39    2.10
  -3   2 -19  189.10    7.83
   3  -2  19  194.10    8.10
  -3   2 -20   15.20    1.14
   3  -2  20   14.38    1.30
  -3   2 -21  254.70   10.49
   3  -2  21  250.40   10.36
  -3   2 -22    0.52    0.74
   3  -2  22    0.93    1.06
  -3   2 -23   48.07    2.30
   3  -2  23   49.01    2.51
  -3   2 -24   58.89    2.74
   3  -2  24   54.85    2.68
  -3   2 -25    0.85    0.83
   3  -2  25    1.41    1.08
  -3   2 -26   57.59    2.70
   3  -2  26   59.64    2.87
  -3   2 -27    3.23    0.92
   3  -2  27    2.29    1.17
  -3   2 -28    0.95    0.90
   3  -2  28   -0.76    1.04
  -3   2 -29    1.29    0.89
   3  -2  29    1.22    1.17
  -3   2 -30    9.83    1.05
   3  -2  30    8.65    1.39
  -3   2 -31    2.70    0.84
   3  -2  31    4.14    1.23
  -3   2 -32    0.14    0.85
   3  -2  32   -0.03    1.19
  -3   2 -33   24.75    1.46
   3  -2  33   24.18    1.66
  -3   2 -34   24.96    1.45
   3  -2  34   25.13    1.66
  -3   2 -35    0.28    0.78
   3  -2  35   -1.22    1.07
  -3   2 -36    1.53    0.80
   3  -2  36    0.46    1.14
  -3   2 -37    0.92    0.82
   3  -2  37   -0.44    1.06
  -3   2 -38    1.48    0.77
   3  -2  38    1.78    1.10
  -3   1  38   60.26    2.83
   3  -1 -38   58.44    2.61
  -3   1  37    1.71    1.06
   3  -1 -37    1.31    0.77
  -3   1  36   31.02    1.89
   3  -1 -36   30.76    1.58
  -3   1  35    2.79    1.16
   3  -1 -35    2.21    0.83
  -3   1  34   33.51    1.93
   3  -1 -34   36.65    1.90
  -3   1  33    0.54    1.24
   3  -1 -33   -0.03    0.86
  -3   1  32   96.50    4.32
   3  -1 -32   89.91    3.90
  -3   1  31   18.88    1.60
   3  -1 -31   19.40    1.26
  -3   1  30  125.30    5.42
   3  -1 -30  118.80    5.08
  -3   1  29    2.08    1.11
   3  -1 -29    4.09    0.99
  -3   1  28  200.60    8.41
   3  -1 -28  221.20    9.20
  -3   1  27   44.38    2.36
   3  -1 -27   46.54    2.31
  -3   1  26   67.82    3.20
   3  -1 -26   64.36    2.98
  -3   1  25   51.72    2.62
   3  -1 -25   54.45    2.61
  -3   1  24   62.85    3.00
   3  -1 -24   68.11    3.12
  -3   1  23   44.60    2.35
   3  -1 -23   46.29    2.32
  -3   1  22  155.60    6.61
   3  -1 -22  153.20    6.47
  -3   1  21  138.60    5.94
   3  -1 -21  151.20    6.39
  -3   1  20  149.20    6.36
   3  -1 -20  127.00    5.42
  -3   1  19   65.06    3.05
   3  -1 -19   60.42    2.79
  -3   1  18  460.70   18.81
   3  -1 -18  479.60   19.53
  -3   1  17  153.40    6.48
   3  -1 -17  177.20    7.40
  -3   1  16  443.70   18.12
   3  -1 -16  428.90   17.49
  -3   1  15  100.10    4.36
   3  -1 -15   96.72    4.17
  -3   1  14  262.30   10.81
   3  -1 -14  275.10   11.29
  -3   1  13  178.80    7.44
   3  -1 -13  200.60    8.33
  -3   1  12  493.70   20.09
   3  -1 -12  569.30   23.13
  -3   1  11   64.35    2.89
   3  -1 -11   72.66    3.20
  -3   1  10   26.81    1.44
   3  -1 -10   25.57    1.35
  -3   1   9  776.20   31.40
   3  -1  -9  743.10   30.07
  -3   1   8   74.67    3.24
   3  -1  -8   69.52    3.02
  -3   1   7   16.11    1.01
   3  -1  -7   20.79    1.15
  -3   1   6   45.72    2.08
   3  -1  -6   45.17    2.04
  -3   1   4   18.84    1.01
   3  -1  -4   21.76    1.14
  -3   1   3  372.70   15.13
   3  -1  -3  352.80   14.33
  -3   1   2   78.17    3.30
   3  -1  -2   85.78    3.62
  -3   1   1  760.30   30.71
   3  -1  -1  888.70   35.89
  -3   1   0    0.11    0.47
   3  -1   0   -0.11    0.49
  -3   1  -1 1014.00   40.94
   3  -1   1  953.70   38.49
  -3   1  -2  126.80    5.24
   3  -1   2  110.10    4.57
   3  -1   4   19.67    1.03
   3  -1   4   17.77    1.00
   3  -1   5 1887.00   76.05
   3  -1   6   42.54    1.91
  -3   1  -7   14.64    0.88
   3  -1   7   17.27    0.98
  -3   1  -8   68.67    2.95
   3  -1   8   77.47    3.31
  -3   1  -9  749.60   30.32
   3  -1   9  794.80   32.14
  -3   1 -10   22.30    1.19
   3  -1  10   25.42    1.35
  -3   1 -11   65.14    2.82
   3  -1  11   65.61    2.89
  -3   1 -12  517.90   20.98
   3  -1  12  550.70   22.34
  -3   1 -13  165.20    6.83
   3  -1  13  190.20    7.87
  -3   1 -14  236.30    9.69
   3  -1  14  253.70   10.43
  -3   1 -15   93.53    4.02
   3  -1  15   92.04    3.97
  -3   1 -16  384.80   15.68
   3  -1  16  387.50   15.82
  -3   1 -17  159.90    6.67
   3  -1  17  176.00    7.36
  -3   1 -18  459.90   18.73
   3  -1  18  480.50   19.57
  -3   1 -19   60.29    2.77
   3  -1  19   60.50    2.82
  -3   1 -20  118.40    5.06
   3  -1  20  127.50    5.46
  -3   1 -21  153.90    6.48
   3  -1  21  167.90    7.08
  -3   1 -22  172.50    7.24
   3  -1  22  157.40    6.67
  -3   1 -23   45.78    2.22
   3  -1  23   45.95    2.35
  -3   1 -24   65.80    2.99
   3  -1  24   68.98    3.22
  -3   1 -25   46.16    2.24
   3  -1  25   49.14    2.49
  -3   1 -26   64.65    2.92
   3  -1  26   67.26    3.17
  -3   1 -27   47.11    2.29
   3  -1  27   39.24    2.17
  -3   1 -28  216.80    8.96
   3  -1  28  228.20    9.52
  -3   1 -29    2.66    0.85
   3  -1  29    3.69    1.13
  -3   1 -30  118.00    5.00
   3  -1  30  127.80    5.56
  -3   1 -31   18.82    1.29
   3  -1  31   17.65    1.46
  -3   1 -32   97.43    4.19
   3  -1  32   91.47    4.11
  -3   1 -33    1.36    0.80
   3  -1  33   -1.30    1.10
  -3   1 -34   31.15    1.71
   3  -1  34   34.30    2.00
  -3   1 -35    1.57    0.82
   3  -1  35    2.75    1.24
  -3   1 -36   28.20    1.57
   3  -1  36   26.75    1.72
  -3   1 -37    0.08    0.78
   3  -1  37   -1.81    1.13
  -3   1 -38   55.68    2.50
   3  -1  38   56.95    2.70
  -3   0  38   73.47    3.30
   3   0 -38   80.32    3.47
  -3   0  37   -1.48    1.00
   3   0 -37   -0.03    0.78
  -3   0  36   19.29    1.43
   3   0 -36   19.80    1.27
  -3   0  35    0.03    1.19
   3   0 -35   -0.85    0.73
  -3   0  34   34.70    2.00
   3   0 -34   32.30    1.69
  -3   0  33    0.12    1.03
   3   0 -33    0.14    0.85
  -3   0  32  121.30    5.25
   3   0 -32  134.60    5.72
  -3   0  31   -1.20    1.08
   3   0 -31    0.48    0.86
  -3   0  30  114.60    5.03
   3   0 -30  132.90    5.61
  -3   0  29    1.32    1.12
   3   0 -29   -0.17    0.89
  -3   0  28  139.00    5.97
   3   0 -28  134.70    5.69
  -3   0  27    0.15    1.08
   3   0 -27    1.23    0.89
  -3   0  26   73.25    3.40
   3   0 -26   80.05    3.56
  -3   0  25    1.15    1.03
   3   0 -25   -0.41    0.86
  -3   0  24  410.20   16.81
   3   0 -24  438.70   17.90
  -3   0  23    0.70    1.03
   3   0 -23   -0.07    0.78
  -3   0  22  357.00   14.67
   3   0 -22  409.80   16.74
  -3   0  21   -1.78    1.05
   3   0 -21   -0.31    0.94
  -3   0  20  239.00    9.95
   3   0 -20  283.60   11.70
  -3   0  19   -0.87    0.95
   3   0 -19    1.37    0.91
  -3   0  18  143.60    6.09
   3   0 -18  144.80    6.13
  -3   0  17    0.89    0.91
   3   0 -17    0.29    0.87
  -3   0  16   59.00    2.75
   3   0 -16   66.93    3.02
  -3   0  15    0.46    0.86
   3   0 -15   -0.25    0.76
  -3   0  14  832.50   33.74
   3   0 -14  814.50   33.00
  -3   0  13   -0.86    0.81
   3   0 -13    0.08    0.79
  -3   0  12  253.00   10.40
   3   0 -12  246.80   10.14
  -3   0  11   -1.20    0.72
   3   0 -11    0.28    0.66
  -3   0  10   77.42    3.36
   3   0 -10   71.10    3.09
  -3   0   9   -0.44    0.64
   3   0  -9    0.21    0.64
  -3   0   8   21.90    1.20
   3   0  -8   26.53    1.41
  -3   0   7    1.05    0.54
   3   0  -7    0.68    0.64
  -3   0   6  187.00    7.67
   3   0  -6  158.40    6.55
  -3   0   5    0.27    0.51
   3   0  -5    0.43    0.54
  -3   0   4  422.20   17.12
   3   0  -4  435.20   17.65
  -3   0   3    0.29    0.47
   3   0  -3   -0.25    0.50
  -3   0   2    8.06    0.64
   3   0  -2    7.43    0.63
  -3   0   1    0.40    0.47
   3   0  -1    0.43    0.45
  -3   0   0    1.42    0.48
   3   0   0    0.94    0.42
  -3   0  -1    0.81    0.46
   3   0   1    0.07    0.45
  -3   0  -2    8.66    0.60
   3   0   2    8.48    0.63
   3   0   3    0.37    0.36
   3   0   3    0.05    0.44
   3   0   4  422.30   17.10
   3   0   4  430.00   17.42
   3   0   5    0.35    0.44
   3   0   5    0.04    0.45
   3   0   6  149.60    6.14
  -3   0  -7    1.37    0.51
   3   0   7    1.38    0.49
  -3   0  -8   20.62    1.04
   3   0   8   21.99    1.15
  -3   0  -9    0.33    0.46
   3   0   9    0.38    0.56
  -3   0 -10   71.92    3.05
   3   0  10   72.31    3.11
  -3   0 -11   -0.65    0.58
   3   0  11    0.71    0.59
  -3   0 -12  252.30   10.31
   3   0  12  245.80   10.07
  -3   0 -13   -0.75    0.66
   3   0  13    0.44    0.64
  -3   0 -14  763.70   30.91
   3   0  14  802.70   32.49
  -3   0 -15    1.31    0.74
   3   0  15    0.88    0.75
  -3   0 -16   65.20    2.93
   3   0  16   55.85    2.58
  -3   0 -17    0.90    0.75
   3   0  17    2.59    0.88
  -3   0 -18  142.20    5.95
   3   0  18  153.50    6.47
  -3   0 -19    1.13    0.80
   3   0  19    1.37    0.91
  -3   0 -20  263.30   10.82
   3   0  20  235.20    9.74
  -3   0 -21    0.24    0.78
   3   0  21    0.78    0.98
  -3   0 -22  383.40   15.64
   3   0  22  369.10   15.14
  -3   0 -23    0.28    0.78
   3   0  23   -0.62    1.07
  -3   0 -24  391.60   15.96
   3   0  24  397.40   16.28
  -3   0 -25   -0.44    0.80
   3   0  25    1.41    1.12
  -3   0 -26   82.08    3.60
   3   0  26   78.54    3.62
  -3   0 -27    1.51    0.89
   3   0  27    0.14    1.14
  -3   0 -28  129.30    5.53
   3   0  28  143.50    6.16
  -3   0 -29    0.12    0.97
   3   0  29    0.31    1.14
  -3   0 -30  111.20    4.81
   3   0  30  124.80    5.43
  -3   0 -31   -1.21    0.89
   3   0  31    1.59    1.21
  -3   0 -32  112.40    4.81
   3   0  32  116.40    5.09
  -3   0 -33    0.01    0.84
   3   0  33    0.52    1.19
  -3   0 -34   33.01    1.72
   3   0  34   34.18    2.00
  -3   0 -35    0.29    0.88
   3   0  35   -0.06    1.17
  -3   0 -36   14.23    1.07
   3   0  36   16.32    1.45
  -3   0 -37    1.42    0.84
   3   0  37   -2.22    1.15
  -3   0 -38   63.55    2.79
   3   0  38   70.55    3.21
  -3  -1  38   62.44    2.85
   3   1 -38   65.60    2.86
  -3  -1  37    3.98    1.07
   3   1 -37    1.24    0.78
  -3  -1  36   29.02    1.76
   3   1 -36   28.11    1.53
  -3  -1  35    3.43    1.17
   3   1 -35    0.94    0.82
  -3  -1  34   41.05    2.19
   3   1 -34   35.63    1.83
  -3  -1  33    1.93    1.06
   3   1 -33   -0.18    0.80
  -3  -1  32  103.30    4.55
   3   1 -32   90.97    3.92
  -3  -1  31   17.72    1.56
   3   1 -31   19.34    1.26
  -3  -1  30  127.20    5.51
   3   1 -30  118.80    5.09
  -3  -1  29    3.94    1.13
   3   1 -29    3.64    0.98
  -3  -1  28  193.80    8.16
   3   1 -28  243.10   10.06
  -3  -1  27   43.92    2.32
   3   1 -27   47.50    2.35
  -3  -1  26   64.83    3.08
   3   1 -26   65.45    3.01
  -3  -1  25   48.17    2.44
   3   1 -25   49.77    2.45
  -3  -1  24   69.72    3.26
   3   1 -24   66.02    3.05
  -3  -1  23   42.24    2.21
   3   1 -23   48.46    2.38
  -3  -1  22  154.90    6.59
   3   1 -22  156.00    6.60
  -3  -1  21  151.30    6.45
   3   1 -21  153.60    6.49
  -3  -1  20  122.40    5.30
   3   1 -20  129.30    5.52
  -3  -1  19   59.90    2.87
   3   1 -19   56.40    2.62
  -3  -1  18  456.50   18.65
   3   1 -18  509.80   20.75
  -3  -1  17  159.90    6.76
   3   1 -17  164.70    6.88
  -3  -1  16  403.50   16.51
   3   1 -16  458.20   18.67
  -3  -1  15  103.80    4.49
   3   1 -15   97.96    4.22
  -3  -1  14  286.80   11.79
   3   1 -14  260.10   10.70
  -3  -1  13  175.50    7.33
   3   1 -13  170.50    7.11
  -3  -1  12  493.40   20.06
   3   1 -12  499.20   20.29
  -3  -1  11   67.89    3.00
   3   1 -11   67.27    2.95
  -3  -1  10   24.36    1.33
   3   1 -10   24.90    1.35
  -3  -1   9  735.50   29.77
   3   1  -9  727.90   29.46
  -3  -1   8   74.08    3.19
   3   1  -8   67.55    2.96
  -3  -1   7   16.90    1.00
   3   1  -7   16.39    0.99
  -3  -1   6   42.97    1.93
   3   1  -6   43.77    1.98
  -3  -1   4   20.53    1.03
   3   1  -4   20.26    1.05
  -3  -1   3  356.10   14.44
   3   1  -3  351.10   14.25
  -3  -1   2   79.31    3.31
   3   1  -2   73.50    3.09
  -3  -1   1  598.70   24.20
   3   1  -1  563.20   22.76
  -3  -1   0    0.76    0.43
   3   1   0    0.67    0.38
  -3  -1  -1  603.20   24.37
   3   1   1  583.50   23.58
  -3  -1  -2   78.76    3.28
   3   1   2   78.63    3.27
   3   1   3  347.90   14.09
   3   1   3  340.10   13.77
   3   1   4   19.51    0.95
   3   1   4   18.31    0.92
   3   1   6   40.51    1.78
  -3  -1  -7   17.06    0.89
   3   1   7   14.73    0.84
  -3  -1  -8   67.72    2.85
   3   1   8   65.70    2.80
  -3  -1  -9  717.20   28.97
   3   1   9  763.50   30.86
  -3  -1 -10   25.36    1.23
   3   1  10   21.30    1.15
  -3  -1 -11   64.36    2.78
   3   1  11   63.98    2.78
  -3  -1 -12  527.70   21.40
   3   1  12  522.70   21.19
  -3  -1 -13  156.80    6.49
   3   1  13  158.10    6.55
  -3  -1 -14  258.40   10.57
   3   1  14  272.00   11.14
  -3  -1 -15   92.25    3.94
   3   1  15   89.10    3.84
  -3  -1 -16  383.00   15.60
   3   1  16  395.80   16.15
  -3  -1 -17  153.30    6.39
   3   1  17  155.90    6.54
  -3  -1 -18  480.80   19.52
   3   1  18  475.70   19.38
  -3  -1 -19   62.44    2.80
   3   1  19   60.08    2.80
  -3  -1 -20  117.60    5.00
   3   1  20  119.80    5.14
  -3  -1 -21  168.40    7.03
   3   1  21  140.50    5.97
  -3  -1 -22  176.20    7.34
   3   1  22  171.80    7.23
  -3  -1 -23   44.68    2.20
   3   1  23   44.00    2.30
  -3  -1 -24   70.36    3.19
   3   1  24   69.12    3.26
  -3  -1 -25   55.65    2.64
   3   1  25   47.58    2.48
  -3  -1 -26   71.81    3.28
   3   1  26   76.63    3.55
  -3  -1 -27   45.66    2.23
   3   1  27   44.62    2.37
  -3  -1 -28  214.70    8.92
   3   1  28  217.90    9.11
  -3  -1 -29    3.83    0.89
   3   1  29    3.17    1.20
  -3  -1 -30  129.30    5.48
   3   1  30  117.80    5.13
  -3  -1 -31   15.44    1.17
   3   1  31   20.33    1.55
  -3  -1 -32  101.40    4.39
   3   1  32   92.44    4.14
  -3  -1 -33    1.38    0.98
   3   1  33    1.34    1.14
  -3  -1 -34   40.04    2.02
   3   1  34   34.97    2.05
  -3  -1 -35    2.01    0.93
   3   1  35    2.07    1.18
  -3  -1 -36   30.12    1.64
   3   1  36   30.81    1.88
  -3  -1 -37    0.17    0.87
   3   1  37    0.40    1.22
  -3  -1 -38   58.16    2.60
   3   1  38   64.56    3.01
  -3  -2  38    0.76    1.00
   3   2 -38    1.86    0.70
  -3  -2  37    0.97    1.05
   3   2 -37    0.17    0.77
  -3  -2  36    1.45    1.04
   3   2 -36   -0.21    0.81
  -3  -2  35   17.48    1.48
   3   2 -35    1.08    0.86
  -3  -2  34   24.95    1.67
   3   2 -34   26.98    1.50
  -3  -2  33   24.45    1.64
   3   2 -33   28.34    1.62
  -3  -2  32   -0.36    1.18
   3   2 -32    0.41    0.87
  -3  -2  31    2.83    1.20
   3   2 -31    3.28    0.92
  -3  -2  30   10.99    1.38
   3   2 -30   14.71    1.16
  -3  -2  29    1.36    1.14
   3   2 -29    1.02    0.82
  -3  -2  28    2.33    1.10
   3   2 -28    0.68    0.87
  -3  -2  27    4.23    1.15
   3   2 -27    3.09    0.92
  -3  -2  26   74.33    3.46
   3   2 -26   60.47    2.80
  -3  -2  25   -0.43    1.06
   3   2 -25    1.01    0.88
  -3  -2  24   58.85    2.87
   3   2 -24   60.92    2.82
  -3  -2  23   51.79    2.59
   3   2 -23   48.94    2.36
  -3  -2  22    0.89    1.00
   3   2 -22    0.09    0.84
  -3  -2  21  234.90    9.78
   3   2 -21  254.40   10.52
  -3  -2  20   13.98    1.37
   3   2 -20   15.60    1.28
  -3  -2  19  188.60    7.92
   3   2 -19  211.50    8.81
  -3  -2  18  138.00    5.92
   3   2 -18   48.10    2.36
  -3  -2  17   88.66    3.95
   3   2 -17   75.26    3.37
  -3  -2  16   22.66    1.43
   3   2 -16   13.45    1.13
  -3  -2  15   97.88    4.29
   3   2 -15   88.64    3.86
  -3  -2  14   33.50    1.84
   3   2 -14   36.75    1.84
  -3  -2  13  370.80   15.16
   3   2 -13  340.30   13.92
  -3  -2  12    7.05    0.86
   3   2 -12    6.69    0.87
  -3  -2  11  532.70   21.64
   3   2 -11  533.40   21.67
  -3  -2  10   59.73    2.68
   3   2 -10   59.93    2.68
  -3  -2   9  754.90   30.55
   3   2  -9  746.60   30.22
  -3  -2   8  372.70   15.15
   3   2  -8  395.50   16.09
  -3  -2   7   11.85    0.85
   3   2  -7   13.02    0.84
  -3  -2   6   61.65    2.68
   3   2  -6   60.03    2.61
  -3  -2   5  996.40   40.23
  -3  -2   4   70.80    3.00
   3   2  -4   69.83    2.97
  -3  -2   2   25.87    1.20
   3   2  -2   24.36    1.15
  -3  -2   1 1345.00   54.23
  -3  -2   0    3.65    0.38
  -3  -2  -2   34.44    1.48
   3   2   4   62.13    2.58
   3   2   5 1044.00   42.12
   3   2   6   67.02    2.80
  -3  -2  -7   10.92    0.67
   3   2   7   10.26    0.62
  -3  -2  -8  354.60   14.38
   3   2   8  364.10   14.77
  -3  -2  -9  667.90   27.00
   3   2   9  736.90   29.78
  -3  -2 -10   56.36    2.42
   3   2  10   53.56    2.33
  -3  -2 -11  516.50   20.91
   3   2  11  515.50   20.89
  -3  -2 -12    7.21    0.69
   3   2  12    6.09    0.73
  -3  -2 -13  346.00   14.07
   3   2  13  360.50   14.69
  -3  -2 -14   35.16    1.67
   3   2  14   33.98    1.70
  -3  -2 -15   80.77    3.44
   3   2  15   80.88    3.52
  -3  -2 -16   11.40    0.97
   3   2  16    9.76    0.97
  -3  -2 -17   70.74    3.13
   3   2  17   70.43    3.14
  -3  -2 -18   46.07    2.20
   3   2  18   42.62    2.14
  -3  -2 -19  189.80    7.88
   3   2  19  198.20    8.24
  -3  -2 -20   14.82    1.21
   3   2  20   13.74    1.27
  -3  -2 -21  247.70   10.23
   3   2  21  283.30   11.69
  -3  -2 -22    2.48    0.84
   3   2  22   -0.56    1.03
  -3  -2 -23   52.01    2.47
   3   2  23   46.68    2.38
  -3  -2 -24   56.19    2.61
   3   2  24   60.26    2.88
  -3  -2 -25    0.86    0.84
   3   2  25   -0.94    1.07
  -3  -2 -26   59.79    2.73
   3   2  26   56.95    2.82
  -3  -2 -27    2.87    0.80
   3   2  27    1.31    1.13
  -3  -2 -28    0.85    0.90
   3   2  28    1.47    1.28
  -3  -2 -29    1.52    0.94
   3   2  29    2.45    1.16
  -3  -2 -30    8.17    1.04
   3   2  30    8.83    1.31
  -3  -2 -31    3.75    0.97
   3   2  31    3.48    1.23
  -3  -2 -32    0.94    0.84
   3   2  32    1.83    1.19
  -3  -2 -33   22.45    1.46
   3   2  33   23.33    1.75
  -3  -2 -34   26.21    1.54
   3   2  34   27.66    1.88
  -3  -2 -35    0.54    0.94
   3   2  35   -0.55    1.25
  -3  -2 -36    0.75    0.84
   3   2  36    0.13    1.24
  -3  -2 -37    0.35    0.86
   3   2  37    1.10    1.15
  -3  -2 -38    1.11    0.82
   3   2  38    1.51    1.15
  -3  -3  37    4.00    1.08
   3   3 -37    3.43    0.79
  -3  -3  36    1.46    1.02
   3   3 -36    0.09    0.73
  -3  -3  35   -1.88    1.10
   3   3 -35    0.72    0.79
  -3  -3  34   26.45    1.75
   3   3 -34   24.68    1.45
  -3  -3  33   -1.34    1.08
   3   3 -33    1.06    0.86
  -3  -3  32   40.82    2.24
   3   3 -32   45.61    2.21
  -3  -3  31    7.18    1.26
   3   3 -31    5.29    0.89
  -3  -3  30   35.55    2.10
   3   3 -30   42.60    2.13
  -3  -3  29   17.35    1.53
   3   3 -29   14.27    1.20
  -3  -3  28   87.74    4.00
   3   3 -28   87.22    3.84
  -3  -3  27    4.66    1.22
   3   3 -27    4.48    0.91
  -3  -3  26   14.45    1.47
   3   3 -26   15.29    1.18
  -3  -3  25   44.46    2.36
   3   3 -25   47.15    2.31
  -3  -3  24   87.09    3.94
   3   3 -24   87.86    3.87
  -3  -3  23    8.40    1.31
   3   3 -23   10.86    1.07
  -3  -3  22   83.01    3.77
   3   3 -22   82.83    3.66
  -3  -3  21   39.43    2.12
   3   3 -21   43.62    2.17
  -3  -3  20    6.03    1.11
   3   3 -20    8.65    1.10
  -3  -3  19  172.10    7.28
   3   3 -19  180.50    7.54
  -3  -3  18    2.95    1.06
   3   3 -18    2.58    0.93
  -3  -3  17  297.20   12.26
   3   3 -17  354.00   14.49
  -3  -3  16   43.10    2.18
   3   3 -16   41.78    2.07
  -3  -3  15  211.30    8.80
   3   3 -15  220.60    9.13
  -3  -3  14   87.33    3.85
   3   3 -14   93.06    4.03
  -3  -3  13  129.20    5.49
   3   3 -13  122.30    5.18
  -3  -3  12    9.61    1.00
   3   3 -12   12.52    1.02
  -3  -3  11  470.50   19.15
   3   3 -11  480.40   19.53
  -3  -3  10  157.00    6.52
   3   3 -10  151.40    6.31
  -3  -3   9  518.40   21.04
   3   3  -9  573.20   23.25
  -3  -3   8    1.00    0.61
   3   3  -8    1.61    0.67
  -3  -3   7 1137.00   45.94
   3   3  -7 1154.00   46.58
  -3  -3   6    7.67    0.66
   3   3  -6    6.10    0.60
  -3  -3   5  405.00   16.42
   3   3  -5  425.00   17.24
   3   3  -4  189.60    7.75
  -3  -3   2  198.00    8.06
   3   3  -2  200.90    8.19
  -3  -3   1  737.00   29.78
  -3  -3   0  356.60   14.44
   3   3   4  201.30    8.18
   3   3   4  200.50    8.14
   3   3   5  392.80   15.91
   3   3   5  414.70   16.80
   3   3   6    6.47    0.44
   3   3   6    5.65    0.44
   3   3   7 1090.00   44.02
  -3  -3  -8    0.74    0.39
   3   3   8    2.25    0.43
  -3  -3  -9  536.10   21.69
   3   3   9  518.70   21.01
  -3  -3 -10  145.00    5.94
   3   3  10  144.80    5.97
  -3  -3 -11  489.00   19.79
   3   3  11  477.50   19.36
  -3  -3 -12   11.62    0.77
   3   3  12   10.05    0.80
  -3  -3 -13  124.40    5.18
   3   3  13  115.70    4.86
  -3  -3 -14   91.03    3.87
   3   3  14   92.99    3.98
  -3  -3 -15  210.30    8.64
   3   3  15  209.30    8.63
  -3  -3 -16   40.84    1.95
   3   3  16   38.28    1.90
  -3  -3 -17  274.90   11.28
   3   3  17  277.80   11.40
  -3  -3 -18    2.31    0.83
   3   3  18    3.02    0.86
  -3  -3 -19  179.70    7.45
   3   3  19  168.80    7.07
  -3  -3 -20    6.96    0.88
   3   3  20    5.52    1.07
  -3  -3 -21   40.93    1.99
   3   3  21   40.87    2.10
  -3  -3 -22   84.89    3.68
   3   3  22   87.23    3.85
  -3  -3 -23    8.73    0.94
   3   3  23   10.02    1.17
  -3  -3 -24   89.33    3.88
   3   3  24   98.88    4.37
  -3  -3 -25   50.55    2.41
   3   3  25   45.31    2.34
  -3  -3 -26   15.40    1.25
   3   3  26   14.15    1.36
  -3  -3 -27    4.00    0.98
   3   3  27    4.28    1.29
  -3  -3 -28   86.09    3.78
   3   3  28   90.49    4.16
  -3  -3 -29   15.68    1.16
   3   3  29   13.18    1.51
  -3  -3 -30   35.69    1.83
   3   3  30   36.91    2.20
  -3  -3 -31    6.38    1.03
   3   3  31    6.72    1.39
  -3  -3 -32   42.72    2.10
   3   3  32   39.21    2.19
  -3  -3 -33    0.29    0.96
   3   3  33    0.58    1.18
  -3  -3 -34   28.13    1.61
   3   3  34   29.63    1.86
  -3  -3 -35    2.51    0.92
   3   3  35   -1.63    1.14
  -3  -3 -36   -0.48    0.89
   3   3  36    0.55    1.14
  -3  -3 -37    5.33    0.88
   3   3  37    4.06    1.17
  -3  -4  37    2.39    1.05
   3   4 -37    1.82    0.68
  -3  -4  36   47.93    2.38
   3   4 -36   49.25    2.28
  -3  -4  35   11.26    1.27
   3   4 -35   10.78    0.96
  -3  -4  34   35.79    2.08
   3   4 -34   36.33    1.84
  -3  -4  33   13.28    1.33
   3   4 -33   13.16    1.02
  -3  -4  32   97.41    4.34
   3   4 -32   94.60    4.10
  -3  -4  31    0.76    1.19
   3   4 -31    0.24    0.87
  -3  -4  30   93.29    4.21
   3   4 -30   91.98    4.03
  -3  -4  29    7.64    1.24
   3   4 -29    7.06    1.02
  -3  -4  28   97.43    4.33
   3   4 -28   92.41    4.04
  -3  -4  27   98.66    4.42
   3   4 -27   94.06    4.10
  -3  -4  26  168.40    7.18
   3   4 -26  202.80    8.45
  -3  -4  25  103.30    4.59
   3   4 -25  100.80    4.38
  -3  -4  24  249.20   10.38
   3   4 -24  244.50   10.11
  -3  -4  23   18.48    1.52
   3   4 -23   18.41    1.31
  -3  -4  22  111.10    4.95
   3   4 -22   98.24    4.27
  -3  -4  21    0.54    1.12
   3   4 -21    1.24    0.83
  -3  -4  20   52.39    2.60
   3   4 -20   57.68    2.70
  -3  -4  19   14.49    1.35
   3   4 -19   15.59    1.22
  -3  -4  18   66.28    3.14
   3   4 -18   68.69    3.12
  -3  -4  17    8.30    1.17
   3   4 -17    9.19    1.04
  -3  -4  16  262.70   10.86
   3   4 -16  262.10   10.78
  -3  -4  15   80.37    3.63
   3   4 -15   83.51    3.65
  -3  -4  14  292.70   12.07
   3   4 -14  290.10   11.90
  -3  -4  13   25.60    1.53
   3   4 -13   27.13    1.48
  -3  -4  12   13.82    1.06
   3   4 -12   15.18    1.09
  -3  -4  11   62.43    2.80
   3   4 -11   66.58    2.95
  -3  -4  10   87.72    3.81
   3   4 -10   80.74    3.48
  -3  -4   9  130.50    5.48
   3   4  -9  137.60    5.73
  -3  -4   8    5.60    0.73
   3   4  -8    4.64    0.72
  -3  -4   7  151.20    6.26
   3   4  -7  155.90    6.44
  -3  -4   6  247.40   10.09
   3   4  -6  241.00    9.84
  -3  -4   5  173.00    7.10
   3   4  -5  161.80    6.64
  -3  -4   4  373.90   15.17
   3   4  -4  358.40   14.54
  -3  -4   3  165.80    6.78
   3   4  -3  148.30    6.08
  -3  -4   2   58.42    2.45
   3   4  -2   55.05    2.33
  -3  -4   1  220.00    8.94
   3   4  -1  203.40    8.28
  -3  -4   0    0.67    0.26
   3   4   0    0.91    0.29
  -3  -4  -1  239.40    9.81
   3   4   1  204.20    8.37
   3   4   6  229.20    9.36
   3   4   6  262.40   10.72
   3   4   7  145.20    5.93
  -3  -4  -8    4.92    0.38
   3   4   8    4.79    0.44
  -3  -4  -9  133.10    5.44
   3   4   9  137.30    5.64
  -3  -4 -10   77.51    3.23
   3   4  10   71.57    3.02
  -3  -4 -11   54.40    2.32
   3   4  11   58.44    2.53
  -3  -4 -12   12.75    0.80
   3   4  12   12.01    0.86
  -3  -4 -13   23.86    1.26
   3   4  13   22.39    1.20
  -3  -4 -14  308.90   12.61
   3   4  14  272.70   11.15
  -3  -4 -15   84.48    3.60
   3   4  15   83.67    3.61
  -3  -4 -16  269.80   11.01
   3   4  16  278.80   11.43
  -3  -4 -17    7.70    0.81
   3   4  17    5.39    0.86
  -3  -4 -18   68.41    3.00
   3   4  18   67.61    3.06
  -3  -4 -19   15.51    1.07
   3   4  19   16.08    1.25
  -3  -4 -20   53.94    2.45
   3   4  20   58.66    2.75
  -3  -4 -21    1.24    0.83
   3   4  21    1.04    1.02
  -3  -4 -22   94.35    4.09
   3   4  22   96.07    4.27
  -3  -4 -23   17.13    1.26
   3   4  23   16.47    1.40
  -3  -4 -24  232.40    9.62
   3   4  24  243.50   10.11
  -3  -4 -25  109.20    4.66
   3   4  25  103.40    4.56
  -3  -4 -26  165.50    6.90
   3   4  26  172.50    7.30
  -3  -4 -27   92.61    4.00
   3   4  27   90.90    4.13
  -3  -4 -28   95.18    4.14
   3   4  28   82.86    3.78
  -3  -4 -29    7.18    1.05
   3   4  29    8.79    1.34
  -3  -4 -30   84.15    3.69
   3   4  30  101.90    4.51
  -3  -4 -31    0.75    0.91
   3   4  31    0.96    1.15
  -3  -4 -32   85.13    3.73
   3   4  32   84.84    3.88
  -3  -4 -33   13.95    1.12
   3   4  33    9.49    1.35
  -3  -4 -34   29.60    1.69
   3   4  34   31.97    2.00
  -3  -4 -35    9.13    1.04
   3   4  35    8.79    1.28
  -3  -4 -36   48.56    2.32
   3   4  36   50.80    2.55
  -3  -4 -37    0.15    0.91
   3   4  37    1.59    1.17
  -3  -5  36   30.05    1.71
   3   5 -36   33.18    1.71
  -3  -5  35   -0.42    1.05
   3   5 -35    6.07    0.89
  -3  -5  34  123.20    5.33
   3   5 -34  106.80    4.56
  -3  -5  33    2.10    1.12
   3   5 -33    3.60    0.80
  -3  -5  32   96.28    4.31
   3   5 -32  115.50    4.91
  -3  -5  31   12.82    1.35
   3   5 -31   10.21    1.00
  -3  -5  30   66.75    3.15
   3   5 -30   68.92    3.10
  -3  -5  29    1.39    1.07
   3   5 -29    1.44    0.83
  -3  -5  28  168.80    7.15
   3   5 -28  166.60    6.97
  -3  -5  27   33.10    1.98
   3   5 -27   33.07    1.73
  -3  -5  26  130.00    5.69
   3   5 -26  114.70    4.90
  -3  -5  25    6.37    1.28
   3   5 -25    6.06    0.95
  -3  -5  24  385.00   15.82
   3   5 -24  351.40   14.39
  -3  -5  23   13.15    1.43
   3   5 -23   10.04    1.03
  -3  -5  22  339.40   13.98
   3   5 -22  327.10   13.43
  -3  -5  21  103.10    4.58
   3   5 -21  107.20    4.62
  -3  -5  20  152.10    6.49
   3   5 -20  156.60    6.60
  -3  -5  19    6.60    1.17
   3   5 -19    1.36    0.89
  -3  -5  18  147.20    6.28
   3   5 -18  172.80    7.24
  -3  -5  17  102.00    4.48
   3   5 -17   51.63    2.49
  -3  -5  16   74.52    3.42
   3   5 -16   72.14    3.22
  -3  -5  15  146.10    6.23
   3   5 -15  148.10    6.21
  -3  -5  14   93.43    4.10
   3   5 -14   88.70    3.85
  -3  -5  13   33.57    1.77
   3   5 -13   36.13    1.82
  -3  -5  12  183.00    7.63
   3   5 -12  183.80    7.61
  -3  -5  11  135.80    5.74
   3   5 -11  123.70    5.21
  -3  -5  10  138.10    5.80
   3   5 -10  134.80    5.62
  -3  -5   9    7.61    0.82
   3   5  -9    6.91    0.75
  -3  -5   8  289.70   11.85
   3   5  -8  297.20   12.12
  -3  -5   7   90.63    3.85
   3   5  -7   95.66    4.02
  -3  -5   6  330.80   13.47
   3   5  -6  311.00   12.65
  -3  -5   5  422.80   17.16
   3   5  -5  411.90   16.71
  -3  -5   4    6.22    0.58
   3   5  -4    5.90    0.57
  -3  -5   3   82.10    3.41
   3   5  -3   77.27    3.22
  -3  -5   2   23.95    1.08
   3   5  -2   23.53    1.08
  -3  -5   1  138.20    5.65
   3   5  -1  130.40    5.33
  -3  -5   0    0.62    0.24
   3   5   0    0.46    0.24
   3   5   8  303.40   12.42
  -3  -5  -9    5.50    0.41
   3   5   9    6.46    0.47
  -3  -5 -10  141.10    5.78
   3   5  10  143.10    5.86
  -3  -5 -11  118.70    4.89
   3   5  11  128.80    5.31
  -3  -5 -12  196.20    8.01
   3   5  12  189.00    7.74
  -3  -5 -13   31.51    1.46
   3   5  13   31.64    1.52
  -3  -5 -14   96.26    4.03
   3   5  14   91.95    3.91
  -3  -5 -15  147.80    6.09
   3   5  15  160.30    6.66
  -3  -5 -16   73.32    3.12
   3   5  16   66.73    2.95
  -3  -5 -17   46.56    2.11
   3   5  17   45.03    2.16
  -3  -5 -18  156.90    6.53
   3   5  18  151.90    6.36
  -3  -5 -19    4.63    0.82
   3   5  19    2.78    0.87
  -3  -5 -20  157.80    6.59
   3   5  20  158.60    6.66
  -3  -5 -21   98.97    4.28
   3   5  21  101.80    4.43
  -3  -5 -22  328.30   13.42
   3   5  22  335.80   13.78
  -3  -5 -23   10.51    1.00
   3   5  23   11.24    1.20
  -3  -5 -24  367.10   14.97
   3   5  24  335.80   13.80
  -3  -5 -25    5.79    0.93
   3   5  25    5.34    1.16
  -3  -5 -26  117.70    5.04
   3   5  26  114.50    4.98
  -3  -5 -27   33.29    1.77
   3   5  27   34.23    2.01
  -3  -5 -28  171.40    7.15
   3   5  28  170.90    7.23
  -3  -5 -29    0.04    0.86
   3   5  29    0.96    1.14
  -3  -5 -30   64.49    2.95
   3   5  30   64.77    3.08
  -3  -5 -31    9.37    1.03
   3   5  31    9.43    1.24
  -3  -5 -32   98.70    4.26
   3   5  32   99.04    4.42
  -3  -5 -33    3.78    0.99
   3   5  33    0.86    1.23
  -3  -5 -34  122.70    5.21
   3   5  34  110.40    4.82
  -3  -5 -35   -0.64    0.85
   3   5  35    0.94    1.10
  -3  -5 -36   27.84    1.58
   3   5  36   29.08    1.77
  -3  -6  35   -0.20    0.95
   3   6 -35   -0.15    0.84
  -3  -6  34   15.46    1.32
   3   6 -34   14.34    1.15
  -3  -6  33   32.90    1.90
   3   6 -33   36.99    1.85
  -3  -6  32   16.23    1.49
   3   6 -32   17.20    1.24
  -3  -6  31    0.82    1.13
   3   6 -31    0.35    0.79
  -3  -6  30   41.10    2.25
   3   6 -30   43.14    2.11
  -3  -6  29    1.72    1.17
   3   6 -29    1.54    0.86
  -3  -6  28   26.30    1.77
   3   6 -28   26.58    1.54
  -3  -6  27    5.35    1.18
   3   6 -27    6.35    0.93
  -3  -6  26  129.10    5.58
   3   6 -26  129.00    5.47
  -3  -6  25    3.98    1.15
   3   6 -25    1.54    0.87
  -3  -6  24   50.94    2.62
   3   6 -24   53.09    2.51
  -3  -6  23   52.98    2.65
   3   6 -23   54.34    2.53
  -3  -6  22   15.13    1.42
   3   6 -22   12.91    1.12
  -3  -6  21   79.79    3.65
   3   6 -21   75.26    3.36
  -3  -6  20  126.00    5.46
   3   6 -20  131.20    5.60
  -3  -6  19   15.89    1.29
   3   6 -19   14.04    1.21
  -3  -6  18   83.76    3.79
   3   6 -18   87.92    3.88
  -3  -6  17  108.90    4.80
   3   6 -17  116.10    4.98
  -3  -6  16    1.65    1.05
   3   6 -16    1.36    0.86
  -3  -6  15  197.10    8.24
   3   6 -15  204.20    8.46
  -3  -6  14   12.10    1.22
   3   6 -14   13.98    1.08
  -3  -6  13  118.60    5.11
   3   6 -13  113.50    4.80
  -3  -6  12   83.94    3.74
   3   6 -12   80.02    3.49
  -3  -6  11  579.20   23.55
   3   6 -11  572.50   23.23
  -3  -6  10   16.77    1.17
   3   6 -10   18.99    1.19
  -3  -6   9  152.60    6.38
   3   6  -9  143.90    5.98
  -3  -6   8  158.80    6.62
   3   6  -8  159.60    6.60
  -3  -6   7  177.90    7.34
   3   6  -7  194.80    8.00
  -3  -6   6    1.32    0.58
   3   6  -6    1.45    0.59
  -3  -6   5  294.20   11.98
   3   6  -5  314.50   12.79
  -3  -6   4  110.10    4.57
   3   6  -4  102.10    4.24
  -3  -6   3  223.70    9.12
   3   6  -3  231.90    9.44
  -3  -6   2   51.18    2.19
   3   6  -2   48.30    2.04
  -3  -6   1  160.80    6.58
   3   6  -1  170.10    6.94
   3   6   9  135.80    5.84
  -3  -6 -10   16.02    0.76
   3   6  10   19.27    0.89
  -3  -6 -11  587.40   23.84
   3   6  11  603.90   24.50
  -3  -6 -12   84.69    3.51
   3   6  12   89.89    3.74
  -3  -6 -13  116.20    4.78
   3   6  13  106.90    4.44
  -3  -6 -14   12.61    0.80
   3   6  14   13.55    0.90
  -3  -6 -15  194.10    7.97
   3   6  15  214.80    8.83
  -3  -6 -16    1.28    0.69
   3   6  16    0.48    0.72
  -3  -6 -17   53.00    2.40
   3   6  17   52.87    2.42
  -3  -6 -18   81.39    3.52
   3   6  18   82.28    3.58
  -3  -6 -19   10.38    0.93
   3   6  19    9.56    1.04
  -3  -6 -20  131.80    5.52
   3   6  20  125.80    5.33
  -3  -6 -21   71.65    3.16
   3   6  21   72.24    3.23
  -3  -6 -22   11.62    0.99
   3   6  22   13.17    1.21
  -3  -6 -23   49.82    2.37
   3   6  23   48.28    2.37
  -3  -6 -24   54.24    2.53
   3   6  24   52.71    2.56
  -3  -6 -25    2.44    0.78
   3   6  25    4.06    1.12
  -3  -6 -26  127.80    5.40
   3   6  26  127.40    5.47
  -3  -6 -27    4.26    1.04
   3   6  27    6.18    1.19
  -3  -6 -28   23.26    1.45
   3   6  28   24.86    1.71
  -3  -6 -29    2.14    0.88
   3   6  29    2.13    1.08
  -3  -6 -30   39.21    2.02
   3   6  30   35.96    2.06
  -3  -6 -31    0.29    0.87
   3   6  31   -0.36    1.10
  -3  -6 -32   16.42    1.26
   3   6  32   14.71    1.50
  -3  -6 -33   31.48    1.75
   3   6  33   33.12    1.97
  -3  -6 -34   12.77    1.15
   3   6  34   12.51    1.50
  -3  -6 -35   -0.39    0.87
   3   6  35    2.14    1.25
  -3  -7  34    0.68    1.06
   3   7 -34    0.21    0.71
  -3  -7  33   24.94    1.65
   3   7 -33   24.64    1.46
  -3  -7  32    3.00    1.18
   3   7 -32    2.92    0.85
  -3  -7  31    1.49    1.08
   3   7 -31   -1.24    0.83
  -3  -7  30    1.92    1.16
   3   7 -30    1.81    0.95
  -3  -7  29   45.98    2.42
   3   7 -29   42.61    2.10
  -3  -7  28    2.53    1.16
   3   7 -28    1.39    0.87
  -3  -7  27    4.57    1.18
   3   7 -27    3.01    0.92
  -3  -7  26   25.03    1.74
   3   7 -26   27.81    1.62
  -3  -7  25  104.60    4.64
   3   7 -25  101.60    4.42
  -3  -7  24    7.12    1.29
   3   7 -24    8.07    1.05
  -3  -7  23   35.64    2.02
   3   7 -23   36.06    1.89
  -3  -7  22   32.62    1.91
   3   7 -22   32.98    1.81
  -3  -7  21   64.50    3.04
   3   7 -21   66.13    3.02
  -3  -7  20    3.03    1.10
   3   7 -20    1.81    0.92
  -3  -7  19   31.51    1.88
   3   7 -19   32.33    1.76
  -3  -7  18    0.30    1.08
   3   7 -18    0.47    0.87
  -3  -7  17   13.93    1.34
   3   7 -17   10.30    1.07
  -3  -7  16   15.39    1.29
   3   7 -16   15.32    1.19
  -3  -7  15  376.20   15.44
   3   7 -15  360.30   14.73
  -3  -7  14   40.37    2.13
   3   7 -14   39.30    1.92
  -3  -7  13  525.70   21.44
   3   7 -13  506.60   20.58
  -3  -7  12   59.26    2.81
   3   7 -12   58.97    2.68
  -3  -7  11  667.20   27.08
   3   7 -11  659.10   26.71
  -3  -7  10    1.21    0.89
   3   7 -10    2.08    0.79
  -3  -7   9   47.66    2.30
   3   7  -9   57.53    2.60
  -3  -7   8    6.88    0.90
   3   7  -8    7.11    0.79
  -3  -7   7  179.60    7.41
   3   7  -7  191.20    7.86
  -3  -7   6    9.76    0.84
   3   7  -6   10.61    0.81
  -3  -7   5  582.70   23.62
   3   7  -5  647.40   26.20
  -3  -7   4   14.57    0.92
   3   7  -4   15.06    0.85
  -3  -7   3  716.70   29.03
   3   7  -3  807.30   32.67
  -3  -7   2   20.82    1.04
   3   7  -2   22.13    1.03
  -3  -7   1  263.00   10.74
  -3  -7   1  246.90   10.08
   3   7  11  670.10   27.52
  -3  -7 -12   53.95    2.27
   3   7  12   60.73    2.56
  -3  -7 -13  549.10   22.29
   3   7  13  529.60   21.49
  -3  -7 -14   44.17    1.97
   3   7  14   46.59    2.06
  -3  -7 -15  385.00   15.66
   3   7  15  374.10   15.21
  -3  -7 -16   15.78    0.97
   3   7  16   12.95    0.88
  -3  -7 -17   10.82    0.85
   3   7  17   12.57    0.94
  -3  -7 -18    0.80    0.61
   3   7  18    0.78    0.73
  -3  -7 -19   27.66    1.44
   3   7  19   30.08    1.60
  -3  -7 -20    2.46    0.85
   3   7  20    1.82    0.87
  -3  -7 -21   65.10    2.93
   3   7  21   71.94    3.21
  -3  -7 -22   29.54    1.56
   3   7  22   28.92    1.63
  -3  -7 -23   29.29    1.55
   3   7  23   33.53    1.82
  -3  -7 -24    6.82    0.93
   3   7  24    7.10    1.10
  -3  -7 -25   97.70    4.22
   3   7  25  101.30    4.41
  -3  -7 -26   23.72    1.44
   3   7  26   24.85    1.62
  -3  -7 -27    4.25    0.96
   3   7  27    3.45    1.16
  -3  -7 -28    1.52    0.92
   3   7  28    3.39    1.18
  -3  -7 -29   42.85    2.14
   3   7  29   41.68    2.26
  -3  -7 -30    1.90    0.95
   3   7  30    1.12    1.06
  -3  -7 -31    1.27    0.97
   3   7  31   -1.85    1.15
  -3  -7 -32   -1.55    0.93
   3   7  32    4.87    1.28
  -3  -7 -33   23.47    1.46
   3   7  33   25.22    1.71
  -3  -7 -34   -0.10    0.90
   3   7  34    0.63    1.17
  -3  -8  33    1.86    0.99
   3   8 -33    2.73    0.78
  -3  -8  32   14.85    1.35
   3   8 -32   10.73    1.09
  -3  -8  31    4.50    1.09
   3   8 -31    2.93    0.90
  -3  -8  30   17.41    1.45
   3   8 -30   16.23    1.21
  -3  -8  29   -0.49    1.14
   3   8 -29    0.09    0.87
  -3  -8  28    6.00    1.21
   3   8 -28    6.00    0.94
  -3  -8  27    1.82    1.22
   3   8 -27   -0.14    0.96
  -3  -8  26   91.18    4.09
   3   8 -26   87.49    3.85
  -3  -8  25   -0.49    1.08
   3   8 -25    0.17    0.89
  -3  -8  24    6.45    1.24
   3   8 -24    6.87    1.06
  -3  -8  23    0.80    1.07
   3   8 -23   -0.05    0.92
  -3  -8  22   22.98    1.74
   3   8 -22   20.22    1.42
  -3  -8  21    0.08    1.08
   3   8 -21    0.08    0.99
  -3  -8  20   74.13    3.44
   3   8 -20   70.71    3.22
  -3  -8  19    9.24    1.25
   3   8 -19    8.09    1.06
  -3  -8  18   16.01    1.35
   3   8 -18   14.82    1.21
  -3  -8  17  108.70    4.75
   3   8 -17  118.40    5.06
  -3  -8  16  105.30    4.61
   3   8 -16  102.60    4.43
  -3  -8  15   45.08    2.29
   3   8 -15   42.82    2.09
  -3  -8  14   56.02    2.68
   3   8 -14   56.27    2.61
  -3  -8  13    5.46    0.98
   3   8 -13    4.59    0.87
  -3  -8  12   44.66    2.26
   3   8 -12   40.79    1.99
  -3  -8  11  217.70    9.03
   3   8 -11  225.20    9.28
  -3  -8  10   52.69    2.51
   3   8 -10   58.69    2.66
  -3  -8   9  199.10    8.26
   3   8  -9  201.70    8.32
  -3  -8   8    4.00    0.83
   3   8  -8    1.87    0.70
  -3  -8   7   95.34    4.09
   3   8  -7   94.95    4.02
  -3  -8   6   64.56    2.91
   3   8  -6   61.03    2.66
  -3  -8   5  100.20    4.26
   3   8  -5  110.20    4.58
  -3  -8   4   13.82    0.93
   3   8  -4   13.61    0.83
  -3  -8   3   42.09    1.87
   3   8  -3   45.23    1.96
  -3  -8   2    5.97    0.48
  -3  -8   2    6.20    0.58
  -3  -8   1  202.40    8.28
  -3  -8   1  193.80    7.95
   3   8  12   44.60    1.97
  -3  -8 -13    3.74    0.39
   3   8  13    3.36    0.43
  -3  -8 -14   55.37    2.35
   3   8  14   52.40    2.23
  -3  -8 -15   38.35    1.70
   3   8  15   40.60    1.80
  -3  -8 -16  101.10    4.21
   3   8  16  102.10    4.26
  -3  -8 -17  108.80    4.57
   3   8  17  106.20    4.44
  -3  -8 -18   15.19    1.02
   3   8  18   17.30    1.08
  -3  -8 -19    6.93    0.77
   3   8  19    8.40    0.92
  -3  -8 -20   68.33    2.98
   3   8  20   70.98    3.11
  -3  -8 -21    0.77    0.75
   3   8  21    0.45    0.79
  -3  -8 -22   17.76    1.20
   3   8  22   19.03    1.27
  -3  -8 -23   -0.15    0.79
   3   8  23    1.11    0.97
  -3  -8 -24    5.94    0.93
   3   8  24    7.40    1.09
  -3  -8 -25    0.88    0.93
   3   8  25    1.17    1.07
  -3  -8 -26   80.62    3.54
   3   8  26   81.18    3.62
  -3  -8 -27    1.81    0.99
   3   8  27    0.31    1.05
  -3  -8 -28    4.53    0.98
   3   8  28    3.36    1.10
  -3  -8 -29    0.63    0.94
   3   8  29    1.54    1.16
  -3  -8 -30   13.94    1.20
   3   8  30   13.51    1.40
  -3  -8 -31    2.16    0.97
   3   8  31    4.20    1.21
  -3  -8 -32   11.78    1.15
   3   8  32    9.56    1.35
  -3  -8 -33    2.05    0.99
   3   8  33    4.54    1.32
  -3  -9  32   37.22    2.02
   3   9 -32   41.15    2.01
  -3  -9  31    0.46    1.14
   3   9 -31    0.64    0.91
  -3  -9  30   82.09    3.68
   3   9 -30   76.96    3.41
  -3  -9  29   -1.08    1.17
   3   9 -29    2.11    0.90
  -3  -9  28    5.02    1.28
   3   9 -28    4.88    0.98
  -3  -9  27   -0.38    1.15
   3   9 -27    0.02    0.93
  -3  -9  26   41.79    2.31
   3   9 -26   39.12    2.02
  -3  -9  25    8.42    1.25
   3   9 -25    8.37    1.08
  -3  -9  24  205.60    8.60
   3   9 -24  209.60    8.71
  -3  -9  23    0.66    1.26
   3   9 -23    1.60    1.01
  -3  -9  22  102.20    4.53
   3   9 -22  104.00    4.52
  -3  -9  21   24.94    1.67
   3   9 -21   21.09    1.50
  -3  -9  20   86.12    3.92
   3   9 -20   80.72    3.61
  -3  -9  19   81.49    3.74
   3   9 -19   60.52    2.82
  -3  -9  18  115.40    5.05
   3   9 -18  111.70    4.82
  -3  -9  17    8.32    1.20
   3   9 -17    6.97    1.04
  -3  -9  16   34.17    1.94
   3   9 -16   37.85    2.00
  -3  -9  15    2.75    1.03
   3   9 -15    3.50    0.90
  -3  -9  14  216.80    9.04
   3   9 -14  210.30    8.69
  -3  -9  13   45.25    2.30
   3   9 -13   43.12    2.08
  -3  -9  12   36.73    1.98
   3   9 -12   37.87    1.90
  -3  -9  11   16.63    1.25
   3   9 -11   15.35    1.06
  -3  -9  10   67.61    3.09
   3   9 -10   74.56    3.26
  -3  -9   9  217.50    9.02
   3   9  -9  223.60    9.18
  -3  -9   8  305.00   12.50
   3   9  -8  314.00   12.82
  -3  -9   7   13.59    1.09
   3   9  -7   13.13    0.87
  -3  -9   6    9.11    0.89
   3   9  -6   10.67    0.86
  -3  -9   5    9.56    0.87
   3   9  -5   11.76    0.86
  -3  -9   4   28.06    1.43
  -3  -9   4   32.77    1.59
  -3  -9   3   81.32    3.42
  -3  -9   3   80.49    3.42
  -3  -9   2   18.95    0.96
  -3  -9   2   18.73    0.99
  -3  -9   1   14.12    0.76
  -3  -9   1   14.42    0.75
   3   9  14  262.80   11.15
  -3  -9 -15    2.27    0.44
   3   9  15    2.84    0.46
  -3  -9 -16   33.01    1.49
   3   9  16   34.74    1.57
  -3  -9 -17    7.01    0.66
   3   9  17    6.00    0.69
  -3  -9 -18  108.20    4.52
   3   9  18  113.20    4.73
  -3  -9 -19   14.42    0.99
   3   9  19   13.93    0.99
  -3  -9 -20   69.08    3.02
   3   9  20   71.34    3.10
  -3  -9 -21   17.98    1.13
   3   9  21   19.70    1.22
  -3  -9 -22  105.70    4.48
   3   9  22   97.18    4.15
  -3  -9 -23    1.48    0.84
   3   9  23    0.99    0.86
  -3  -9 -24  201.40    8.33
   3   9  24  202.20    8.36
  -3  -9 -25    7.27    0.97
   3   9  25    8.83    1.14
  -3  -9 -26   38.56    1.97
   3   9  26   35.59    1.91
  -3  -9 -27    0.08    0.94
   3   9  27    1.41    1.03
  -3  -9 -28    3.46    1.04
   3   9  28    5.41    1.16
  -3  -9 -29   -1.13    0.97
   3   9  29   -0.12    1.15
  -3  -9 -30   79.11    3.50
   3   9  30   73.73    3.38
  -3  -9 -31   -1.53    1.00
   3   9  31    1.25    1.09
  -3  -9 -32   34.55    1.88
   3   9  32   32.48    1.88
  -3 -10  30   49.16    2.42
   3  10 -30   49.88    2.33
  -3 -10  29   -0.34    1.18
   3  10 -29    0.09    0.86
  -3 -10  28    2.10    1.17
   3  10 -28    3.72    0.95
  -3 -10  27   15.78    1.44
   3  10 -27   19.55    1.36
  -3 -10  26   22.42    1.75
   3  10 -26   32.20    1.76
  -3 -10  25   20.24    1.59
   3  10 -25   25.62    1.56
  -3 -10  24   26.91    1.70
   3  10 -24   30.73    1.74
  -3 -10  23   11.58    1.44
   3  10 -23   11.54    1.15
  -3 -10  22   38.35    2.17
   3  10 -22   33.11    1.82
  -3 -10  21   11.33    1.34
   3  10 -21   10.06    1.10
  -3 -10  20   90.85    4.09
   3  10 -20   94.32    4.13
  -3 -10  19   11.33    1.29
   3  10 -19   13.88    1.24
  -3 -10  18   45.08    2.43
   3  10 -18   48.22    2.35
  -3 -10  17   16.66    1.40
   3  10 -17   14.55    1.22
  -3 -10  16   75.16    3.48
   3  10 -16   75.88    3.40
  -3 -10  15    6.97    1.10
   3  10 -15    7.77    1.02
  -3 -10  14   59.29    2.84
   3  10 -14   62.18    2.85
  -3 -10  13   22.72    1.56
   3  10 -13   23.03    1.36
  -3 -10  12   53.26    2.60
   3  10 -12   52.53    2.42
  -3 -10  11  127.70    5.47
   3  10 -11  130.50    5.50
  -3 -10  10   67.67    3.10
   3  10 -10   71.69    3.15
  -3 -10   9    5.57    0.97
   3  10  -9    6.92    0.87
  -3 -10   8    2.93    0.88
   3  10  -8    4.43    0.80
  -3 -10   7   75.99    3.40
   3  10  -7   71.07    3.09
  -3 -10   6    1.29    0.82
  -3 -10   5    6.75    0.73
  -3 -10   5    5.77    0.76
  -3 -10   4   52.20    2.26
  -3 -10   4   48.01    2.17
  -3 -10   3    3.41    0.53
  -3 -10   3    3.59    0.60
  -3 -10   1  214.70    8.81
  -3 -10   1  213.90    8.82
  -3 -10 -17   10.80    0.66
   3  10  17   12.84    0.74
  -3 -10 -18   43.28    1.91
   3  10  18   44.01    1.94
  -3 -10 -19   10.10    0.80
   3  10  19    9.56    0.79
  -3 -10 -20   84.65    3.60
   3  10  20   84.64    3.60
  -3 -10 -21    7.46    0.87
   3  10  21    9.07    0.89
  -3 -10 -22   32.72    1.66
   3  10  22   34.46    1.72
  -3 -10 -23   10.22    1.06
   3  10  23   11.90    1.10
  -3 -10 -24   25.20    1.51
   3  10  24   26.28    1.55
  -3 -10 -25   21.63    1.46
   3  10  25   21.42    1.43
  -3 -10 -26   24.56    1.55
   3  10  26   26.06    1.56
  -3 -10 -27   16.44    1.27
   3  10  27   14.57    1.30
  -3 -10 -28    3.20    1.01
   3  10  28    3.55    1.17
  -3 -10 -29   -1.12    1.06
   3  10  29    1.38    1.15
  -3 -10 -30   43.65    2.18
   3  10  30   44.67    2.29
  -3 -11  28    7.64    1.20
   3  11 -28    8.60    1.02
  -3 -11  27    0.73    1.07
   3  11 -27   -0.84    0.97
  -3 -11  26    9.56    1.31
   3  11 -26    5.12    1.08
  -3 -11  25   19.65    1.58
   3  11 -25   20.94    1.42
  -3 -11  24   25.98    1.71
   3  11 -24   27.16    1.57
  -3 -11  23   10.80    1.41
   3  11 -23   10.54    1.12
  -3 -11  22    1.82    1.14
   3  11 -22    0.21    1.04
  -3 -11  21   25.21    1.71
   3  11 -21   27.36    1.62
  -3 -11  20   35.84    2.06
   3  11 -20   40.09    2.11
  -3 -11  19  159.10    6.73
   3  11 -19  170.70    7.15
  -3 -11  18   39.36    2.18
   3  11 -18   42.62    2.16
  -3 -11  17   11.16    1.30
   3  11 -17   12.27    1.15
  -3 -11  16   25.98    1.71
   3  11 -16   28.22    1.63
  -3 -11  15   10.54    1.32
   3  11 -15   11.61    1.10
  -3 -11  14   73.46    3.38
   3  11 -14   68.33    3.08
  -3 -11  13   27.81    1.72
   3  11 -13   31.16    1.68
  -3 -11  12    1.38    1.03
   3  11 -12    2.18    0.85
  -3 -11  11   62.01    2.95
   3  11 -11   60.48    2.75
  -3 -11  10   42.11    2.17
   3  11 -10   40.85    2.00
  -3 -11   9  143.00    6.08
[truncated: 548,876 more chars]
