# Supplementary material for: Crystal structure and Hirshfeld surface analysis of ethyl 2′-amino-5-bromo-3′-cyano-6′-methyl-2-oxo­spiro­[indoline-3,4′-pyran]-5′-carboxyl­ate
Source: Acta Crystallogr E Crystallogr Commun. 2022 Aug 26;78(Pt 9):942–6. doi: 10.1107/S2056989022008271 (PMC9443792; doi:10.1107/S2056989022008271)
Supplement: Supplementary file 2 [file e-78-00942-Isup2.hkl]

data_I                                                                          
_shelx_title ' T-376 in Pbca'                                                   
_shelx_refln_list_code          4                                               
_shelx_F_calc_maximum      205.89                                               
_exptl_crystal_F_000      1632.00                                               
_reflns_d_resolution_high  0.7230                                               
                                                                                
loop_                                                                           
 _space_group_symop_operation_xyz                                               
 'x, y, z'                                                                      
 '-x+1/2, -y, z+1/2'                                                            
 '-x, y+1/2, -z+1/2'                                                            
 'x+1/2, -y+1/2, -z'                                                            
 '-x, -y, -z'                                                                   
 'x-1/2, y, -z-1/2'                                                             
 'x, -y-1/2, z-1/2'                                                             
 '-x-1/2, y-1/2, z'                                                             
                                                                                
_cell_length_a     9.3880                                                       
_cell_length_b    12.2260                                                       
_cell_length_c    28.6930                                                       
_cell_angle_alpha  90.000                                                       
_cell_angle_beta   90.000                                                       
_cell_angle_gamma  90.000                                                       
                                                                                
_shelx_F_squared_multiplier     1.000                                           
                                                                                
loop_                                                                           
 _refln_index_h                                                                 
 _refln_index_k                                                                 
 _refln_index_l                                                                 
 _refln_F_squared_calc                                                          
 _refln_F_squared_meas                                                          
 _refln_F_squared_sigma                                                         
 _refln_observed_status                                                         
   2   0   0         74.31         93.04         5.73 o                         
   4   0   0      27005.00      27497.73      1109.38 o                         
   6   0   0      14821.62      15320.08      1149.79 o                         
   8   0   0      20517.06      20773.56       594.10 o                         
  10   0   0       2083.99       1949.95        85.18 o                         
  12   0   0        378.36        462.35        21.57 o                         
   4   1   0       9156.59      11590.35      1456.30 o                         
   6   1   0      19940.76      21893.00       659.92 o                         
   8   1   0       3030.45       2732.41        57.58 o                         
  10   1   0       8158.43       7916.27       228.80 o                         
  12   1   0        120.95        176.57        15.23 o                         
   0   2   0       7264.11       8204.89       331.17 o                         
   2   2   0       5868.38       5542.84       154.60 o                         
   4   2   0       4392.30       5362.80       291.03 o                         
   6   2   0         88.23        254.91        53.57 o                         
   8   2   0         13.70        294.35        69.59 o                         
  10   2   0         23.78         34.97        14.54 o                         
  12   2   0         89.56         96.64        14.62 o                         
   2   3   0      18830.59      19468.01      1542.78 o                         
   4   3   0         20.43        179.06        27.46 o                         
   6   3   0      13708.86      15097.77       774.56 o                         
   8   3   0       1706.38       1860.50        43.50 o                         
  10   3   0        637.30        727.87        61.70 o                         
  12   3   0       1143.18       1258.79        29.41 o                         
   2   4   0       1408.94       1730.07       103.71 o                         
   4   4   0       6321.53       5998.73       122.10 o                         
   6   4   0        182.45        220.27         9.19 o                         
   8   4   0       5345.38       6832.75       733.49 o                         
  10   4   0         86.44         82.78        12.28 o                         
  12   4   0        724.46        771.17        52.30 o                         
   2   5   0      17248.54      17287.39       493.90 o                         
   4   5   0         73.32        111.56        34.28 o                         
   6   5   0       5195.23       7536.97      2049.42 o                         
   8   5   0        701.24        613.92        19.43 o                         
  10   5   0       1029.33       1136.54        26.73 o                         
  12   5   0        151.98        148.41        12.27 o                         
   0   6   0       3113.92       3284.72        95.08 o                         
   2   6   0       6010.87       5403.89       126.92 o                         
   4   6   0       7579.54       7586.32       668.05 o                         
   6   6   0        340.87        313.79        11.62 o                         
   8   6   0        118.91        219.69        10.69 o                         
  10   6   0        310.66        291.36        15.00 o                         
  12   6   0        252.06        292.55        21.41 o                         
   2   7   0       3630.05       3709.39        76.00 o                         
   4   7   0         24.05         82.35        16.20 o                         
   6   7   0          2.67         48.42        19.63 o                         
   8   7   0          5.60         23.18        11.80 o                         
  10   7   0         43.26         70.84         9.13 o                         
   2   8   0          1.97         43.62         5.30 o                         
   4   8   0       9457.92       9144.53       263.27 o                         
   6   8   0        371.81        474.69        40.24 o                         
   8   8   0       3044.11       2970.52        88.56 o                         
  10   8   0          2.76          2.91        14.01 o                         
   2   9   0       7529.68       7134.47       227.70 o                         
   4   9   0       6556.77       6283.33       181.77 o                         
   6   9   0       5171.21       5734.56       278.78 o                         
   8   9   0         40.77          2.89        12.58 o                         
  10   9   0       1173.76       1267.53        40.71 o                         
   0  10   0       2896.57       2843.05        83.71 o                         
   2  10   0       1978.23       2012.61        42.43 o                         
   4  10   0      12987.93      12800.44       367.28 o                         
   6  10   0         32.64         49.88        14.15 o                         
   8  10   0       1748.47       2045.14        62.33 o                         
  10  10   0        344.12        379.02        17.39 o                         
   2  11   0       4846.87       4511.79        92.60 o                         
   4  11   0        202.10        293.82        16.30 o                         
   6  11   0       3863.45       3987.25       126.24 o                         
   8  11   0         67.51         69.91        16.20 o                         
   0  12   0        758.97        759.29        38.44 o                         
   2  12   0        604.62        619.15        15.63 o                         
   4  12   0         63.71         74.06        13.64 o                         
   6  12   0         59.10         75.30        13.61 o                         
   8  12   0          4.94         15.19        12.74 o                         
   2  13   0       3179.19       3035.43       103.65 o                         
   4  13   0        190.49        164.97        18.11 o                         
   6  13   0       2028.02       2162.33        65.64 o                         
   8  13   0          3.87         66.21        17.06 o                         
   0  14   0       5052.79       4609.75       192.42 o                         
   2  14   0        300.02        258.22        12.71 o                         
   4  14   0       2220.04       2170.04        66.02 o                         
   6  14   0         43.33         65.77        13.09 o                         
   2  15   0        853.00        869.65        34.24 o                         
   4  15   0          1.18          9.20        20.21 o                         
   0  16   0        154.55        111.80        23.64 o                         
   2  16   0          5.44          9.28        14.25 o                         
   4  16   0         98.18         96.45        20.40 o                         
   1   1   1        714.18        971.17        21.31 o                         
   2   1   1        482.72        440.48        18.33 o                         
   3   1   1      11289.58      13921.58      1177.14 o                         
   4   1   1        651.03        803.51        48.90 o                         
   5   1   1       6213.16       6966.42       487.93 o                         
   6   1   1       1796.06       2959.79       569.96 o                         
   7   1   1        975.70       1181.75        51.25 o                         
   8   1   1        261.40        333.20        16.09 o                         
   9   1   1        378.99        450.51        10.93 o                         
  10   1   1        161.88        349.69        42.34 o                         
  11   1   1        354.22        414.58        20.57 o                         
  12   1   1        141.76        203.90         8.43 o                         
   0   2   1       8539.28       8848.72       357.14 o                         
   1   2   1      11393.60      12369.21       288.25 o                         
   2   2   1       4564.77       4527.78        65.00 o                         
   3   2   1      25434.62      26809.57       483.33 o                         
   4   2   1       2289.98       3090.41       196.69 o                         
   5   2   1      10685.43      11411.89       757.28 o                         
   6   2   1       1145.25       1239.83        85.52 o                         
   7   2   1       4472.64       4901.59       297.22 o                         
   8   2   1       9188.99       9860.68       484.40 o                         
   9   2   1       2954.64       3018.55        71.08 o                         
  10   2   1        232.31        279.45         8.85 o                         
  11   2   1       1049.82       1281.34        38.65 o                         
  12   2   1        129.86        156.16         9.64 o                         
   1   3   1      22194.99      26191.88      1055.85 o                         
   2   3   1         65.97        273.75        95.09 o                         
   3   3   1      13658.57      14062.36       268.37 o                         
   4   3   1        530.32        607.24        43.77 o                         
   5   3   1       8375.90       8648.31       155.94 o                         
   6   3   1        843.79       1081.71        32.94 o                         
   7   3   1       9755.09      10282.53       617.12 o                         
   8   3   1       1618.78       1583.58        71.18 o                         
   9   3   1        439.35        733.56       112.93 o                         
  10   3   1        306.26        350.99        10.52 o                         
  11   3   1       1337.74       1386.93        28.35 o                         
  12   3   1         28.66         54.14         8.76 o                         
   0   4   1       1596.20       1490.52        61.65 o                         
   1   4   1        652.86        938.07       107.80 o                         
   2   4   1        980.83       1385.63       104.67 o                         
   3   4   1       4359.47       4234.82        80.93 o                         
   4   4   1        784.19       1123.16       186.10 o                         
   5   4   1       5701.84       5723.45        82.52 o                         
   6   4   1        549.23        549.71        10.15 o                         
   7   4   1        262.44        337.49        17.11 o                         
   8   4   1          8.94         54.49        12.47 o                         
   9   4   1        514.84        658.27        38.98 o                         
  10   4   1         30.52         47.83         9.99 o                         
  11   4   1         47.54         79.26         7.40 o                         
  12   4   1        622.36        663.85        23.11 o                         
   1   5   1        341.04        495.71        11.02 o                         
   2   5   1        109.12        242.91       147.65 o                         
   3   5   1       2922.71       2621.13        56.34 o                         
   4   5   1       1301.61       1409.18        26.52 o                         
   5   5   1        562.91        584.01        12.73 o                         
   6   5   1       1103.96       1263.56       134.38 o                         
   7   5   1        754.78        823.42        28.75 o                         
   8   5   1        803.09        702.71        13.67 o                         
   9   5   1         57.04         52.44         7.01 o                         
  10   5   1        122.23        150.01         8.01 o                         
  11   5   1        130.30        153.58        10.98 o                         
  12   5   1         32.37         37.14         7.19 o                         
   0   6   1       2658.57       2405.70        56.41 o                         
   1   6   1       2345.81       2119.72        37.45 o                         
   2   6   1       1132.15       1103.70        24.33 o                         
   3   6   1       3033.24       3018.85        50.88 o                         
   4   6   1         65.43        252.26       386.01 o                         
   5   6   1       2032.54       1995.83        37.71 o                         
   6   6   1         49.73         59.69         7.98 o                         
   7   6   1        636.78        670.23        19.50 o                         
   8   6   1          7.27         10.87         5.61 o                         
   9   6   1        355.39        443.85        12.49 o                         
  10   6   1         39.04         40.45         7.33 o                         
  11   6   1        468.64        439.16        14.09 o                         
  12   6   1         19.43         49.40        12.63 o                         
   1   7   1       9202.41      10007.93       598.31 o                         
   2   7   1          0.31          2.04         3.61 o                         
   3   7   1       5119.06       4931.50        82.43 o                         
   4   7   1         17.05         35.55         4.06 o                         
   5   7   1       4404.19       4108.41        94.44 o                         
   6   7   1         84.24         92.56         5.14 o                         
   7   7   1       3084.39       3217.08        97.26 o                         
   8   7   1        219.32        247.77        16.94 o                         
   9   7   1        532.30        547.41        22.16 o                         
  10   7   1         88.41        116.31         7.21 o                         
  11   7   1        896.75        890.96        21.93 o                         
   0   8   1       1773.77       1885.28        83.13 o                         
   1   8   1       5266.82       4861.79        80.95 o                         
   2   8   1        612.03        597.57        10.05 o                         
   3   8   1       4280.71       3959.03       133.09 o                         
   4   8   1        824.88        891.89        25.33 o                         
   5   8   1       4366.34       4861.92       115.64 o                         
   6   8   1        152.61        195.92        12.54 o                         
   7   8   1       2212.98       2232.27        55.33 o                         
   8   8   1        431.67        505.00        21.86 o                         
   9   8   1       2561.43       2587.81        62.92 o                         
  10   8   1         92.81        113.35        10.38 o                         
  11   8   1        192.98        270.72        11.14 o                         
   1   9   1        140.94        184.06         5.74 o                         
   2   9   1         76.60        160.73        20.53 o                         
   3   9   1        238.54        290.86         9.59 o                         
   4   9   1         25.61         75.21        10.51 o                         
   5   9   1        384.25        402.12        13.99 o                         
   6   9   1        443.28        593.81        29.12 o                         
   7   9   1        343.57        498.09        15.70 o                         
   8   9   1         60.71         86.34         9.38 o                         
   9   9   1          2.18          3.31         9.18 o                         
  10   9   1         18.70         42.77         9.26 o                         
   0  10   1         13.02         90.82        20.03 o                         
   1  10   1       1465.96       1422.08        21.79 o                         
   2  10   1         82.72        113.75         5.00 o                         
   3  10   1       4294.91       4213.73        71.12 o                         
   4  10   1        652.67        737.44        26.84 o                         
   5  10   1       2234.15       2316.28        74.45 o                         
   6  10   1       1238.99       1289.55        35.74 o                         
   7  10   1        209.57        290.87        12.00 o                         
   8  10   1          9.08         69.49         9.78 o                         
   9  10   1        187.12        289.70        15.96 o                         
  10  10   1          0.20          2.20         8.41 o                         
   1  11   1       7452.11       7230.11       104.09 o                         
   2  11   1       1931.64       1891.75        29.76 o                         
   3  11   1       2656.68       2679.96        61.06 o                         
   4  11   1       3777.72       3559.01        74.02 o                         
   5  11   1       1003.24       1067.10        25.15 o                         
   6  11   1          3.26         25.84         9.88 o                         
   7  11   1       2013.24       2354.06        50.36 o                         
   8  11   1        208.72        290.42        16.66 o                         
   9  11   1       1157.56       1204.22        27.52 o                         
   0  12   1          1.97         -1.20         8.20 o                         
   1  12   1       2935.70       2802.82        41.40 o                         
   2  12   1        260.01        270.64         7.02 o                         
   3  12   1       1013.50       1052.42        24.97 o                         
   4  12   1         91.05         85.60         9.63 o                         
   5  12   1        301.41        401.26        13.05 o                         
   6  12   1         28.27         28.84         9.92 o                         
   7  12   1        537.98        649.37        18.54 o                         
   8  12   1        204.96        270.28        11.69 o                         
   9  12   1       1056.90       1109.00        37.24 o                         
   1  13   1        681.42        724.80        12.85 o                         
   2  13   1         65.81         71.82         7.11 o                         
   3  13   1        504.63        562.63        24.16 o                         
   4  13   1        246.14        294.73        11.83 o                         
   5  13   1          5.35         -9.66         9.66 o                         
   6  13   1        241.09        255.54        13.78 o                         
   7  13   1        304.49        349.66        12.60 o                         
   8  13   1        215.09        218.44        10.20 o                         
   0  14   1         13.45         13.70         8.93 o                         
   1  14   1        790.27        816.53        14.33 o                         
   2  14   1        252.90        227.62        10.25 o                         
   3  14   1        142.76        133.31        10.50 o                         
   4  14   1        210.54        225.94        11.81 o                         
   5  14   1         13.32         33.41         9.77 o                         
   6  14   1          0.14          9.24         8.93 o                         
   7  14   1        109.26         81.18         8.75 o                         
   1  15   1         10.70         10.96         6.76 o                         
   2  15   1          1.36          8.72         6.95 o                         
   3  15   1         21.33         54.61        10.70 o                         
   4  15   1        131.95        160.22        10.32 o                         
   5  15   1         99.00         83.10         9.60 o                         
   0  16   1        179.36        181.64        11.25 o                         
   1  16   1        126.73        103.53         7.39 o                         
   2  16   1         25.93         21.78        10.03 o                         
   3  16   1        157.56        167.64        18.11 o                         
   4  16   1         18.27         15.00         9.60 o                         
   0   0   2       3027.22       3239.11        92.56 o                         
   2   0   2       1277.62       1525.12        31.58 o                         
   3   0   2        119.12        156.33         5.95 o                         
   4   0   2      33568.07      35214.62      1074.50 o                         
   5   0   2       2003.17       1796.46        37.98 o                         
   6   0   2        578.55        648.24        16.13 o                         
   7   0   2         23.31         43.98         8.28 o                         
   8   0   2      34258.52      35044.75       816.84 o                         
   9   0   2        413.39        431.66        16.43 o                         
  10   0   2       1020.70        939.60        23.45 o                         
  11   0   2        269.93        293.90        12.52 o                         
  12   0   2       3138.88       3091.02        65.13 o                         
   3   1   2       1585.54       1648.49        96.96 o                         
   4   1   2       1031.58       1232.01        80.65 o                         
   5   1   2        251.95        396.83        46.65 o                         
   6   1   2      10037.50      10600.49       662.29 o                         
   7   1   2        770.03       1091.06       332.13 o                         
   8   1   2        273.96        304.65        11.79 o                         
   9   1   2          0.67        635.66       257.03 o                         
  10   1   2       5163.56       5431.99       106.26 o                         
  11   1   2        272.06        309.46        12.76 o                         
  12   1   2        539.88        491.36        10.92 o                         
   0   2   2       6013.72       6162.59       252.80 o                         
   1   2   2       1580.48       1417.68        28.21 o                         
   2   2   2        347.38        336.65         6.79 o                         
   3   2   2        474.16        505.53        16.80 o                         
   4   2   2        716.79        863.85        54.28 o                         
   5   2   2        138.63        596.70      1423.49 o                         
   6   2   2         26.64        189.15        48.99 o                         
   7   2   2        518.05        764.82       146.28 o                         
   8   2   2       1338.74       1533.78        91.02 o                         
   9   2   2       2689.21       3096.66       279.56 o                         
  10   2   2         87.43        109.24         9.01 o                         
  11   2   2        430.18        500.12        25.02 o                         
  12   2   2        420.04        514.90        15.65 o                         
   1   3   2        114.43        222.70        27.28 o                         
   2   3   2       7940.70       7587.06       181.06 o                         
   3   3   2       3449.40       3896.92        65.11 o                         
   4   3   2       1072.83       1314.68        49.41 o                         
   5   3   2        665.84        742.80        65.54 o                         
   6   3   2        779.91        827.00        44.91 o                         
   7   3   2        115.14        157.60         6.91 o                         
   8   3   2        379.30        454.35        22.03 o                         
   9   3   2        540.64        624.15        47.90 o                         
  10   3   2        383.77        422.59        27.27 o                         
  11   3   2        300.81        378.50        20.81 o                         
  12   3   2         49.34         68.39         7.66 o                         
   0   4   2      11778.70      11027.32       222.61 o                         
   1   4   2       6294.67       6456.72       132.17 o                         
   2   4   2       1284.89       1369.71       110.51 o                         
   3   4   2       1155.69       1304.37       310.69 o                         
   4   4   2      15447.18      15248.86       275.78 o                         
   5   4   2        999.25       1287.30       127.60 o                         
   6   4   2         24.81         81.74         8.75 o                         
   7   4   2        165.18        191.02         7.43 o                         
   8   4   2       6289.75       6215.66       103.84 o                         
   9   4   2         55.56         74.95         6.65 o                         
  10   4   2        227.40        254.25        15.64 o                         
  11   4   2        579.91        712.43        41.87 o                         
  12   4   2        935.28       1023.27        40.33 o                         
   1   5   2        385.32        329.09         5.94 o                         
   2   5   2      13751.50      13561.79       274.24 o                         
   3   5   2        327.55        687.25       239.43 o                         
   4   5   2       1252.16       1414.65       110.94 o                         
   5   5   2          2.24         81.88        38.80 o                         
   6   5   2      16384.88      15859.88       242.60 o                         
   7   5   2        257.48        312.83        30.52 o                         
   8   5   2         33.24         48.28        11.66 o                         
   9   5   2          1.41          2.11         6.16 o                         
  10   5   2       2561.04       2990.36       212.51 o                         
  11   5   2         65.19         78.88         7.67 o                         
  12   5   2        376.79        351.46        24.14 o                         
   0   6   2       7887.37       7266.07       147.30 o                         
   1   6   2       3497.42       3568.06        55.13 o                         
   2   6   2         26.68        277.08        71.21 o                         
   3   6   2        950.00       1024.02        29.62 o                         
   4   6   2       5586.75       5287.45       119.44 o                         
   5   6   2        887.80       1170.54       188.56 o                         
   6   6   2        297.29        306.22         8.72 o                         
   7   6   2         36.00        133.33        42.94 o                         
   8   6   2       2679.04       2618.63        71.13 o                         
   9   6   2          4.12         32.65        11.42 o                         
  10   6   2        731.07        743.61        30.93 o                         
  11   6   2        217.15        298.87         9.07 o                         
  12   6   2        516.52        517.50        23.69 o                         
   1   7   2        277.56        290.67         9.43 o                         
   2   7   2        256.84        288.06        13.61 o                         
   3   7   2        399.30        411.70        10.60 o                         
   4   7   2         53.38        112.56         5.10 o                         
   5   7   2         24.42         43.04         7.93 o                         
   6   7   2         85.19         72.67        13.14 o                         
   7   7   2       1182.22       1546.34       328.44 o                         
   8   7   2         34.44        101.55        25.14 o                         
   9   7   2        178.11        238.78        36.69 o                         
  10   7   2        168.70        143.58         7.79 o                         
  11   7   2        108.70        156.88        26.54 o                         
   0   8   2      13639.26      13257.92       306.23 o                         
   1   8   2       3485.90       3560.08        51.67 o                         
   2   8   2        140.23        189.32         6.52 o                         
   3   8   2         86.64        115.45         5.73 o                         
   4   8   2       4815.10       5862.66       800.03 o                         
   5   8   2       1397.77       1402.22        35.26 o                         
   6   8   2          0.76         31.14         9.07 o                         
   7   8   2         10.44         26.08        10.66 o                         
   8   8   2        786.60        954.78        45.06 o                         
   9   8   2          5.89         58.93        21.35 o                         
  10   8   2          5.74         47.82         9.68 o                         
  11   8   2        287.56        301.25        11.65 o                         
   1   9   2         62.08         61.29         4.66 o                         
   2   9   2      13453.82      12853.69       184.14 o                         
   3   9   2        402.32        399.86        16.58 o                         
   4   9   2       4129.90       4729.23       381.99 o                         
   5   9   2        771.92        855.42        24.94 o                         
   6   9   2       7294.46       8020.52       473.21 o                         
   7   9   2        269.04        281.36        12.22 o                         
   8   9   2        201.33        276.48        15.91 o                         
   9   9   2          1.11         16.54         9.25 o                         
  10   9   2       1344.08       1515.28        33.66 o                         
   0  10   2       9327.94       9211.76       187.06 o                         
   1  10   2        590.77        627.08        18.36 o                         
   2  10   2        195.93        196.16         6.50 o                         
   3  10   2        495.63        545.54        15.74 o                         
   4  10   2       6139.62       5884.90       170.76 o                         
   5  10   2        314.01        388.50        13.06 o                         
   6  10   2        288.36        336.76        13.22 o                         
   7  10   2          0.68         -1.58        10.23 o                         
   8  10   2       2700.08       3014.74        63.29 o                         
   9  10   2        263.93        340.20        24.79 o                         
  10  10   2         70.73         67.51         9.16 o                         
   1  11   2        907.43       1150.94       161.21 o                         
   2  11   2       1750.51       1764.02        30.93 o                         
   3  11   2          7.61         46.35         8.75 o                         
   4  11   2        207.63        276.76        13.30 o                         
   5  11   2          0.69         20.04         9.68 o                         
   6  11   2        398.51        677.96       141.91 o                         
   7  11   2         19.17         49.12        10.05 o                         
   8  11   2        776.14        831.34        32.10 o                         
   9  11   2         26.58         46.43         8.96 o                         
   0  12   2         28.06         41.01         8.25 o                         
   1  12   2         60.53         81.55         6.60 o                         
   2  12   2         39.39        154.32         5.65 o                         
   3  12   2        754.56        810.32        28.06 o                         
   4  12   2         98.26        101.79        10.73 o                         
   5  12   2        734.01        745.54        19.05 o                         
   6  12   2        413.72        461.37        14.71 o                         
   7  12   2         38.83         62.81         9.84 o                         
   8  12   2        321.95        356.34        12.37 o                         
   9  12   2        367.17        420.32        20.01 o                         
   1  13   2          9.64         17.72         5.89 o                         
   2  13   2       3276.44       3056.99        58.08 o                         
   3  13   2        373.90        399.83        20.12 o                         
   4  13   2        265.24        322.49        14.06 o                         
   5  13   2          0.21          5.79         9.61 o                         
   6  13   2        629.75        744.50        19.39 o                         
   7  13   2        151.39        171.27        10.11 o                         
   8  13   2         69.11        128.12        12.17 o                         
   0  14   2       2025.16       1982.04        42.63 o                         
   1  14   2          0.87          0.37         6.13 o                         
   2  14   2         94.92        131.70         7.81 o                         
   3  14   2        155.55        180.02        11.08 o                         
   4  14   2       1142.43       1228.76        28.38 o                         
   5  14   2          0.18          4.37         9.24 o                         
   6  14   2        328.79        408.91        13.40 o                         
   7  14   2          0.26          8.36         8.20 o                         
   1  15   2         36.57         40.44         6.69 o                         
   2  15   2        370.44        368.78        13.51 o                         
   3  15   2        138.91        176.04        11.61 o                         
   4  15   2         16.82         51.46         9.34 o                         
   5  15   2         62.92         86.08        10.29 o                         
   0  16   2         59.54         59.61        16.70 o                         
   1  16   2          6.14          7.74         6.90 o                         
   2  16   2        231.96        218.01        10.44 o                         
   3  16   2         35.29         49.14         9.50 o                         
   4  16   2          5.67         11.58         9.87 o                         
   1   1   3      13153.22      13422.08       541.61 o                         
   2   1   3          1.98         23.48         2.49 o                         
   3   1   3       6994.10       6855.56       113.47 o                         
   4   1   3       6163.77       6344.37       305.94 o                         
   5   1   3       7268.61       7851.44       456.74 o                         
   6   1   3         87.38        150.30        23.21 o                         
   7   1   3       6710.65       6932.00       455.99 o                         
   8   1   3        149.93        197.72        14.40 o                         
   9   1   3       2553.04       2910.43       169.54 o                         
  10   1   3        977.34       1213.94       129.14 o                         
  11   1   3       2355.31       2424.26        42.25 o                         
  12   1   3          0.06         73.19        26.33 o                         
   3   2   3      22038.79      22931.52       462.60 o                         
   4   2   3       2115.64       2204.10        55.64 o                         
   5   2   3      32587.88      36451.52      1926.18 o                         
   6   2   3        794.65        838.65        39.38 o                         
   7   2   3       2754.21       2929.57       167.05 o                         
   8   2   3        237.53        572.57       161.09 o                         
   9   2   3       4016.33       4367.04       291.20 o                         
  10   2   3        239.19        313.13        23.63 o                         
  11   2   3       2252.56       2352.34        41.14 o                         
  12   2   3         11.86         13.03        10.56 o                         
   1   3   3      13948.92      14308.15       333.49 o                         
   2   3   3       7745.88       7361.22       135.20 o                         
   3   3   3      26699.44      28709.25       579.02 o                         
   4   3   3       2165.84       2239.97        35.16 o                         
   5   3   3       4070.59       3946.92        61.23 o                         
   6   3   3        332.62        306.10         8.07 o                         
   7   3   3       5888.62       5993.79       247.20 o                         
   8   3   3        385.66        443.52        31.92 o                         
   9   3   3       3305.25       3601.77       253.14 o                         
  10   3   3         33.38         50.39         6.93 o                         
  11   3   3       2109.51       2391.95       160.07 o                         
  12   3   3         20.10         34.23         7.87 o                         
   0   4   3       4950.61       5520.37       111.93 o                         
   1   4   3       5901.93       5897.52       203.77 o                         
   2   4   3       2864.70       2961.21       118.39 o                         
   3   4   3       3149.59       3159.94        62.04 o                         
   4   4   3       2862.47       2835.19        47.64 o                         
   5   4   3       3969.53       3928.99        57.05 o                         
   6   4   3         42.17         47.04         4.96 o                         
   7   4   3        213.83        185.06         9.08 o                         
   8   4   3         73.30         72.17         7.09 o                         
   9   4   3        959.77        958.50        18.91 o                         
  10   4   3        100.72        146.71         9.89 o                         
  11   4   3        119.01        220.41        22.84 o                         
  12   4   3          4.71         17.28         8.93 o                         
   1   5   3       1780.83       1765.96        25.89 o                         
   2   5   3       2454.50       2479.19        51.16 o                         
   3   5   3       1592.93       1627.54        34.50 o                         
   4   5   3        344.05        525.25        72.64 o                         
   5   5   3       1483.76       1450.93        33.59 o                         
   6   5   3         58.93        455.13       808.14 o                         
   7   5   3       1970.61       1971.24        43.25 o                         
   8   5   3         60.34         64.76         6.03 o                         
   9   5   3        986.42        993.90        16.67 o                         
  10   5   3         24.80        143.37        34.00 o                         
  11   5   3        101.50        140.76        16.30 o                         
  12   5   3        135.12        194.37        17.51 o                         
   0   6   3        503.12        628.02        14.49 o                         
   1   6   3      13821.03      13613.77       207.91 o                         
   2   6   3        151.50        139.21         7.60 o                         
   3   6   3       4661.95       4545.14        75.94 o                         
   4   6   3          5.40         15.45         5.53 o                         
   5   6   3       7209.05       7114.90       120.51 o                         
   6   6   3         66.50        125.01        23.48 o                         
   7   6   3       3850.99       3584.92        83.56 o                         
   8   6   3         98.28        112.97         7.27 o                         
   9   6   3       4000.60       3940.43        70.53 o                         
  10   6   3         91.36        205.09        29.21 o                         
  11   6   3        193.36        228.82        20.05 o                         
  12   6   3          6.74         27.48        11.77 o                         
   1   7   3       6752.85       6450.59       268.49 o                         
   2   7   3         67.40        125.18         7.23 o                         
   3   7   3      14774.16      15515.10       353.85 o                         
   4   7   3          1.81         -2.49         4.94 o                         
   5   7   3       1170.36       1198.07        33.75 o                         
   6   7   3       1296.77       1327.52        28.99 o                         
   7   7   3       8086.53       8068.10       194.65 o                         
   8   7   3          8.81         15.85         6.75 o                         
   9   7   3       1526.13       1645.19        52.81 o                         
  10   7   3          2.19         31.42        10.61 o                         
  11   7   3       1476.78       1417.47        45.52 o                         
   0   8   3      12690.14      12397.06       250.91 o                         
   1   8   3       7793.06       7732.11       112.16 o                         
   2   8   3        164.20        160.99         6.84 o                         
   3   8   3        933.19       1071.80       152.69 o                         
   4   8   3       1428.78       1447.42        38.42 o                         
   5   8   3       5932.08       6216.83       228.51 o                         
   6   8   3       1312.73       1209.76        21.98 o                         
   7   8   3        119.67        131.97        15.30 o                         
   8   8   3        532.70        581.44        22.45 o                         
   9   8   3        349.03        367.73        18.31 o                         
  10   8   3          3.02          7.23         7.04 o                         
  11   8   3         33.10         23.93         8.68 o                         
   1   9   3         44.12         85.97         4.77 o                         
   2   9   3        713.44        676.24        13.23 o                         
   3   9   3       1548.84       1657.13        62.84 o                         
   4   9   3        192.64        249.17         8.98 o                         
   5   9   3        206.26        263.88        16.41 o                         
   6   9   3        161.73        226.76        13.36 o                         
   7   9   3         10.32         20.21        17.16 o                         
   8   9   3         67.34         81.71        11.92 o                         
   9   9   3        197.55        205.81        11.14 o                         
  10   9   3        216.40        275.91        16.65 o                         
   0  10   3       1666.48       1664.44        64.01 o                         
   1  10   3       1062.79       1016.63        20.20 o                         
   2  10   3         88.25         90.38         8.15 o                         
   3  10   3         19.72         63.52         5.78 o                         
   4  10   3        863.80        922.26        44.03 o                         
   5  10   3         31.31        120.10        13.19 o                         
   6  10   3        188.08        234.81        17.04 o                         
   7  10   3        849.69        910.60        22.55 o                         
   8  10   3         19.18         42.52        13.46 o                         
   9  10   3        680.76        825.91        20.52 o                         
  10  10   3        292.64        291.07        16.64 o                         
   1  11   3        670.31        657.72        25.48 o                         
   2  11   3         85.31        112.63        10.70 o                         
   3  11   3        493.64        517.30        20.54 o                         
   4  11   3        333.94        352.45        16.13 o                         
   5  11   3       2334.21       2293.79        48.99 o                         
   6  11   3       1345.90       1373.14        31.14 o                         
   7  11   3       1560.09       1979.79        93.50 o                         
   8  11   3         46.10         82.41        11.08 o                         
   9  11   3        814.23        906.39        21.57 o                         
   0  12   3        953.26        903.28        21.53 o                         
   1  12   3       2374.50       2345.19        37.92 o                         
   2  12   3         15.96         32.35         4.77 o                         
   3  12   3       1153.88       1060.71        38.50 o                         
   4  12   3         30.45         27.84         8.88 o                         
   5  12   3       3301.43       3502.74        72.97 o                         
   6  12   3        134.72        161.43        10.54 o                         
   7  12   3       1306.59       1407.74        53.91 o                         
   8  12   3          7.85         42.17        10.23 o                         
   9  12   3       1151.78       1175.58        26.36 o                         
   1  13   3        598.10        599.62        11.28 o                         
   2  13   3         67.29         73.79         7.17 o                         
   3  13   3        765.39        745.42        20.92 o                         
   4  13   3         73.73        108.57         9.51 o                         
   5  13   3        901.11        968.65        23.59 o                         
   6  13   3        102.01        166.91        12.35 o                         
   7  13   3        460.08        512.76        14.98 o                         
   8  13   3         18.40         22.94         8.55 o                         
   0  14   3       1083.38       1045.76        24.60 o                         
   1  14   3        194.54        188.71         9.29 o                         
   2  14   3        112.27        134.86         8.20 o                         
   3  14   3         85.67        111.53        11.39 o                         
   4  14   3        285.01        298.54        12.43 o                         
   5  14   3         31.97         30.74         9.17 o                         
   6  14   3         15.03         24.08         8.76 o                         
   7  14   3        132.07        157.85         9.38 o                         
   1  15   3        191.13        188.29         8.63 o                         
   2  15   3         55.30         70.79        10.63 o                         
   3  15   3        602.14        627.30        18.00 o                         
   4  15   3         94.16         95.89        12.52 o                         
   5  15   3        636.40        608.35        19.43 o                         
   0  16   3        311.16        290.47        12.52 o                         
   1  16   3        502.25        457.97        11.73 o                         
   2  16   3         36.26         32.83         8.57 o                         
   3  16   3        123.20        121.63        10.73 o                         
   4  16   3          3.97         -7.14         9.51 o                         
   0   0   4       2253.38       1534.56        44.65 o                         
   2   0   4         66.35         80.17         4.47 o                         
   3   0   4       9014.73       8337.13       168.93 o                         
   4   0   4      17410.23      17893.73       361.22 o                         
   5   0   4      11480.05      11581.69       234.57 o                         
   6   0   4        829.87        842.98        27.14 o                         
   7   0   4       4123.22       4124.43        85.18 o                         
   8   0   4        709.76        807.79        27.42 o                         
   9   0   4        189.86        219.35        11.33 o                         
  10   0   4         56.20        104.02        10.57 o                         
  11   0   4        232.72        274.50        12.54 o                         
  12   0   4       2329.49       2298.56        49.32 o                         
   1   1   4       6186.42       5855.02        83.79 o                         
   2   1   4      14452.98      16039.60       333.50 o                         
   3   1   4        346.72        372.83         7.02 o                         
   4   1   4        143.69        145.65         4.72 o                         
   5   1   4       3391.22       3659.23        54.83 o                         
   6   1   4      10839.44      10476.42       173.46 o                         
   7   1   4        586.00        548.40        14.54 o                         
   8   1   4        490.48        576.88        34.72 o                         
   9   1   4        207.23        243.57        18.00 o                         
  10   1   4       1252.72       1473.23        79.24 o                         
  11   1   4         94.84        182.34        13.61 o                         
  12   1   4        734.18        689.62        20.47 o                         
   0   2   4       2174.66       2280.58        53.84 o                         
   2   2   4      10612.27      10685.06       193.08 o                         
   3   2   4       1078.16       1298.34        20.92 o                         
   4   2   4      19884.20      20897.55       298.30 o                         
   5   2   4        549.01        480.93        11.26 o                         
   6   2   4          2.40         18.89         5.02 o                         
   7   2   4          9.34         20.39         7.00 o                         
   8   2   4       3450.62       3742.32       245.21 o                         
   9   2   4        288.16        681.48       290.30 o                         
  10   2   4        363.18        453.87        36.49 o                         
  11   2   4          7.20         26.91         7.30 o                         
  12   2   4        414.19        518.84        34.52 o                         
   2   3   4        985.22       1003.26        18.45 o                         
   3   3   4       3902.11       3867.34        59.77 o                         
   4   3   4          0.08         30.01         5.50 o                         
   5   3   4       5450.34       5501.14        79.41 o                         
   6   3   4       2055.56       2008.76        30.12 o                         
   7   3   4       5544.23       5317.74        89.02 o                         
   8   3   4         80.93         97.68         6.47 o                         
   9   3   4        187.94        234.15        20.80 o                         
  10   3   4        335.53        400.57        34.96 o                         
  11   3   4        155.14        239.86        25.76 o                         
  12   3   4         90.64        143.21         9.84 o                         
   1   4   4       2921.51       2886.04        41.78 o                         
   2   4   4       3021.21       2878.19        83.53 o                         
   3   4   4       7181.95       7448.79       123.40 o                         
   4   4   4      22447.16      22443.12       501.18 o                         
   5   4   4       1046.35        998.46        18.06 o                         
   6   4   4       1824.10       1852.16        27.93 o                         
   7   4   4        123.73        144.78         8.37 o                         
   8   4   4       4844.25       4847.82        88.69 o                         
   9   4   4        118.19        115.13         7.86 o                         
  10   4   4         39.25         30.77         6.79 o                         
  11   4   4         32.47         34.13         7.19 o                         
  12   4   4       1224.32       1370.47       160.74 o                         
   1   5   4        829.97        897.71        16.67 o                         
   2   5   4      39059.07      44624.76      1799.30 o                         
   3   5   4        121.66        120.78         5.87 o                         
   4   5   4        173.88        209.77         6.76 o                         
   5   5   4        357.52        405.46        34.91 o                         
   6   5   4       6396.73       6126.92        88.50 o                         
   7   5   4         54.13        107.42         6.27 o                         
   8   5   4        155.04        171.88         6.72 o                         
   9   5   4         37.03         49.67         7.37 o                         
  10   5   4       4133.63       4550.31       215.14 o                         
  11   5   4         28.59         28.95         7.98 o                         
  12   5   4         24.67         61.33        13.63 o                         
   0   6   4       6636.17       5964.08       121.22 o                         
   1   6   4       4545.06       4509.52        64.95 o                         
   2   6   4       1837.83       1870.83        32.11 o                         
   3   6   4       2015.25       2082.01        35.73 o                         
   4   6   4       5337.79       5146.30       117.04 o                         
   5   6   4         27.25         26.15         6.61 o                         
   6   6   4        145.28        157.87         7.04 o                         
   7   6   4         66.44         53.76         5.33 o                         
   8   6   4       2307.22       2368.50        46.39 o                         
   9   6   4        499.41        503.85        15.32 o                         
  10   6   4         34.01         46.24         6.77 o                         
  11   6   4        116.18        163.63        18.88 o                         
  12   6   4         92.06        104.12         7.41 o                         
   1   7   4         16.86         44.00         3.80 o                         
   2   7   4         41.93         93.37         9.22 o                         
   3   7   4        210.32        303.65        10.82 o                         
   4   7   4        255.77        380.72        10.44 o                         
   5   7   4       1699.18       1697.01        66.90 o                         
   6   7   4         76.02         91.96         6.46 o                         
   7   7   4        137.70        161.49        14.17 o                         
   8   7   4         31.71         64.74         8.40 o                         
   9   7   4        131.11        131.05         9.99 o                         
  10   7   4          3.48         16.97         7.92 o                         
  11   7   4        518.45        494.33        42.00 o                         
   0   8   4       5468.16       4966.83       101.43 o                         
   1   8   4        253.27        302.87         6.77 o                         
   2   8   4         25.26        141.74         6.79 o                         
   3   8   4        236.41        257.75         7.92 o                         
   4   8   4       3467.45       3593.03       100.29 o                         
   5   8   4       2677.15       2655.72        45.44 o                         
   6   8   4        496.86        511.67        15.41 o                         
   7   8   4        270.25        267.54        17.03 o                         
   8   8   4       2402.49       2468.79        89.04 o                         
   9   8   4        484.68        497.39        31.95 o                         
  10   8   4        130.85        137.28        15.95 o                         
  11   8   4         11.51         25.31         7.50 o                         
   1   9   4        418.61        435.02        10.83 o                         
   2   9   4       9366.78       8862.85       198.70 o                         
   3   9   4        527.74        558.35        14.96 o                         
   4   9   4         50.74         70.32         6.05 o                         
   5   9   4        286.93        302.81        20.70 o                         
   6   9   4       4516.09       4879.38       359.78 o                         
   7   9   4         64.45         76.45         9.69 o                         
   8   9   4        525.68        577.21        19.52 o                         
   9   9   4         40.39         35.72        21.04 o                         
  10   9   4       3678.88       3921.54        81.14 o                         
   0  10   4      10685.84      10029.15       257.33 o                         
   1  10   4        223.89        231.88         6.65 o                         
   2  10   4        177.54        187.52         7.50 o                         
   3  10   4       1009.04        988.28        18.67 o                         
   4  10   4       3668.23       3702.06        69.34 o                         
   5  10   4        678.75        701.36        21.52 o                         
   6  10   4        878.50       1014.71        44.61 o                         
   7  10   4        300.86        372.35        16.36 o                         
   8  10   4        889.57       1172.20        99.81 o                         
   9  10   4         17.81         47.92        10.59 o                         
  10  10   4        103.29        110.85        14.67 o                         
   1  11   4        203.40        241.21        10.12 o                         
   2  11   4        140.36        124.96         5.00 o                         
   3  11   4        308.99        337.68         9.56 o                         
   4  11   4        283.00        348.69        20.00 o                         
   5  11   4         38.33         25.46         9.04 o                         
   6  11   4        242.96        311.97        12.73 o                         
   7  11   4        337.32        367.14        16.54 o                         
   8  11   4        160.62        175.74        10.87 o                         
   9  11   4        141.35        180.64        10.34 o                         
   0  12   4          6.90         15.75         8.21 o                         
   1  12   4        361.58        351.86         8.78 o                         
   2  12   4       1028.19       1034.83        20.54 o                         
   3  12   4          0.04          4.95         6.32 o                         
   4  12   4        156.34        200.30        10.61 o                         
   5  12   4        106.26        137.28        15.31 o                         
   6  12   4        100.63        137.08        10.04 o                         
   7  12   4         54.06         78.70         9.90 o                         
   8  12   4          9.84         15.25         8.90 o                         
   9  12   4          3.73         17.82        14.42 o                         
   1  13   4         85.03         77.17         6.16 o                         
   2  13   4        112.23        120.82         7.72 o                         
   3  13   4        505.61        552.49        18.56 o                         
   4  13   4        174.89        215.04        10.82 o                         
   5  13   4        482.73        536.50        15.83 o                         
   6  13   4        847.61        946.94        22.83 o                         
   7  13   4        177.50        195.51        12.82 o                         
   8  13   4        164.50        145.91         9.26 o                         
   0  14   4        698.87        669.86        17.64 o                         
   1  14   4        546.22        540.60        10.85 o                         
   2  14   4         42.26         34.56         7.61 o                         
   3  14   4         28.22         40.26         6.64 o                         
   4  14   4       1202.41       1354.28        30.83 o                         
   5  14   4         36.34         64.52         9.57 o                         
   6  14   4         10.60          3.85         8.57 o                         
   7  14   4        265.84        262.39        10.71 o                         
   1  15   4         26.50         29.74         6.72 o                         
   2  15   4        864.35        810.86        16.83 o                         
   3  15   4        453.73        506.61        20.27 o                         
   4  15   4         99.48        121.81        10.54 o                         
   5  15   4          6.35          9.74         8.78 o                         
   0  16   4         88.63        101.27        10.76 o                         
   1  16   4        209.82        166.98         8.08 o                         
   2  16   4         72.84         76.83        11.80 o                         
   3  16   4          1.90         -9.84         9.84 o                         
   2   1   5          8.35         21.06         3.86 o                         
   3   1   5      33113.86      38793.68      1563.47 o                         
   4   1   5        907.44       1107.67        20.80 o                         
   5   1   5       1880.27       1837.37        34.44 o                         
   6   1   5          5.43         12.11         5.03 o                         
   7   1   5       4161.68       3803.88        55.71 o                         
   8   1   5        236.02        272.25         8.07 o                         
   9   1   5         71.65         69.61         6.77 o                         
  10   1   5        246.59        277.97        11.55 o                         
  11   1   5        483.20        485.84        14.16 o                         
  12   1   5          5.84         11.68         7.03 o                         
   0   2   5      12645.54      12033.83       280.70 o                         
   1   2   5      20132.52      25957.79      1047.27 o                         
   2   2   5        961.48        933.13        14.25 o                         
   3   2   5      20705.18      20925.23       344.71 o                         
   4   2   5        950.07        996.26        21.23 o                         
   5   2   5       5944.00       5518.80        79.63 o                         
   6   2   5       1049.03        997.59        21.16 o                         
   7   2   5       3815.10       3944.10        57.64 o                         
   8   2   5        418.03        472.93        10.27 o                         
   9   2   5       8590.05       8955.51       531.84 o                         
  10   2   5        320.74        345.83        10.59 o                         
  11   2   5        141.58        208.71        14.95 o                         
  12   2   5        141.25        194.11        17.03 o                         
   2   3   5       1109.51       1085.76        17.21 o                         
   3   3   5       7773.85       7823.80       112.21 o                         
   4   3   5         51.86         47.09         3.77 o                         
   5   3   5       9889.23       9467.29       135.77 o                         
   6   3   5         47.91         54.38         5.12 o                         
   7   3   5       5624.30       5503.53        79.74 o                         
   8   3   5       1090.22        988.07        18.04 o                         
   9   3   5        913.21       1066.44        28.49 o                         
  10   3   5        190.11        230.85        10.52 o                         
  11   3   5       2791.22       2898.37       225.84 o                         
  12   3   5        400.83        418.67        37.16 o                         
   0   4   5       1753.25       1547.98        80.01 o                         
   1   4   5       4858.37       4582.39        81.07 o                         
   2   4   5       5331.81       5158.46       107.65 o                         
   3   4   5       3551.84       3340.97        84.28 o                         
   4   4   5       2070.71       2242.77        46.34 o                         
   5   4   5       3630.84       3471.62        50.61 o                         
   6   4   5         51.75         71.41         5.66 o                         
   7   4   5       4858.11       4591.22        66.80 o                         
   8   4   5        969.04       1016.78        24.64 o                         
   9   4   5       3276.31       3298.57        66.32 o                         
  10   4   5         30.73         15.90         6.63 o                         
  11   4   5        259.63        353.81        20.13 o                         
  12   4   5         34.94         64.15         8.57 o                         
   1   5   5        484.99        518.96         8.65 o                         
   2   5   5        746.98        773.75        22.19 o                         
   3   5   5       8797.82       8844.32       298.46 o                         
   4   5   5         19.17         26.10         5.18 o                         
   5   5   5        253.90        224.37         7.71 o                         
   6   5   5         18.05         46.88         7.64 o                         
   7   5   5         75.35        153.67         6.14 o                         
   8   5   5        365.49        347.96        10.03 o                         
   9   5   5          6.83         43.39         6.42 o                         
  10   5   5         83.51        122.59         8.40 o                         
  11   5   5         47.86         86.70         7.49 o                         
  12   5   5        489.28        457.96        40.12 o                         
   0   6   5      13837.39      13889.08       280.76 o                         
   1   6   5      30380.77      31050.78       885.64 o                         
   2   6   5         63.76         90.96         5.30 o                         
   3   6   5       6572.02       6051.17       100.70 o                         
   4   6   5       1121.30       1212.62        25.41 o                         
   5   6   5       5683.57       5490.22        91.77 o                         
   6   6   5        204.12        203.94        10.89 o                         
   7   6   5       4917.06       4532.96        86.05 o                         
   8   6   5        126.88        132.98         6.70 o                         
   9   6   5       1624.62       1587.67        35.72 o                         
  10   6   5         45.51         62.78         6.81 o                         
  11   6   5        119.16        152.69        12.56 o                         
  12   6   5         31.01         -0.83        13.23 o                         
   1   7   5      15625.99      15030.51       214.80 o                         
   2   7   5       7185.13       7239.30       120.22 o                         
   3   7   5      12608.82      12595.37       313.11 o                         
   4   7   5        161.48        217.69         7.38 o                         
   5   7   5       6846.89       6207.80       103.55 o                         
   6   7   5        326.59        336.89         9.41 o                         
   7   7   5       2935.93       2960.42        68.54 o                         
   8   7   5        428.78        417.95        10.88 o                         
   9   7   5       1366.96       1364.03        41.97 o                         
  10   7   5       1454.96       1517.99        58.96 o                         
  11   7   5       2424.18       2390.42       124.07 o                         
   0   8   5       3089.45       3077.68       125.31 o                         
   1   8   5        104.95        143.26        12.81 o                         
   2   8   5       2079.59       1985.85        34.32 o                         
   3   8   5       2179.45       2078.55        44.31 o                         
   4   8   5        311.04        325.81        12.32 o                         
   5   8   5        341.14        372.88         9.68 o                         
   6   8   5        317.38        322.65         9.29 o                         
   7   8   5       3077.56       2974.35        71.39 o                         
   8   8   5       1175.73       1279.66        45.14 o                         
   9   8   5       1526.73       1520.48        68.35 o                         
  10   8   5         33.21         28.24         8.36 o                         
  11   8   5         69.92         82.15         9.12 o                         
   1   9   5         83.17        127.62         5.50 o                         
   2   9   5        220.87        252.89         9.47 o                         
   3   9   5        134.42        204.09        19.61 o                         
   4   9   5        504.62        512.22        14.66 o                         
   5   9   5         22.19         85.66         6.34 o                         
   6   9   5          3.39          0.37         5.85 o                         
   7   9   5        370.86        353.20        20.97 o                         
   8   9   5         62.26         51.32         8.91 o                         
   9   9   5          2.25         10.92        10.47 o                         
  10   9   5         97.22        191.08        35.93 o                         
   0  10   5        227.81        265.50        12.36 o                         
   1  10   5       1479.49       1456.45        22.30 o                         
   2  10   5        315.80        322.87         8.98 o                         
   3  10   5         71.84        107.94         8.82 o                         
   4  10   5         13.87         14.50         6.16 o                         
   5  10   5         10.92         31.98         5.29 o                         
   6  10   5        945.67        908.73        26.51 o                         
   7  10   5       1831.94       1845.85        89.86 o                         
   8  10   5        172.10        205.49        14.33 o                         
   9  10   5          6.80         59.43         9.19 o                         
  10  10   5         23.27         34.38         9.23 o                         
   1  11   5       3107.24       2884.51        42.47 o                         
   2  11   5          8.74         15.89         8.00 o                         
   3  11   5       5498.26       5414.24        90.70 o                         
   4  11   5        205.51        203.65         9.75 o                         
   5  11   5        288.91        265.23        11.71 o                         
   6  11   5         22.27         54.22         9.49 o                         
   7  11   5        543.22        675.02        32.45 o                         
   8  11   5         10.90         19.29         9.46 o                         
   9  11   5         46.22         33.55        12.13 o                         
   0  12   5         16.39         30.37         8.69 o                         
   1  12   5       3809.82       3652.34        59.21 o                         
   2  12   5        591.78        593.00        13.15 o                         
   3  12   5       3535.81       3454.37        71.63 o                         
   4  12   5         21.55         46.74         6.42 o                         
   5  12   5       2692.63       2759.28        78.60 o                         
   6  12   5         11.19         22.61         9.28 o                         
   7  12   5        167.62        204.80        11.03 o                         
   8  12   5          4.11         12.87         9.23 o                         
   1  13   5        271.16        271.94         8.31 o                         
   2  13   5        296.60        334.59        13.40 o                         
   3  13   5       2553.75       2494.60        57.46 o                         
   4  13   5          5.53         28.02         9.42 o                         
   5  13   5        257.47        322.25        12.59 o                         
   6  13   5         40.01         45.78         9.46 o                         
   7  13   5       1275.81       1453.97        32.22 o                         
   8  13   5          2.29          6.56         8.83 o                         
   0  14   5        190.66        214.07        12.40 o                         
   1  14   5          5.97         19.33         6.16 o                         
   2  14   5         91.08        110.65         9.36 o                         
   3  14   5         48.63         55.79         7.20 o                         
   4  14   5         50.50         61.93         9.75 o                         
   5  14   5        222.78        231.55        11.55 o                         
   6  14   5         48.63         52.14        13.21 o                         
   7  14   5        226.70        193.50        10.28 o                         
   1  15   5       1561.13       1426.95        32.81 o                         
   2  15   5          0.34         16.32         8.06 o                         
   3  15   5         12.20         27.22        10.25 o                         
   4  15   5        119.88        129.59        10.54 o                         
   5  15   5        149.72        163.43        10.13 o                         
   0  16   5         70.87         81.44        10.18 o                         
   1  16   5        473.33        413.72        10.84 o                         
   2  16   5         30.38         39.08         7.84 o                         
   3  16   5       1104.86        949.43        22.91 o                         
   1   0   6        295.11        296.20         7.87 o                         
   2   0   6        356.79        367.28        17.79 o                         
   3   0   6       2622.29       3137.43       192.44 o                         
   4   0   6      33301.74      37585.36      2218.58 o                         
   5   0   6       1311.37       1390.64        30.16 o                         
   6   0   6        263.70        245.03         9.67 o                         
   7   0   6       5756.17       5594.49       114.58 o                         
   8   0   6       1963.92       2085.85        44.85 o                         
   9   0   6        108.83        132.43        10.04 o                         
  10   0   6         47.61         69.85        10.41 o                         
  11   0   6        515.03        634.14        17.94 o                         
  12   0   6        574.26        611.22        17.79 o                         
   1   1   6        171.89        191.57         4.30 o                         
   3   1   6        869.39        827.82        15.17 o                         
   4   1   6       3671.45       3932.06        56.96 o                         
   5   1   6         15.82         30.21         4.58 o                         
   6   1   6      12563.40      12487.85       178.81 o                         
   7   1   6       1077.81       1046.35        17.24 o                         
   8   1   6       1270.62       1131.06        18.60 o                         
   9   1   6        267.75        317.61        11.24 o                         
  10   1   6       1247.28       1277.48        20.82 o                         
  11   1   6         52.93         67.60        11.99 o                         
  12   1   6         32.76         36.28         7.57 o                         
   1   2   6       1184.03       1205.34        26.12 o                         
   2   2   6        286.17        436.43         7.53 o                         
   3   2   6       1153.90       1212.34        29.76 o                         
   4   2   6       4656.90       4706.88        67.97 o                         
   5   2   6       2066.78       2020.42        30.18 o                         
   6   2   6        426.04        465.77         9.30 o                         
   7   2   6          7.85         10.50         5.85 o                         
   8   2   6          6.45         28.51         6.33 o                         
   9   2   6        115.72        114.22         7.19 o                         
  10   2   6        485.63        489.97        10.88 o                         
  11   2   6         12.63         11.83         6.95 o                         
  12   2   6         19.31         22.21         7.31 o                         
   1   3   6       1933.51       2076.27        32.44 o                         
   2   3   6      18863.29      20333.09       452.70 o                         
   3   3   6         88.80        119.59         3.99 o                         
   4   3   6       2838.05       3248.27        47.34 o                         
   5   3   6       3861.76       3931.80        64.04 o                         
   6   3   6        397.04        411.16         8.67 o                         
   7   3   6        973.21       1016.83        16.86 o                         
   8   3   6         60.21         73.19         6.38 o                         
   9   3   6        477.31        539.40        11.17 o                         
  10   3   6        903.43        894.96        15.70 o                         
  11   3   6        527.70        592.70        22.34 o                         
  12   3   6         16.62         23.13         8.81 o                         
   1   4   6       8462.38       8160.98       116.83 o                         
   2   4   6        338.90        355.38        15.53 o                         
   3   4   6       5029.29       4705.86        72.62 o                         
   4   4   6      23365.23      22597.11       372.48 o                         
   5   4   6       6686.98       6914.09       103.29 o                         
   6   4   6       1358.07       1394.98        21.70 o                         
   7   4   6        871.41        759.73        13.31 o                         
   8   4   6       6132.62       6225.86        90.11 o                         
   9   4   6       1767.62       1746.83        27.06 o                         
  10   4   6         10.33         14.75         6.73 o                         
  11   4   6        149.63        184.22        10.14 o                         
  12   4   6       1814.94       1691.36        99.80 o                         
   1   5   6       5816.64       5600.07        80.50 o                         
   2   5   6      17479.12      16796.37       303.44 o                         
   3   5   6       6489.90       6579.18       142.02 o                         
   4   5   6        416.59        437.89        16.90 o                         
   5   5   6        467.79        440.40        10.58 o                         
   6   5   6      12249.07      12104.86       173.63 o                         
   7   5   6        844.36        799.42        13.78 o                         
   8   5   6        225.36        247.85         7.50 o                         
   9   5   6        603.72        634.50        14.56 o                         
  10   5   6       3269.25       3309.86        64.39 o                         
  11   5   6        847.87        880.16        20.13 o                         
  12   5   6         69.67         62.92         8.83 o                         
   0   6   6      15705.89      16656.98       336.49 o                         
   1   6   6       2393.59       2468.95        36.16 o                         
   2   6   6        569.69        554.16        11.52 o                         
   3   6   6         11.50         23.08         5.36 o                         
   4   6   6        645.40        628.98        14.34 o                         
   5   6   6       1880.55       1744.10        62.89 o                         
   6   6   6          3.47         20.98         6.54 o                         
   7   6   6          2.54         23.53         7.07 o                         
   8   6   6        935.47       1063.07        21.30 o                         
   9   6   6         10.17         41.73         7.52 o                         
  10   6   6        229.75        212.22         7.81 o                         
  11   6   6         80.03        119.46         7.21 o                         
   1   7   6        798.14        887.95        17.46 o                         
   2   7   6        804.56        774.05        15.01 o                         
   3   7   6        166.41        201.01         7.25 o                         
   4   7   6        647.96        749.71        15.00 o                         
   5   7   6        837.47        790.43        15.92 o                         
   6   7   6          5.20         27.10         6.34 o                         
   7   7   6        132.35        138.95         7.99 o                         
   8   7   6        460.43        445.88        15.72 o                         
   9   7   6          3.55          2.75         7.60 o                         
  10   7   6          0.93         23.82         7.80 o                         
  11   7   6          8.30         18.20        10.89 o                         
   0   8   6       2813.75       2559.65        61.47 o                         
   1   8   6        275.67        265.51         7.01 o                         
   2   8   6        224.75        397.13        12.46 o                         
   3   8   6       1149.96       1203.62        29.23 o                         
   4   8   6       4165.77       4057.37        68.35 o                         
   5   8   6         21.63         60.49         7.56 o                         
   6   8   6        425.00        457.53        11.13 o                         
   7   8   6       2987.29       2864.60        49.01 o                         
   8   8   6       1162.05       1217.04        22.69 o                         
   9   8   6        192.75        226.20        12.48 o                         
  10   8   6          3.22          1.56         7.38 o                         
  11   8   6         70.94         80.79         9.68 o                         
   1   9   6         26.85         36.51         6.31 o                         
   2   9   6       9672.52       8906.82       220.46 o                         
   3   9   6        200.25        205.36         7.65 o                         
   4   9   6        198.62        185.81         7.43 o                         
   5   9   6       1135.02       1130.21        21.05 o                         
   6   9   6       3675.08       3854.40        80.28 o                         
   7   9   6        143.92        150.13         8.61 o                         
   8   9   6          6.09         15.76         7.37 o                         
   9   9   6        102.06         95.51         8.45 o                         
  10   9   6        275.73        282.89        29.17 o                         
   0  10   6       1213.95       1082.79        24.45 o                         
   1  10   6       1067.88       1046.36        16.72 o                         
   2  10   6        443.88        449.95        10.72 o                         
   3  10   6         23.49         27.86         7.35 o                         
   4  10   6       3375.30       3348.34        70.28 o                         
   5  10   6       1164.32       1197.42        34.10 o                         
   6  10   6          6.52         16.45         5.73 o                         
   7  10   6          2.73         12.36         7.23 o                         
   8  10   6       1935.26       2087.62        68.02 o                         
   9  10   6         12.79         44.24        10.71 o                         
  10  10   6        329.80        381.87        16.26 o                         
   1  11   6        133.30        161.01         6.12 o                         
   2  11   6       1027.77        961.10        24.88 o                         
   3  11   6         61.11         71.25         8.71 o                         
   4  11   6        473.82        482.10        18.48 o                         
   5  11   6          0.78         -3.75        10.70 o                         
   6  11   6        162.26        233.57        17.71 o                         
   7  11   6          2.35         11.15        10.78 o                         
   8  11   6         26.72         23.61         9.45 o                         
   9  11   6         61.14         66.10        13.03 o                         
   0  12   6        133.32        123.56         8.89 o                         
   1  12   6        614.94        546.15        10.53 o                         
   2  12   6       1808.12       1786.41        39.39 o                         
   3  12   6        236.60        250.81        11.60 o                         
   4  12   6         44.01         61.54         7.99 o                         
   5  12   6         33.74         55.13         9.51 o                         
   6  12   6          6.16         30.04         9.21 o                         
   7  12   6         13.09         15.76         9.33 o                         
   8  12   6         43.24         52.57         9.20 o                         
   1  13   6         15.23         26.49         6.09 o                         
   2  13   6        524.26        517.50        20.06 o                         
   3  13   6         90.88        107.43         7.48 o                         
   4  13   6         87.63        105.00        10.55 o                         
   5  13   6        139.02        171.04        10.77 o                         
   6  13   6        392.25        445.65        24.59 o                         
   7  13   6        344.21        382.49        13.08 o                         
   8  13   6        118.46         74.97         8.98 o                         
   0  14   6       1328.62       1279.51        29.20 o                         
   1  14   6        134.78        134.65         7.65 o                         
   2  14   6         32.04         32.26         8.17 o                         
   3  14   6        354.70        405.53        10.78 o                         
   4  14   6       3009.60       2972.59        62.39 o                         
   5  14   6        195.15        224.10        15.73 o                         
   6  14   6         11.19         21.53         8.61 o                         
   7  14   6          9.97        -14.44        14.44 o                         
   1  15   6        343.78        327.27        15.21 o                         
   2  15   6       2083.94       1983.05        35.04 o                         
   3  15   6         14.82         13.68         7.56 o                         
   4  15   6          5.30         11.14         9.46 o                         
   5  15   6        110.71        104.62         9.40 o                         
   0  16   6        100.73         90.62        10.40 o                         
   1  16   6          5.58         -6.68         6.68 o                         
   2  16   6        489.96        393.90        18.90 o                         
   3  16   6         48.80         44.10         7.49 o                         
   1   1   7      11953.40      11905.83       280.84 o                         
   2   1   7        778.11        796.85        16.16 o                         
   3   1   7        220.56        317.31         9.15 o                         
   4   1   7        168.94        207.91         9.69 o                         
   5   1   7       1199.70       1233.53        28.09 o                         
   6   1   7       1479.38       1475.76        22.80 o                         
   7   1   7       3350.30       3233.15        80.02 o                         
   8   1   7        550.12        531.31        13.27 o                         
   9   1   7       1428.49       1423.74        22.71 o                         
  10   1   7        431.32        486.45        10.88 o                         
  11   1   7       1260.59       1243.57        20.40 o                         
  12   1   7         21.91         23.46         7.24 o                         
   0   2   7       5512.68       5345.35       108.67 o                         
   2   2   7        967.92        785.29        12.40 o                         
   3   2   7        230.40        221.17         7.17 o                         
   4   2   7       1094.51       1005.55        19.86 o                         
   5   2   7      10342.04       9614.50       137.93 o                         
   6   2   7         79.01         86.35         5.57 o                         
   7   2   7       4063.05       3968.71        58.04 o                         
   8   2   7       3463.96       3465.86        51.13 o                         
   9   2   7       2094.81       2094.69        32.02 o                         
  10   2   7        349.86        360.29         9.45 o                         
  11   2   7         23.32         47.45         7.17 o                         
  12   2   7         86.46        110.08         7.92 o                         
   1   3   7       6907.23       6726.68       121.79 o                         
   2   3   7         79.69        125.92         4.04 o                         
   3   3   7      23322.21      22364.41       374.07 o                         
   4   3   7          9.07         18.04         4.03 o                         
   5   3   7       2271.28       2112.20        31.48 o                         
   6   3   7       1518.76       1604.59        24.57 o                         
   7   3   7       8250.81       7808.74       112.56 o                         
   8   3   7         19.60         54.04         6.37 o                         
   9   3   7        799.10        905.12        15.80 o                         
  10   3   7        306.42        380.89         9.40 o                         
  11   3   7        564.11        560.47        11.72 o                         
  12   3   7          5.68         21.22        10.50 o                         
   0   4   7       9613.07       9524.54       198.13 o                         
   1   4   7       8641.31       8884.05       169.81 o                         
   2   4   7       1392.59       1440.15        22.62 o                         
   3   4   7       3089.22       2930.45        47.29 o                         
   4   4   7          8.48         21.78         3.77 o                         
   5   4   7         30.47         66.18        10.31 o                         
   6   4   7         10.92         23.99         5.16 o                         
   7   4   7        151.02        178.91         6.78 o                         
   8   4   7       2089.61       2121.78        40.70 o                         
   9   4   7        362.48        439.77        10.12 o                         
  10   4   7        279.11        269.04         9.28 o                         
  11   4   7          8.97         32.46         7.18 o                         
  12   4   7         69.26         82.29         8.92 o                         
   1   5   7      10014.59      10077.14       144.23 o                         
   2   5   7        126.78        220.02         7.46 o                         
   3   5   7       1728.22       1860.59        32.25 o                         
   4   5   7        517.15        517.48        11.39 o                         
   5   5   7        194.65        237.28         8.38 o                         
   6   5   7         19.87         42.85         6.79 o                         
   7   5   7        200.09        241.94         7.11 o                         
   8   5   7         92.91         69.61         5.96 o                         
   9   5   7        346.13        338.16         8.78 o                         
  10   5   7        239.53        266.07        10.23 o                         
  11   5   7        226.77        237.27         8.42 o                         
  12   5   7        527.45        453.53        11.73 o                         
   0   6   7       1303.21       1319.37        28.28 o                         
   1   6   7        850.22        838.96        15.24 o                         
   2   6   7       1602.39       1800.49        46.03 o                         
   3   6   7       3965.54       3687.73        62.11 o                         
   4   6   7       2275.69       2008.67        37.61 o                         
   5   6   7       1727.58       1685.22        32.65 o                         
   6   6   7         79.83        114.35         7.33 o                         
   7   6   7       2118.44       2126.56        37.14 o                         
   8   6   7       1477.59       1433.43        37.14 o                         
   9   6   7       2859.56       2743.95        59.38 o                         
  10   6   7         50.18         58.04         7.16 o                         
  11   6   7       1377.54       1208.24        38.06 o                         
   1   7   7       3459.18       3274.50        56.14 o                         
   2   7   7       1903.23       1669.46        34.82 o                         
   3   7   7       3937.36       3626.66        61.15 o                         
   4   7   7       1022.48       1148.83        21.27 o                         
   5   7   7       6886.07       6565.53       109.46 o                         
   6   7   7       1268.84       1405.22        36.75 o                         
   7   7   7       2853.13       2948.81        50.55 o                         
   8   7   7          1.14         -3.36         7.29 o                         
   9   7   7       1522.21       1511.08        43.72 o                         
  10   7   7        307.58        365.24        18.35 o                         
  11   7   7        590.78        573.06        27.97 o                         
   0   8   7        165.67        220.02         8.75 o                         
   1   8   7       9860.78       9636.12       153.73 o                         
   2   8   7        266.96        247.75         8.07 o                         
   3   8   7       1929.61       1888.11        33.07 o                         
   4   8   7         82.31        106.29         6.97 o                         
   5   8   7       3470.42       3472.19        94.61 o                         
   6   8   7        132.43        140.28         9.65 o                         
   7   8   7         22.39         41.53         6.97 o                         
   8   8   7          9.32         21.06         7.26 o                         
   9   8   7       1676.31       1686.36        46.76 o                         
  10   8   7         20.85         31.80         7.79 o                         
  11   8   7        490.66        599.68        30.11 o                         
   1   9   7       1227.95       1193.49        18.71 o                         
   2   9   7         35.47         38.29         6.29 o                         
   3   9   7        224.50        268.22        12.35 o                         
   4   9   7        492.58        474.26        18.75 o                         
   5   9   7         34.93         79.08         6.96 o                         
   6   9   7         21.30         21.69         7.15 o                         
   7   9   7        791.54        809.86        42.28 o                         
   8   9   7          0.82         22.04         7.06 o                         
   9   9   7        157.17        148.51        10.17 o                         
  10   9   7         30.58         58.86         8.35 o                         
   0  10   7         22.08         27.88        17.35 o                         
   1  10   7        177.35        202.11         8.03 o                         
   2  10   7        185.30        219.67         9.49 o                         
   3  10   7       1542.38       1455.66        26.27 o                         
   4  10   7       1020.12        979.97        21.49 o                         
   5  10   7        556.86        615.45        13.30 o                         
   6  10   7        285.22        305.29        10.58 o                         
   7  10   7         95.01         81.38         6.90 o                         
   8  10   7        523.44        470.32        35.80 o                         
   9  10   7         22.62         41.59        10.11 o                         
  10  10   7        245.47        232.21        11.81 o                         
   1  11   7        346.71        385.59         8.52 o                         
   2  11   7         38.17         32.11         8.42 o                         
   3  11   7       1631.08       1650.61        32.28 o                         
   4  11   7       1216.02       1283.66        23.64 o                         
   5  11   7       3777.48       3640.22        78.96 o                         
   6  11   7        102.24        117.03        14.80 o                         
   7  11   7        485.65        619.70        19.48 o                         
   8  11   7         12.56         -4.07        10.75 o                         
   9  11   7        461.17        487.20        13.94 o                         
   0  12   7        313.79        289.50        12.66 o                         
   1  12   7       1104.20       1056.65        17.11 o                         
   2  12   7        141.20        133.55         7.65 o                         
   3  12   7        354.29        356.50        13.17 o                         
   4  12   7       1736.27       1741.07        36.92 o                         
   5  12   7       3160.50       3123.30       101.58 o                         
   6  12   7        396.08        423.83        13.56 o                         
   7  12   7        445.31        510.32        15.22 o                         
   8  12   7         50.36         32.07         8.89 o                         
   1  13   7        769.03        755.81        13.38 o                         
   2  13   7       1287.81       1171.79        22.09 o                         
   3  13   7        547.84        587.68        13.11 o                         
   4  13   7        154.58        189.25        12.04 o                         
   5  13   7        194.63        230.79        15.77 o                         
   6  13   7        311.77        342.63        12.54 o                         
   7  13   7        167.52        206.69        10.24 o                         
   0  14   7        144.66        125.56        19.15 o                         
   1  14   7         79.75         87.02         6.69 o                         
   2  14   7          4.16         11.91         7.90 o                         
   3  14   7         78.56        117.94         8.08 o                         
   4  14   7          5.99          8.49         6.54 o                         
   5  14   7        153.85        185.43        12.05 o                         
   6  14   7         36.34         31.96         9.03 o                         
   1  15   7        264.29        256.08        13.02 o                         
   2  15   7         66.79         93.37         8.67 o                         
   3  15   7        187.47        198.86         9.05 o                         
   4  15   7         89.22         98.24         9.55 o                         
   5  15   7          7.60          8.37        12.08 o                         
   0  16   7        278.92        238.04        13.15 o                         
   1  16   7        274.46        239.56         9.60 o                         
   2  16   7         51.61         30.23         7.97 o                         
   3  16   7        417.40        371.19        18.45 o                         
   0   0   8       1546.08       1148.61        35.01 o                         
   1   0   8       5090.07       4360.04       106.45 o                         
   2   0   8       3626.97       3518.41        72.14 o                         
   3   0   8        301.69        429.26        19.36 o                         
   4   0   8      42391.42      49091.34      1979.22 o                         
   5   0   8       2545.42       2717.43        56.66 o                         
   6   0   8       1562.02       1546.98        46.44 o                         
   7   0   8       1686.85       1710.11        37.25 o                         
   8   0   8      15784.71      15329.34       310.45 o                         
   9   0   8        372.39        388.70        16.46 o                         
  10   0   8       1443.00       1366.10        31.12 o                         
  11   0   8         71.13         68.63        11.17 o                         
  12   0   8       5703.29       5528.69       113.56 o                         
   1   1   8       4491.32       4288.40        61.89 o                         
   2   1   8       8810.77       8857.54       167.36 o                         
   3   1   8       1346.46       1346.74        25.25 o                         
   4   1   8       1549.71       1673.18        27.77 o                         
   5   1   8        949.35       1085.26        23.77 o                         
   6   1   8      10810.15      10596.53       152.05 o                         
   7   1   8       3904.22       3819.98        56.03 o                         
   8   1   8        101.14        124.49         6.99 o                         
   9   1   8         18.89         48.38         6.89 o                         
  10   1   8       2311.03       2356.02        35.66 o                         
  11   1   8         33.03         42.42         7.38 o                         
  12   1   8        340.21        274.29        10.53 o                         
   0   2   8      13431.10      12665.97       256.14 o                         
   1   2   8      15500.81      15666.21       506.25 o                         
   2   2   8        643.71        552.20        20.81 o                         
   3   2   8       7206.02       7232.88       103.86 o                         
   4   2   8        160.30        186.46         5.55 o                         
   5   2   8        169.63        146.41         6.08 o                         
   6   2   8        248.11        261.38         7.08 o                         
   7   2   8        298.68        301.84        10.54 o                         
   8   2   8        177.95        211.74         7.67 o                         
   9   2   8        734.54        751.77        13.92 o                         
  10   2   8         31.05         56.92         6.96 o                         
  11   2   8         21.73         21.41         7.12 o                         
  12   2   8        107.26        132.70         7.87 o                         
   1   3   8        151.77        147.91         5.20 o                         
   2   3   8       3879.06       3622.07        68.84 o                         
   3   3   8         15.31         24.39         3.69 o                         
   4   3   8        759.98        826.05        16.59 o                         
   5   3   8          3.87         10.95         4.95 o                         
   6   3   8       4146.40       3971.77        57.92 o                         
   7   3   8        863.40        865.77        16.42 o                         
   8   3   8         51.59         48.87         6.28 o                         
   9   3   8        110.30        136.71         7.36 o                         
  10   3   8       1825.06       1822.76        28.26 o                         
  11   3   8         68.46         78.32         7.32 o                         
  12   3   8          0.16         24.10         7.20 o                         
   0   4   8       6033.46       6266.69       127.30 o                         
   1   4   8       6553.32       6330.96        95.73 o                         
   2   4   8        429.15        468.56         8.31 o                         
   3   4   8        127.71         99.69         4.76 o                         
   4   4   8      15552.78      15419.86       342.87 o                         
   5   4   8       1426.86       1372.59        21.14 o                         
   6   4   8         17.44         58.17         5.40 o                         
   7   4   8       4125.37       4050.80        59.20 o                         
   8   4   8       6533.24       6096.38        88.33 o                         
   9   4   8       1112.38       1207.35        21.12 o                         
  10   4   8        476.41        533.63        11.24 o                         
  11   4   8         66.30         97.60         7.58 o                         
  12   4   8       1866.61       1632.37        34.22 o                         
   1   5   8        830.15        785.00        19.52 o                         
   2   5   8      35653.20      37470.35      1068.68 o                         
   3   5   8       6154.65       5929.80        99.45 o                         
   4   5   8       1400.66       1371.33        24.64 o                         
   5   5   8       7308.09       7148.20       138.24 o                         
   6   5   8      13665.63      13327.01       190.85 o                         
   7   5   8       2826.19       2746.25        58.69 o                         
   8   5   8       2843.04       2797.63        50.04 o                         
   9   5   8        863.35        901.14        16.39 o                         
  10   5   8       2526.92       2477.23        37.26 o                         
  11   5   8        532.24        502.77        15.47 o                         
  12   5   8        112.26         77.54         7.77 o                         
   0   6   8      15160.16      14762.62       298.29 o                         
   1   6   8       2669.97       3038.15        44.34 o                         
   2   6   8        459.57        510.77        14.65 o                         
   3   6   8       3277.99       3232.90       120.78 o                         
   4   6   8      10722.31      10586.65       227.20 o                         
   5   6   8        124.36        155.19         7.66 o                         
   6   6   8       4766.27       4699.92        79.07 o                         
   7   6   8        667.30        678.64        14.55 o                         
   8   6   8       5925.39       5438.54        78.97 o                         
   9   6   8       1173.87       1080.39        25.22 o                         
  10   6   8         94.62         81.65         7.20 o                         
  11   6   8         91.61        137.68         8.45 o                         
   1   7   8          1.07         20.45         4.23 o                         
   2   7   8        178.18        217.12         6.98 o                         
   3   7   8         91.56        134.56         6.86 o                         
   4   7   8        945.72        934.44        18.05 o                         
   5   7   8          1.66         20.23         6.32 o                         
   6   7   8          0.28          9.72         7.42 o                         
   7   7   8        829.08        801.09        16.55 o                         
   8   7   8        347.72        378.26        10.84 o                         
   9   7   8         53.30         48.01         7.68 o                         
  10   7   8          9.30         11.60         7.68 o                         
  11   7   8          9.52         26.18         7.81 o                         
   0   8   8       6074.30       5939.96       121.25 o                         
   1   8   8       2547.32       2510.49        39.58 o                         
   2   8   8        310.42        431.23         8.31 o                         
   3   8   8         23.84         52.73         6.58 o                         
   4   8   8       7902.11       7827.82       163.25 o                         
   5   8   8        255.03        249.55         8.91 o                         
   6   8   8         44.24         63.77         7.24 o                         
   7   8   8        118.40         99.19         7.49 o                         
   8   8   8       1092.46       1181.58        24.62 o                         
   9   8   8        502.62        591.08        22.40 o                         
  10   8   8         41.47         71.23         8.01 o                         
  11   8   8         73.85         68.66         7.79 o                         
   1   9   8       1386.08       1470.96        22.59 o                         
   2   9   8      10672.48      10210.12       178.36 o                         
   3   9   8       5978.96       5947.75        99.45 o                         
   4   9   8       3084.48       2872.56        49.24 o                         
   5   9   8        483.76        502.05        11.96 o                         
   6   9   8       5984.56       5895.88        98.71 o                         
   7   9   8         52.85         64.40         7.06 o                         
   8   9   8        249.65        328.34        11.54 o                         
   9   9   8          5.47          2.30         7.13 o                         
  10   9   8       1198.47       1077.03        53.39 o                         
   0  10   8      11414.13      10504.19       246.17 o                         
   1  10   8         33.81         43.64         5.30 o                         
   2  10   8         33.77         61.27         7.24 o                         
   3  10   8         54.59         69.49         7.50 o                         
   4  10   8       2313.42       2171.29        59.38 o                         
   5  10   8        425.47        427.06        11.01 o                         
   6  10   8        292.35        329.86         9.72 o                         
   7  10   8        646.88        658.65        38.40 o                         
   8  10   8       2092.63       2009.53        84.62 o                         
   9  10   8        362.69        330.50        35.41 o                         
  10  10   8         12.63         18.01         9.32 o                         
   1  11   8         57.14         56.00         5.46 o                         
   2  11   8        221.62        274.92        10.77 o                         
   3  11   8        165.20        168.26         9.19 o                         
   4  11   8        670.38        688.15        14.71 o                         
   5  11   8        161.55        185.52        10.40 o                         
   6  11   8        410.88        387.24        10.21 o                         
   7  11   8        145.17        131.83        11.03 o                         
   8  11   8          4.86         12.83         8.32 o                         
   9  11   8        247.91        280.57        12.40 o                         
   0  12   8        561.53        677.97        17.28 o                         
   1  12   8         16.08         36.87         5.72 o                         
   2  12   8         21.12         59.72         9.19 o                         
   3  12   8        573.19        596.54        13.34 o                         
   4  12   8       1363.97       1319.71        26.28 o                         
   5  12   8        168.91        170.64        10.14 o                         
   6  12   8        276.22        301.92        19.25 o                         
   7  12   8         16.48          6.32        10.70 o                         
   8  12   8        353.90        408.15        13.07 o                         
   1  13   8        326.00        353.45        16.14 o                         
   2  13   8       3692.83       3477.32        59.15 o                         
   3  13   8        113.24        118.95         8.72 o                         
   4  13   8        525.15        575.09        13.14 o                         
   5  13   8        322.03        382.36        17.83 o                         
   6  13   8       1052.80       1057.33        43.69 o                         
   7  13   8         66.46         73.82         9.51 o                         
   0  14   8       2433.22       2357.23        65.10 o                         
   1  14   8        118.70        132.90         9.16 o                         
   2  14   8         18.27         38.58         7.79 o                         
   3  14   8         85.94        107.01         8.29 o                         
   4  14   8        230.22        212.45         9.26 o                         
   5  14   8        452.15        457.54        18.22 o                         
   6  14   8         18.66         43.56         8.61 o                         
   1  15   8        437.38        415.30        15.20 o                         
   2  15   8        113.63        129.22         8.70 o                         
   3  15   8         34.87         53.95         7.98 o                         
   4  15   8        286.03        280.43        23.89 o                         
   5  15   8          1.61          3.64         8.61 o                         
   0  16   8         67.98         63.30        10.07 o                         
   1  16   8         41.54         16.55        12.64 o                         
   2  16   8          9.99         18.61         7.77 o                         
   3  16   8          4.27          7.94         8.71 o                         
   1   1   9       6921.82       6370.42       148.03 o                         
   2   1   9       9664.59       9196.65       154.45 o                         
   3   1   9      14880.28      14725.54       210.46 o                         
   4   1   9       1074.78       1036.76        22.12 o                         
   5   1   9       2519.31       2506.18        37.13 o                         
   6   1   9       1712.65       1766.26        37.33 o                         
   7   1   9       2154.88       2126.97        32.19 o                         
   8   1   9        235.44        232.50         7.95 o                         
   9   1   9       3405.35       3335.04        49.31 o                         
  10   1   9        146.56        177.41         7.76 o                         
  11   1   9        183.55        171.96         8.05 o                         
  12   1   9         12.96         16.98         7.31 o                         
   1   2   9      12538.49      11941.08       216.70 o                         
   2   2   9       2557.05       2324.50        49.45 o                         
   3   2   9      15088.17      14505.10       239.42 o                         
   4   2   9      10346.23      10420.83       172.57 o                         
   5   2   9       6255.27       6147.78        88.71 o                         
   6   2   9        369.51        345.47         8.23 o                         
   7   2   9       7982.60       8039.12       150.23 o                         
   8   2   9        117.27        118.19         6.86 o                         
   9   2   9       6558.16       6209.43        90.05 o                         
  10   2   9        178.12        198.27         7.97 o                         
  11   2   9        923.96        961.18        16.59 o                         
  12   2   9        364.23        403.12        11.36 o                         
   1   3   9       1272.18       1214.55        20.95 o                         
   2   3   9       5781.02       5680.68       154.91 o                         
   3   3   9      10657.37      10674.44       152.87 o                         
   4   3   9        368.47        358.34         7.52 o                         
   5   3   9       6121.94       5576.68        80.67 o                         
   6   3   9       2473.29       2479.22        36.93 o                         
   7   3   9       2579.90       2634.27        39.32 o                         
   8   3   9        183.82        198.47         7.59 o                         
   9   3   9       1063.88       1113.28        19.34 o                         
  10   3   9        738.85        762.86        14.17 o                         
  11   3   9       2473.28       2385.76        44.50 o                         
  12   3   9         92.25        105.53        10.09 o                         
   0   4   9      13096.79      14629.06       374.24 o                         
   1   4   9        944.93       1044.79        22.23 o                         
   2   4   9          7.80         69.90         3.98 o                         
   3   4   9       2297.99       2682.11        43.03 o                         
   4   4   9         38.11         59.95         4.54 o                         
   5   4   9       2280.51       2386.04        46.78 o                         
   6   4   9         14.71         19.06         5.37 o                         
   7   4   9        141.89        154.82         6.66 o                         
   8   4   9         21.85         23.86         6.36 o                         
   9   4   9        242.48        279.15        13.13 o                         
  10   4   9         35.62         63.93         7.02 o                         
  11   4   9        247.13        214.79         8.31 o                         
  12   4   9         36.94         31.23         7.45 o                         
   1   5   9       7141.25       7214.29       103.67 o                         
   2   5   9       2033.82       2059.22        33.69 o                         
   3   5   9         69.71        127.76         6.55 o                         
   4   5   9        235.87        329.33         6.98 o                         
   5   5   9          7.73         10.05         4.33 o                         
   6   5   9        396.34        469.84        11.31 o                         
   7   5   9       4549.36       4234.71        61.82 o                         
   8   5   9         88.02         74.05         6.24 o                         
   9   5   9       1284.27       1256.30        20.22 o                         
  10   5   9         15.75         15.28         8.52 o                         
  11   5   9          6.15          1.81         9.46 o                         
  12   5   9        488.71        501.45        20.45 o                         
   0   6   9        219.85        140.52        18.85 o                         
   1   6   9       1248.64       1332.51        20.38 o                         
   2   6   9         56.47        107.34         7.00 o                         
   3   6   9       2969.68       2843.27        51.98 o                         
   4   6   9       8170.47       8223.98       187.53 o                         
   5   6   9       2790.76       2697.12        59.08 o                         
   6   6   9        146.80        156.01         7.93 o                         
   7   6   9         38.13         43.31         7.45 o                         
   8   6   9        134.98        172.55        10.81 o                         
   9   6   9        232.62        252.84         9.87 o                         
  10   6   9          1.56          0.48         6.46 o                         
  11   6   9        828.97        753.97        15.53 o                         
   1   7   9       7126.34       6606.50        95.09 o                         
   2   7   9       2743.23       2521.88        55.67 o                         
   3   7   9        945.89        930.41        23.89 o                         
   4   7   9       1796.97       1848.40        44.89 o                         
   5   7   9         96.69        137.22         7.54 o                         
   6   7   9       2364.00       2400.56        55.26 o                         
   7   7   9       3546.70       3463.36        88.68 o                         
   8   7   9         28.85         34.39         7.52 o                         
   9   7   9        115.57        173.78         8.68 o                         
  10   7   9        142.80        157.49        14.04 o                         
  11   7   9        304.38        314.95        15.80 o                         
   0   8   9       1715.45       1688.84        36.10 o                         
   1   8   9       4055.69       3923.21        57.12 o                         
   2   8   9        240.13        233.87         7.90 o                         
   3   8   9       4432.80       4074.48       120.98 o                         
   4   8   9       1260.28       1257.13        32.41 o                         
   5   8   9       5694.24       5743.72        96.09 o                         
   6   8   9         10.88          8.44         6.98 o                         
   7   8   9        270.50        327.32        12.29 o                         
   8   8   9        435.95        481.37        21.85 o                         
   9   8   9       1993.68       2057.86        49.55 o                         
  10   8   9          2.69          8.31         7.35 o                         
  11   8   9         81.40        105.96         8.62 o                         
   1   9   9       2011.26       1950.56        29.33 o                         
   2   9   9        447.36        444.63        10.95 o                         
   3   9   9       4236.21       4299.93        72.45 o                         
   4   9   9        225.79        192.36         8.08 o                         
   5   9   9         32.73         42.04         6.93 o                         
   6   9   9        418.35        457.89        11.85 o                         
   7   9   9       1206.07       1270.81        30.92 o                         
   8   9   9         43.79         46.82         7.31 o                         
   9   9   9         40.01         58.82        12.33 o                         
  10   9   9          7.61         11.55         7.27 o                         
   0  10   9       1343.19       1315.06        29.08 o                         
   1  10   9        149.75        212.98         6.62 o                         
   2  10   9       1439.98       1368.38        30.59 o                         
   3  10   9        119.03        138.70         7.54 o                         
   4  10   9        290.15        280.56         9.29 o                         
   5  10   9       1129.10       1224.72        22.95 o                         
   6  10   9          2.59         35.85         7.40 o                         
   7  10   9        631.73        628.92        24.91 o                         
   8  10   9         13.77         13.45        10.91 o                         
   9  10   9         27.02         39.44        10.07 o                         
  10  10   9        177.42         91.92        35.83 o                         
   1  11   9       1103.10       1013.49        17.68 o                         
   2  11   9        205.08        254.34         8.58 o                         
   3  11   9       2634.59       2634.40        45.51 o                         
   4  11   9       2061.03       2044.84        51.03 o                         
   5  11   9        782.28        772.55        19.08 o                         
   6  11   9        188.98        221.30        11.52 o                         
   7  11   9        465.17        499.07        28.05 o                         
   8  11   9         24.67         13.67         5.58 o                         
   9  11   9         32.28         14.98         9.39 o                         
   0  12   9       1358.84       1321.27        29.48 o                         
   1  12   9        673.17        738.85        14.23 o                         
   2  12   9        177.31        177.97         8.12 o                         
   3  12   9        732.84        728.48        16.91 o                         
   4  12   9        244.77        288.37         9.32 o                         
   5  12   9        177.04        222.15         8.61 o                         
   6  12   9        233.16        252.45        12.13 o                         
   7  12   9        365.91        370.88        20.26 o                         
   8  12   9       1089.74       1061.36        28.03 o                         
   1  13   9         42.26         67.62         6.19 o                         
   2  13   9        701.22        697.17        15.11 o                         
   3  13   9         68.88         72.67         7.73 o                         
   4  13   9        162.15        205.53         9.18 o                         
   5  13   9         82.66         81.47         7.19 o                         
   6  13   9        120.89        122.55         9.95 o                         
   7  13   9        317.19        340.91        11.95 o                         
   0  14   9          2.56         -9.16         9.16 o                         
   1  14   9          5.92         11.80         6.13 o                         
   2  14   9         73.26         81.41         8.48 o                         
   3  14   9         86.39        103.59         8.11 o                         
   4  14   9        231.83        234.18         9.02 o                         
   5  14   9         15.74         29.11         8.89 o                         
   6  14   9         79.66         73.32         8.52 o                         
   1  15   9          6.83         12.93         8.15 o                         
   2  15   9        155.54        158.10         9.22 o                         
   3  15   9        884.33        856.89        26.57 o                         
   4  15   9          9.70          5.07         7.72 o                         
   5  15   9        601.61        565.33        15.47 o                         
   0  16   9       1344.14       1142.81        26.51 o                         
   1  16   9       1216.38       1077.31        25.30 o                         
   2  16   9         70.11         60.52         8.47 o                         
   3  16   9         37.39        -20.97        20.97 o                         
   1   0  10      27889.57      30028.11      1211.51 o                         
   2   0  10       1659.25       1662.85        35.31 o                         
   3   0  10       1569.28       1397.47        30.07 o                         
   4   0  10      33288.39      33640.82       678.32 o                         
   5   0  10        862.33        738.17        20.30 o                         
   6   0  10       5951.64       5809.97       119.01 o                         
   7   0  10       1191.58       1185.60        27.29 o                         
   8   0  10       2499.60       2505.03        53.27 o                         
   9   0  10       1814.04       1845.25        45.46 o                         
  10   0  10        135.10        103.51        10.23 o                         
  11   0  10        444.82        507.33        22.16 o                         
  12   0  10        918.52        925.48        23.13 o                         
   1   1  10       2062.24       2079.65        46.98 o                         
   2   1  10      21107.65      21040.31       321.03 o                         
   3   1  10        444.98        465.69        10.17 o                         
   4   1  10        141.98        148.24         5.58 o                         
   5   1  10       4285.50       4045.16        69.69 o                         
   6   1  10       2415.00       2281.55        34.17 o                         
   7   1  10        148.75        156.90         6.88 o                         
   8   1  10         22.79         40.65         6.69 o                         
   9   1  10        342.53        378.10         9.55 o                         
  10   1  10       1331.68       1354.63        21.89 o                         
  11   1  10        246.56        264.35         9.77 o                         
  12   1  10         62.62         44.93         8.34 o                         
   0   2  10       2966.83       3067.32        83.95 o                         
   1   2  10      17919.97      16973.88       300.82 o                         
   2   2  10       1433.95       1593.59        34.43 o                         
   3   2  10       1091.58       1128.89        17.63 o                         
   4   2  10        295.33        322.01        14.41 o                         
   5   2  10          5.45         16.39         5.06 o                         
   6   2  10        475.10        474.24        15.16 o                         
   7   2  10        962.40        993.85        16.71 o                         
   8   2  10        322.42        309.92         8.62 o                         
   9   2  10         10.12         16.50         6.68 o                         
  10   2  10        157.07        190.34         8.02 o                         
  11   2  10        111.63        121.87         7.73 o                         
  12   2  10         66.19         77.26         8.71 o                         
   1   3  10         14.54         39.98         3.98 o                         
   2   3  10       7454.54       7407.93       141.37 o                         
   3   3  10       3171.66       2953.13        43.24 o                         
   4   3  10          1.31         46.62         4.96 o                         
   5   3  10        441.95        452.31        13.03 o                         
   6   3  10       4054.57       3922.20        57.31 o                         
   7   3  10        424.58        521.89        10.56 o                         
   8   3  10          1.61          1.80         6.31 o                         
   9   3  10       1138.05       1094.57        21.26 o                         
  10   3  10       1151.63       1115.55        19.55 o                         
  11   3  10         16.67         23.77         7.07 o                         
  12   3  10        122.77        116.65         8.02 o                         
   1   4  10       3172.95       3320.31        60.79 o                         
   2   4  10        594.62        601.80        18.48 o                         
   3   4  10       1671.38       1560.88        30.89 o                         
   4   4  10       9307.11       9230.37       141.66 o                         
   5   4  10         46.95         47.94         6.44 o                         
   6   4  10        123.42        136.80         6.12 o                         
   7   4  10        576.20        646.02        11.95 o                         
   8   4  10       2586.17       2443.98        39.12 o                         
   9   4  10        183.93        198.66         7.85 o                         
  10   4  10         64.35         64.99         9.37 o                         
  11   4  10          8.59         15.32         6.98 o                         
  12   4  10        216.61        210.05        13.55 o                         
   1   5  10       8349.54       8535.24       122.47 o                         
   2   5  10      22880.35      23644.21       450.40 o                         
   3   5  10       2833.81       2697.02        39.68 o                         
   4   5  10        640.57        665.62        16.86 o                         
   5   5  10        323.56        349.82         9.92 o                         
   6   5  10       6609.33       6284.46        90.75 o                         
   7   5  10        752.78        792.80        16.02 o                         
   8   5  10        121.57        120.22         6.64 o                         
   9   5  10        192.79        173.59         7.46 o                         
  10   5  10       2656.50       2561.50        38.43 o                         
  11   5  10        150.49        162.35         7.84 o                         
   0   6  10      12460.61      12019.62       262.73 o                         
   1   6  10        214.10        216.21         7.11 o                         
   2   6  10         65.06        118.53         5.60 o                         
   3   6  10        275.61        341.40         9.74 o                         
   4   6  10      12333.58      12131.57       200.91 o                         
   5   6  10       6154.65       6123.85       102.32 o                         
   6   6  10       2337.56       2241.88        66.66 o                         
   7   6  10        652.32        759.65        15.95 o                         
   8   6  10        747.81        802.72        22.11 o                         
   9   6  10        127.50        112.32         9.12 o                         
  10   6  10         82.44         60.14         6.88 o                         
  11   6  10         66.54         41.75         7.56 o                         
   1   7  10        216.28        221.57         6.10 o                         
   2   7  10        762.37        724.05        12.18 o                         
   3   7  10          4.07         30.58         6.57 o                         
   4   7  10        325.62        415.93        11.31 o                         
   5   7  10       1799.97       1720.36        38.48 o                         
   6   7  10          2.23         14.12         6.91 o                         
   7   7  10        108.03        119.43        11.75 o                         
   8   7  10          1.83          6.41         7.55 o                         
   9   7  10         61.51         58.68        11.21 o                         
  10   7  10         15.99         28.95         8.05 o                         
  11   7  10        355.95        317.24        10.17 o                         
   0   8  10       8639.94       8423.31       171.07 o                         
   1   8  10        300.89        332.34         7.69 o                         
   2   8  10         76.32        116.61         5.22 o                         
   3   8  10       1086.09       1078.74        20.62 o                         
   4   8  10        720.88        781.03        19.36 o                         
   5   8  10         26.81         47.78         7.23 o                         
   6   8  10        345.43        325.41        12.55 o                         
   7   8  10          8.22         16.23         9.04 o                         
   8   8  10       2483.33       2380.85        41.37 o                         
   9   8  10          1.94         11.27         7.43 o                         
  10   8  10         69.85         92.67         9.22 o                         
   1   9  10       1395.65       1472.20        24.23 o                         
   2   9  10       3342.15       3127.27        50.35 o                         
   3   9  10       1387.32       1388.68        40.10 o                         
   4   9  10        589.47        573.41        20.86 o                         
   5   9  10         28.94         35.81         7.10 o                         
   6   9  10       4850.31       4891.96       111.47 o                         
   7   9  10        497.78        554.60        15.37 o                         
   8   9  10         26.64         18.88         8.40 o                         
   9   9  10        511.53        530.14        12.72 o                         
  10   9  10       2204.02       2020.14        65.18 o                         
   0  10  10       5385.05       5252.46       124.31 o                         
   1  10  10        954.42       1004.37        17.32 o                         
   2  10  10         53.22         82.37         7.26 o                         
   3  10  10       1536.77       1441.98        35.25 o                         
   4  10  10       4233.32       4232.80        71.49 o                         
   5  10  10        144.65        141.25         9.39 o                         
   6  10  10         37.62         19.18         7.31 o                         
   7  10  10         14.29         19.77         7.43 o                         
   8  10  10       1023.04       1073.18        39.45 o                         
   9  10  10         57.23         57.40         7.27 o                         
   1  11  10         81.61        147.66         6.84 o                         
   2  11  10        461.99        457.00        12.65 o                         
   3  11  10        773.42        816.49        24.48 o                         
   4  11  10        446.08        457.55        11.62 o                         
   5  11  10         10.67         35.07         7.32 o                         
   6  11  10        223.97        261.56        12.49 o                         
   7  11  10        701.05        686.92        24.39 o                         
   8  11  10         58.61         48.91         7.59 o                         
   9  11  10        244.27        269.40        27.16 o                         
   0  12  10       2265.09       2054.26        43.89 o                         
   1  12  10         93.94        107.63         6.33 o                         
   2  12  10          3.02         24.14         8.48 o                         
   3  12  10        156.66        192.27         8.53 o                         
   4  12  10         39.07         54.38         8.34 o                         
   5  12  10         16.60         35.23         8.45 o                         
   6  12  10         59.07         57.98         8.27 o                         
   7  12  10        107.88        112.45         9.63 o                         
   8  12  10        935.74        881.29        24.10 o                         
   1  13  10          8.60         16.69         5.77 o                         
   2  13  10       1790.02       1717.01        30.74 o                         
   3  13  10         35.24         68.86        14.36 o                         
   4  13  10        589.91        547.86        23.12 o                         
   5  13  10        762.53        736.29        29.07 o                         
   6  13  10       2060.91       2282.85        56.07 o                         
   7  13  10         94.40         97.73         8.80 o                         
   0  14  10       1173.48       1115.87        34.18 o                         
   1  14  10        161.36        153.68         6.97 o                         
   2  14  10        165.34        197.69         9.02 o                         
   3  14  10        275.95        274.20         9.78 o                         
   4  14  10        729.08        746.57        25.55 o                         
   5  14  10        200.81        202.01        18.34 o                         
   6  14  10         31.22         31.02         8.57 o                         
   1  15  10          7.65          8.75         8.50 o                         
   2  15  10         60.72         59.54         8.28 o                         
   3  15  10        423.21        390.23        10.97 o                         
   4  15  10         65.29         61.75         8.85 o                         
   5  15  10         55.27         15.20        12.87 o                         
   0  16  10          6.58         12.76         9.69 o                         
   1  16  10        107.18         96.41         9.35 o                         
   2  16  10          0.50          0.40         7.91 o                         
   1   1  11      18098.40      18203.33       337.63 o                         
   2   1  11       4968.70       4820.93        69.73 o                         
   3   1  11       1162.29       1266.25        19.62 o                         
   4   1  11        120.99        168.29         5.96 o                         
   5   1  11       2304.41       2351.99        35.09 o                         
   6   1  11        993.45       1069.85        20.44 o                         
   7   1  11       1386.54       1406.50        22.31 o                         
   8   1  11          8.04          4.44         6.48 o                         
   9   1  11         41.20         81.24         6.96 o                         
  10   1  11        453.57        456.08        10.62 o                         
  11   1  11       1334.93       1253.95        20.55 o                         
  12   1  11         33.22         21.69         7.63 o                         
   0   2  11       6840.29       6666.79       135.65 o                         
   1   2  11       9617.62       9246.74       132.60 o                         
   2   2  11       3294.06       3167.82        46.28 o                         
   3   2  11      10481.69      10423.10       180.96 o                         
   4   2  11       5158.31       5323.76        82.61 o                         
   5   2  11      16479.64      16162.93       231.17 o                         
   6   2  11        223.25        232.45         7.21 o                         
   7   2  11       1730.00       1705.85        26.42 o                         
   8   2  11       7876.85       7895.67       116.99 o                         
   9   2  11       1461.87       1415.44        22.62 o                         
  10   2  11        254.67        221.23         8.30 o                         
  11   2  11        393.90        418.20        10.35 o                         
  12   2  11        828.31        770.13        19.67 o                         
   1   3  11      20128.04      19414.81       364.15 o                         
   2   3  11      10601.54      10646.08       152.54 o                         
   3   3  11       9494.24       9517.18       136.59 o                         
   4   3  11        379.92        432.22        17.36 o                         
   5   3  11       2830.20       2865.53        52.97 o                         
   6   3  11       3376.33       3338.94        70.81 o                         
   7   3  11       1969.61       1996.98        30.39 o                         
   8   3  11        199.15        197.53         9.66 o                         
   9   3  11        306.13        386.78        10.96 o                         
  10   3  11       1668.02       1738.38        27.07 o                         
  11   3  11       1386.85       1415.14        22.82 o                         
  12   3  11        366.60        301.79         9.75 o                         
   0   4  11       7640.16       7543.33       179.38 o                         
   1   4  11        637.56        675.96        11.52 o                         
   2   4  11       1658.53       1748.49        33.87 o                         
   3   4  11       1187.08       1203.37        31.08 o                         
   4   4  11       1775.90       1855.94        37.34 o                         
   5   4  11         22.05         40.50         7.56 o                         
   6   4  11        147.34        147.20         6.18 o                         
   7   4  11        521.10        539.84        11.88 o                         
   8   4  11        385.01        387.66         9.32 o                         
   9   4  11       3864.73       3826.15        56.22 o                         
  10   4  11          1.79          6.48         6.89 o                         
  11   4  11         37.72         37.75         7.13 o                         
  12   4  11        676.29        581.88        16.30 o                         
   1   5  11         56.45        105.59         6.61 o                         
   2   5  11        752.70        656.99        11.40 o                         
   3   5  11       2620.95       2517.53        46.06 o                         
   4   5  11       3172.20       3217.39        50.56 o                         
   5   5  11        726.28        840.58        30.18 o                         
   6   5  11        458.68        424.90         8.98 o                         
   7   5  11         23.38         40.59         5.80 o                         
   8   5  11         31.30         51.69         6.33 o                         
   9   5  11         87.06         94.97         6.94 o                         
  10   5  11         17.82          4.62         6.76 o                         
  11   5  11          2.32          2.48         8.08 o                         
   0   6  11       1228.02       1222.50        27.06 o                         
   1   6  11       2118.32       1935.09        29.68 o                         
   2   6  11         55.50         82.05         4.86 o                         
   3   6  11      11874.42      11531.53       165.38 o                         
   4   6  11       1618.03       1626.48        34.85 o                         
   5   6  11       2187.94       2328.99        40.40 o                         
   6   6  11         37.23         28.53         7.29 o                         
   7   6  11        917.77        858.51        25.52 o                         
   8   6  11         81.89        133.56        10.14 o                         
   9   6  11        358.50        377.46        12.29 o                         
  10   6  11         22.70         21.85         6.79 o                         
  11   6  11        141.38        119.25        10.52 o                         
   1   7  11       1950.25       1942.78        44.22 o                         
   2   7  11       3956.43       4054.21        94.32 o                         
   3   7  11      13394.38      13437.74       316.91 o                         
   4   7  11       1235.32       1217.76        23.18 o                         
   5   7  11       6229.55       5802.12        97.21 o                         
   6   7  11       2518.03       2505.21        70.12 o                         
   7   7  11       2225.61       2311.92        71.69 o                         
   8   7  11         33.78         46.42         7.78 o                         
   9   7  11        803.85        821.83        22.11 o                         
  10   7  11        274.15        314.94        15.48 o                         
  11   7  11       1291.24       1315.00        63.59 o                         
   0   8  11       2194.71       2103.98        44.53 o                         
   1   8  11       3560.71       3302.58        48.40 o                         
   2   8  11         56.75         93.97         5.11 o                         
   3   8  11       4614.49       4386.76        73.96 o                         
   4   8  11      11196.69      11001.03       182.36 o                         
   5   8  11       1674.26       1663.43        44.89 o                         
   6   8  11         11.46         22.78         7.17 o                         
   7   8  11       1117.74       1118.24        21.36 o                         
   8   8  11       1062.53       1055.94        20.38 o                         
   9   8  11       1354.44       1386.28        26.21 o                         
  10   8  11        286.51        272.83        14.30 o                         
   1   9  11        175.58        222.54         6.86 o                         
   2   9  11       1393.00       1421.32        25.97 o                         
   3   9  11        258.42        299.01         9.28 o                         
   4   9  11        679.88        713.14        16.24 o                         
   5   9  11        206.16        210.71         8.53 o                         
   6   9  11        834.82        863.02        22.21 o                         
   7   9  11        109.78        157.63        10.90 o                         
   8   9  11          3.80         10.06         7.47 o                         
   9   9  11        326.20        374.03        13.37 o                         
  10   9  11        100.72         94.52        13.00 o                         
   0  10  11       1325.85       1318.57        29.35 o                         
   1  10  11       2398.07       2302.75        34.45 o                         
   2  10  11         30.03         84.27         6.42 o                         
   3  10  11       2504.33       2531.43        43.79 o                         
   4  10  11        579.86        604.13        13.65 o                         
   5  10  11        147.02        164.87         8.33 o                         
   6  10  11         13.41         20.66         7.35 o                         
   7  10  11         33.23         40.73         8.10 o                         
   8  10  11        647.10        680.86        27.85 o                         
   9  10  11        102.30        122.00        15.83 o                         
   1  11  11       1847.14       1713.56        47.36 o                         
   2  11  11       4101.51       3945.12       118.23 o                         
   3  11  11       1209.08       1194.07        27.61 o                         
   4  11  11        327.51        355.95        12.93 o                         
   5  11  11       1367.74       1320.68        27.40 o                         
   6  11  11       1031.90       1117.44        35.46 o                         
   7  11  11       1437.14       1463.43        47.67 o                         
   8  11  11        145.66        193.54        16.01 o                         
   9  11  11        417.39        322.76        30.14 o                         
   0  12  11       2137.08       2092.50        44.71 o                         
   1  12  11        983.13        989.36        23.17 o                         
   2  12  11         24.44         38.18         7.19 o                         
   3  12  11       1724.50       1808.15        35.40 o                         
   4  12  11        232.96        265.89         9.85 o                         
   5  12  11        844.34        927.05        24.75 o                         
   6  12  11         97.58        101.02         7.93 o                         
   7  12  11         56.15         49.91         7.21 o                         
   8  12  11        328.87        345.60        13.26 o                         
   1  13  11        659.51        652.28        12.05 o                         
   2  13  11         27.43         32.07         7.64 o                         
   3  13  11        164.75        212.30         9.85 o                         
   4  13  11        335.81        374.94        13.55 o                         
   5  13  11        460.56        455.36        12.95 o                         
   6  13  11          8.71         10.26         7.91 o                         
   7  13  11        534.58        576.05        17.89 o                         
   0  14  11        132.00        115.60        10.31 o                         
   1  14  11         18.92         16.46         6.15 o                         
   2  14  11         81.30        102.00         8.63 o                         
   3  14  11         46.65         35.44         7.96 o                         
   4  14  11         17.98         27.60         7.65 o                         
   5  14  11          7.14          9.53         9.08 o                         
   6  14  11         16.84         13.95         8.15 o                         
   1  15  11       1458.06       1351.69        25.18 o                         
   2  15  11        487.91        492.05        13.06 o                         
   3  15  11          7.17         10.48         7.63 o                         
   4  15  11          0.84          0.52         7.33 o                         
   0  16  11        323.28        287.33        20.22 o                         
   1  16  11        141.43        127.74         8.47 o                         
   2  16  11        249.54        218.27         9.57 o                         
   0   0  12      19575.78      17927.88       724.94 o                         
   1   0  12       5430.02       5410.50       173.10 o                         
   2   0  12       3105.54       3129.09        75.85 o                         
   3   0  12       5269.43       4798.60        98.38 o                         
   4   0  12      15162.73      14890.83       301.32 o                         
   5   0  12      14594.20      14916.45       348.86 o                         
   6   0  12         34.02         45.82         8.42 o                         
   7   0  12       4429.09       4725.25        97.48 o                         
   8   0  12       5235.87       4964.42       118.39 o                         
   9   0  12       1812.80       1872.56        40.94 o                         
  10   0  12        222.82        196.04        11.57 o                         
  11   0  12        510.96        623.86        20.48 o                         
  12   0  12        155.39        163.06        15.09 o                         
   1   1  12       1917.49       1774.32        34.18 o                         
   2   1  12      10502.79      10242.35       232.26 o                         
   3   1  12       9432.74      10085.92       152.12 o                         
   4   1  12        733.50        838.93        14.09 o                         
   5   1  12        810.66        863.54        15.72 o                         
   6   1  12       5511.12       5314.04        77.14 o                         
   7   1  12        646.91        661.29        12.56 o                         
   8   1  12       1657.18       1521.92        23.96 o                         
   9   1  12        951.63        975.12        16.84 o                         
  10   1  12        847.79        887.50        16.08 o                         
  11   1  12        788.63        827.62        15.10 o                         
  12   1  12         62.60        133.16        24.71 o                         
   0   2  12       4408.63       4117.23        84.57 o                         
   1   2  12       1813.88       1715.46        25.85 o                         
   2   2  12       1356.28       1363.44        28.67 o                         
   3   2  12        107.85        123.74         5.43 o                         
   4   2  12        149.44        186.03        10.18 o                         
   5   2  12          3.42         15.76         5.38 o                         
   6   2  12        109.06        132.36         6.47 o                         
   7   2  12       1470.24       1354.30        21.74 o                         
   8   2  12         41.94         58.10         6.80 o                         
   9   2  12         49.61         73.53         7.00 o                         
  10   2  12         22.26         21.44         6.80 o                         
  11   2  12         10.65         14.32         8.20 o                         
  12   2  12        155.15        156.00        10.64 o                         
   1   3  12         16.12         24.72         4.42 o                         
   2   3  12      16562.69      16592.59       237.15 o                         
   3   3  12        208.32        218.27         8.44 o                         
   4   3  12         36.25         57.85         5.30 o                         
   5   3  12       3030.62       2795.42        41.37 o                         
   6   3  12       2852.03       2535.09        37.88 o                         
   7   3  12         47.27         42.97         6.33 o                         
   8   3  12         22.38         22.88         6.50 o                         
   9   3  12         36.24         42.26         6.92 o                         
  10   3  12        442.55        408.30        10.06 o                         
  11   3  12        810.83        974.69        16.89 o                         
  12   3  12          8.85         -2.32         7.92 o                         
   0   4  12      17183.51      17213.19       348.07 o                         
   1   4  12         80.90         85.85         4.91 o                         
   2   4  12        421.96        502.01         9.55 o                         
   3   4  12        299.99        278.27        11.57 o                         
   4   4  12      12085.06      11636.27       201.52 o                         
   5   4  12       1971.98       2019.73        40.01 o                         
   6   4  12        364.24        385.93        10.68 o                         
   7   4  12        526.14        548.17        17.65 o                         
   8   4  12       6216.15       5838.88        84.67 o                         
   9   4  12         34.68         57.26         7.48 o                         
  10   4  12        282.91        285.48         8.66 o                         
  11   4  12        428.26        498.41        10.96 o                         
   1   5  12         45.88         60.27         8.13 o                         
   2   5  12       5067.11       4955.97        98.82 o                         
   3   5  12       3761.15       3673.71        53.64 o                         
   4   5  12          3.40         45.31        12.88 o                         
   5   5  12        652.91        688.09        12.33 o                         
   6   5  12       5845.84       5615.53        87.10 o                         
   7   5  12       1478.94       1436.82        31.88 o                         
   8   5  12         73.28         99.11         9.95 o                         
   9   5  12       1017.85       1067.47        17.83 o                         
  10   5  12       1420.44       1398.16        22.30 o                         
  11   5  12        586.87        590.07        12.64 o                         
   0   6  12        519.56        415.31        22.32 o                         
   1   6  12       4730.75       4784.70        69.39 o                         
   2   6  12        146.31        181.08         7.29 o                         
   3   6  12       1792.10       1662.01        25.33 o                         
   4   6  12        351.61        396.32         9.31 o                         
   5   6  12       2571.84       2402.58        40.64 o                         
   6   6  12        641.82        559.01        17.86 o                         
   7   6  12        292.54        268.20         9.86 o                         
   8   6  12       1035.27       1057.14        21.09 o                         
   9   6  12        410.93        403.79        13.42 o                         
  10   6  12        168.88        139.89         7.88 o                         
  11   6  12         10.73         17.88         6.60 o                         
   1   7  12       1516.52       1443.85        30.49 o                         
   2   7  12        287.90        318.29         7.55 o                         
   3   7  12       1141.00       1126.25        21.24 o                         
   4   7  12         84.44        152.35         7.87 o                         
   5   7  12       1482.36       1522.28        45.47 o                         
   6   7  12        386.35        468.41        17.34 o                         
   7   7  12         29.18         50.21         9.18 o                         
   8   7  12        171.11        164.57         8.79 o                         
   9   7  12        170.81        189.38         8.98 o                         
  10   7  12          1.32         28.62         7.81 o                         
  11   7  12        163.87        174.85         9.22 o                         
   0   8  12       3310.49       3391.71        70.43 o                         
   1   8  12        293.71        324.35         7.74 o                         
   2   8  12        501.49        419.90         8.88 o                         
   3   8  12        751.81        874.69        18.28 o                         
   4   8  12        296.49        349.35        23.09 o                         
   5   8  12        747.20        894.55        17.96 o                         
   6   8  12        196.07        230.08        10.29 o                         
   7   8  12         44.96         61.89         7.92 o                         
   8   8  12        801.80        802.72        18.54 o                         
   9   8  12        387.84        431.05        15.99 o                         
  10   8  12          1.32          2.74         7.59 o                         
   1   9  12        962.94        972.89        19.08 o                         
   2   9  12       5105.10       4736.69        84.08 o                         
   3   9  12        719.27        769.06        20.13 o                         
   4   9  12        114.45        182.40         8.96 o                         
   5   9  12        367.44        383.16        14.81 o                         
   6   9  12        118.91        133.32         8.40 o                         
   7   9  12       1659.33       1764.86        31.52 o                         
   8   9  12         12.50         19.69         7.64 o                         
   9   9  12        408.24        426.58        22.13 o                         
  10   9  12         83.77         73.66         7.98 o                         
   0  10  12       1007.29        972.70        22.68 o                         
   1  10  12        806.94        900.57        16.15 o                         
   2  10  12        105.69        108.97         6.04 o                         
   3  10  12       1007.74        991.73        19.23 o                         
   4  10  12       1151.48       1167.32        39.02 o                         
   5  10  12       1403.23       1520.77        44.44 o                         
   6  10  12         32.26         67.06         7.80 o                         
   7  10  12        313.77        356.82        18.45 o                         
   8  10  12       1217.77       1228.45        36.88 o                         
   9  10  12        580.20        537.50        22.07 o                         
   1  11  12       1827.58       1725.60        26.52 o                         
   2  11  12       1335.00       1247.20        23.23 o                         
   3  11  12         43.33         40.30         7.55 o                         
   4  11  12         61.06         86.73         9.15 o                         
   5  11  12         25.28         27.27         7.71 o                         
   6  11  12        192.51        243.36        16.65 o                         
   7  11  12        340.41        302.56        11.27 o                         
   8  11  12        270.21        278.13        17.66 o                         
   9  11  12         91.88         87.50        10.18 o                         
   0  12  12        122.57        116.17         9.49 o                         
   1  12  12          8.45         36.04         5.97 o                         
   2  12  12         83.62        126.76         9.26 o                         
   3  12  12          3.77         16.81         7.36 o                         
   4  12  12        126.43        119.77         8.35 o                         
   5  12  12          0.19          7.37         7.45 o                         
   6  12  12        434.25        442.71        11.52 o                         
   7  12  12         73.94         88.17        12.89 o                         
   8  12  12         66.54         39.60         7.07 o                         
   1  13  12        404.24        419.52         9.41 o                         
   2  13  12       1163.15       1184.44        25.46 o                         
   3  13  12         72.05         62.98         8.47 o                         
   4  13  12        154.24        196.87        12.59 o                         
   5  13  12        155.28        190.83         8.91 o                         
   6  13  12        212.11        205.58        17.59 o                         
   7  13  12        531.77        502.23        48.65 o                         
   0  14  12       1805.42       1661.85        36.48 o                         
   1  14  12        203.64        229.40         9.15 o                         
   2  14  12          5.72          9.10         7.98 o                         
   3  14  12        101.58        109.78         8.17 o                         
   4  14  12       2138.62       2017.44        49.11 o                         
   5  14  12        442.81        465.10        14.43 o                         
   6  14  12        214.81        179.53        13.99 o                         
   1  15  12         37.30         22.70         8.30 o                         
   2  15  12       1697.99       1598.37        28.87 o                         
   3  15  12        138.93        130.28         8.24 o                         
   4  15  12        150.84        130.95        12.22 o                         
   0  16  12        176.97        147.06        13.36 o                         
   1  16  12          2.03         -2.07         8.07 o                         
   1   1  13       1040.98        994.60        19.13 o                         
   2   1  13       3803.76       3719.41        54.27 o                         
   3   1  13       3387.48       3322.04        85.58 o                         
   4   1  13       1255.45       1325.56        20.77 o                         
   5   1  13        139.46        162.52         8.99 o                         
   6   1  13       3115.66       3078.78        45.63 o                         
   7   1  13       5247.66       4887.35        71.26 o                         
   8   1  13          0.21          1.20         6.48 o                         
   9   1  13        488.50        543.40        11.52 o                         
  10   1  13       2052.70       2035.91        31.29 o                         
  11   1  13         33.58         62.62         9.10 o                         
  12   1  13          0.18          9.30         9.80 o                         
   0   2  13      23388.51      23072.53      2009.86 o                         
   1   2  13       8914.07       8728.46       142.91 o                         
   2   2  13          0.58         29.55         4.71 o                         
   3   2  13       6404.83       6609.32        95.34 o                         
   4   2  13       6981.94       7135.40       102.90 o                         
   5   2  13       1660.53       1805.18        51.83 o                         
   6   2  13       1796.30       1815.54        47.92 o                         
   7   2  13         75.54        104.56         7.54 o                         
   8   2  13       4904.43       4608.79        67.39 o                         
   9   2  13       1938.71       1901.73        29.62 o                         
  10   2  13        286.10        344.69         9.56 o                         
  11   2  13        733.63        781.18        17.20 o                         
  12   2  13        235.58        241.72        15.51 o                         
   1   3  13       5872.86       5846.49        86.35 o                         
   2   3  13       7399.95       7387.20       149.96 o                         
   3   3  13       2271.93       2324.78        34.73 o                         
   4   3  13        426.91        418.88        10.40 o                         
   5   3  13        610.17        630.58        16.58 o                         
   6   3  13       2349.89       2279.31        37.03 o                         
   7   3  13       8245.44       7860.44       113.38 o                         
   8   3  13        242.48        209.45         7.78 o                         
   9   3  13       2205.12       2103.45        32.04 o                         
  10   3  13        806.70        850.28        15.24 o                         
  11   3  13        686.51        647.24        12.92 o                         
  12   3  13          1.75          8.89         9.18 o                         
   0   4  13        573.90        661.52        21.54 o                         
   1   4  13      35775.23      38178.26      1595.37 o                         
   2   4  13          1.73         37.51         4.94 o                         
   3   4  13        464.38        496.38        14.96 o                         
   4   4  13        521.96        584.70        21.93 o                         
   5   4  13       2703.70       2725.56        51.62 o                         
   6   4  13        918.88        853.62        23.28 o                         
   7   4  13         52.28         62.71         6.48 o                         
   8   4  13         12.81         22.92         6.51 o                         
   9   4  13        786.30        825.91        15.27 o                         
  10   4  13         17.98         13.02         7.11 o                         
  11   4  13         21.57          8.48         6.92 o                         
   1   5  13        960.37        995.40        16.12 o                         
   2   5  13         88.46        125.56         7.08 o                         
   3   5  13        598.90        640.99        11.45 o                         
   4   5  13        561.12        555.66        12.17 o                         
   5   5  13       3718.23       3607.39        69.19 o                         
   6   5  13        459.24        496.95        10.07 o                         
   7   5  13        186.78        192.74         7.08 o                         
   8   5  13        235.16        219.38         8.24 o                         
   9   5  13        456.51        460.97        12.14 o                         
  10   5  13        387.96        356.75        10.13 o                         
  11   5  13         23.96         40.30         8.26 o                         
   0   6  13        197.59        170.25        14.15 o                         
   1   6  13       6285.10       6100.52        95.78 o                         
   2   6  13         65.91         94.20         6.76 o                         
   3   6  13       2324.79       2267.83        38.57 o                         
   4   6  13         36.48         59.18         7.99 o                         
   5   6  13      17025.25      16570.91       245.77 o                         
   6   6  13       1068.32        931.12        29.07 o                         
   7   6  13       2828.17       2799.23        69.98 o                         
   8   6  13       1221.23       1172.55        24.93 o                         
   9   6  13       1655.95       1625.27        40.05 o                         
  10   6  13        123.28        125.21         7.32 o                         
  11   6  13        414.49        340.55        20.96 o                         
   1   7  13      10063.50       9629.02       157.25 o                         
   2   7  13        461.23        452.49         9.31 o                         
   3   7  13      11084.78      10788.74       309.47 o                         
   4   7  13        179.62        258.42         9.19 o                         
   5   7  13       7208.15       6922.74       115.62 o                         
   6   7  13       1753.85       1825.33        46.50 o                         
   7   7  13       4107.95       4316.16        83.72 o                         
   8   7  13        192.14        222.71        12.35 o                         
   9   7  13        209.19        217.62         9.38 o                         
  10   7  13        601.88        638.97        25.69 o                         
  11   7  13       2684.24       2395.69        76.92 o                         
   0   8  13       2402.50       2367.48        50.13 o                         
   1   8  13       2599.60       2509.13        37.24 o                         
   2   8  13        916.94        888.83        14.95 o                         
   3   8  13         65.61         72.76         7.02 o                         
   4   8  13       3248.03       3154.52        53.92 o                         
   5   8  13       3793.42       3727.23        77.48 o                         
   6   8  13         30.21         26.63         7.38 o                         
   7   8  13       1238.03       1275.92        23.90 o                         
   8   8  13        117.72        125.65         8.44 o                         
   9   8  13        345.38        427.05        12.31 o                         
  10   8  13        138.85        110.45         7.93 o                         
   1   9  13       1141.14       1247.13        28.10 o                         
   2   9  13        570.13        567.75        12.97 o                         
   3   9  13        864.68        858.50        17.48 o                         
   4   9  13         26.28         95.01        12.01 o                         
   5   9  13         79.05         87.30         8.61 o                         
   6   9  13        269.34        281.72         9.70 o                         
   7   9  13        225.95        238.95        12.82 o                         
   8   9  13          2.94          9.78         7.65 o                         
   9   9  13        553.17        536.42        18.22 o                         
  10   9  13        164.20        166.11         9.87 o                         
   0  10  13       2462.97       2378.44        61.29 o                         
   1  10  13         19.16         64.92         6.79 o                         
   2  10  13        522.07        521.62        11.20 o                         
   3  10  13        418.16        452.86        11.61 o                         
   4  10  13          5.08         16.45         7.30 o                         
   5  10  13       1070.10       1092.34        25.87 o                         
   6  10  13          3.17         20.24         7.73 o                         
   7  10  13        320.79        334.64        13.30 o                         
   8  10  13         92.47         92.15         8.33 o                         
   9  10  13        319.81        347.37        21.29 o                         
   1  11  13       1759.89       1838.27        35.41 o                         
   2  11  13        748.74        722.17        16.50 o                         
   3  11  13        539.86        605.54        16.53 o                         
   4  11  13         31.76         53.34         7.57 o                         
   5  11  13        310.07        327.01        10.26 o                         
   6  11  13       1290.11       1409.32        25.96 o                         
   7  11  13        694.43        746.05        21.49 o                         
   8  11  13          3.11          2.14         7.34 o                         
   0  12  13       1355.65       1327.10        34.77 o                         
   1  12  13        373.96        400.09         9.75 o                         
   2  12  13        237.29        243.59        14.22 o                         
   3  12  13        598.16        610.75        13.83 o                         
   4  12  13       1647.87       1690.00        33.95 o                         
   5  12  13       2471.17       2471.70        45.13 o                         
   6  12  13          3.20         19.53         7.51 o                         
   7  12  13         12.07         23.74         7.41 o                         
   8  12  13        256.25        224.56        12.75 o                         
   1  13  13          5.58         22.27         6.20 o                         
   2  13  13        867.14        786.57        26.56 o                         
   3  13  13         14.35         24.39         7.71 o                         
   4  13  13         63.32         71.64         8.89 o                         
   5  13  13        680.76        684.66        16.50 o                         
   6  13  13        471.51        481.70        13.01 o                         
   7  13  13         28.86         36.52         7.87 o                         
   0  14  13        106.85        109.94         9.98 o                         
   1  14  13        265.64        247.44         7.79 o                         
   2  14  13         31.23         45.32         9.33 o                         
   3  14  13        564.00        555.54        13.44 o                         
   4  14  13        246.81        199.18         8.72 o                         
   5  14  13        121.02         93.43         9.59 o                         
   1  15  13         30.76         46.88         8.17 o                         
   2  15  13          2.45          5.51         8.02 o                         
   3  15  13        418.24        325.53        10.13 o                         
   4  15  13         75.09         52.01         7.54 o                         
   0   0  14        554.23        471.98        29.86 o                         
   1   0  14       6659.84       6906.58       148.64 o                         
   2   0  14        695.62        809.26        19.67 o                         
   3   0  14      15212.62      15664.91       317.04 o                         
   4   0  14       2272.39       2182.25        46.42 o                         
   5   0  14       1735.52       1883.17        40.74 o                         
   6   0  14        103.82        103.66         9.50 o                         
   7   0  14        564.57        646.22        22.41 o                         
   8   0  14       1124.18       1248.16        32.71 o                         
   9   0  14       2774.41       2676.35        56.86 o                         
  10   0  14         32.37         45.93        10.76 o                         
  11   0  14        187.90        209.07        15.28 o                         
  12   0  14        959.43        766.77        26.05 o                         
   1   1  14       6804.80       6942.29       110.69 o                         
   2   1  14       1124.74       1062.24        17.10 o                         
   3   1  14       4984.94       5039.08        79.60 o                         
   4   1  14         53.50        113.51         6.93 o                         
   5   1  14       1661.69       1715.29        38.42 o                         
   6   1  14       5193.42       4975.12        82.30 o                         
   7   1  14       5900.83       5565.99        80.91 o                         
   8   1  14         27.97        133.45        35.00 o                         
   9   1  14        295.38        439.69        46.31 o                         
  10   1  14        618.27        646.76        12.74 o                         
  11   1  14        469.16        522.10        12.24 o                         
  12   1  14        102.58         98.22         8.26 o                         
   0   2  14        442.25        372.21        14.02 o                         
   1   2  14       3226.46       3416.36        50.05 o                         
   2   2  14        447.99        599.18        14.78 o                         
   3   2  14        524.21        658.79        14.13 o                         
   4   2  14       1844.65       1641.86        25.21 o                         
   5   2  14        183.87        192.12         7.72 o                         
   6   2  14         68.45         96.35        14.86 o                         
   7   2  14       2091.88       2529.20       310.64 o                         
   8   2  14       1273.49       1295.82        30.20 o                         
   9   2  14       1354.78       1299.81        34.05 o                         
  10   2  14          0.47          3.27         6.84 o                         
  11   2  14         46.21        103.27        21.25 o                         
  12   2  14        174.37        144.53        27.43 o                         
   1   3  14          9.91         22.33         4.97 o                         
   2   3  14        390.77        427.11        13.58 o                         
   3   3  14       1839.31       1776.52        27.10 o                         
   4   3  14        192.95        204.38         6.96 o                         
   5   3  14        591.90        534.95        17.61 o                         
   6   3  14       3767.91       3827.71        56.23 o                         
   7   3  14        174.49        205.93         7.72 o                         
   8   3  14          8.79         23.68         6.66 o                         
   9   3  14         23.21         32.46         7.38 o                         
  10   3  14        565.56        566.27        11.96 o                         
  11   3  14         84.43         99.21         7.97 o                         
   0   4  14      15198.29      14830.74       300.18 o                         
   1   4  14       1128.71       1177.33        24.11 o                         
   2   4  14        688.20        741.07        12.85 o                         
   3   4  14       5830.07       5676.55        94.88 o                         
   4   4  14      14256.65      13619.74       266.34 o                         
   5   4  14       3050.05       3079.90        80.77 o                         
   6   4  14        188.67        209.22         9.60 o                         
   7   4  14        688.39        657.04        13.43 o                         
   8   4  14       4936.32       4606.11        74.71 o                         
   9   4  14       1041.38       1094.01        28.28 o                         
  10   4  14        366.82        437.59        24.91 o                         
  11   4  14        315.46        404.81        28.50 o                         
   1   5  14      10588.79      10804.18       337.93 o                         
   2   5  14      15190.25      14896.17       441.68 o                         
   3   5  14       1725.12       1779.75        27.16 o                         
   4   5  14        348.12        438.02         9.26 o                         
   5   5  14       1304.98       1284.53        36.40 o                         
   6   5  14       6446.25       6191.23       111.90 o                         
   7   5  14       1642.97       1619.16        39.64 o                         
   8   5  14        363.27        432.64        10.78 o                         
   9   5  14        485.51        572.99        13.50 o                         
  10   5  14       1216.61       1254.86        25.07 o                         
  11   5  14        436.36        411.70        16.84 o                         
   0   6  14       2326.02       2266.09        47.94 o                         
   1   6  14       1124.07       1151.19        31.89 o                         
   2   6  14       3259.58       3286.85        48.26 o                         
   3   6  14        183.47        253.30         7.05 o                         
   4   6  14       2850.96       2752.79        44.94 o                         
   5   6  14         25.77         41.60         6.99 o                         
   6   6  14        120.04        165.03         8.87 o                         
   7   6  14       4490.58       4322.94        63.54 o                         
   8   6  14        836.82        832.34        27.32 o                         
   9   6  14       1397.02       1378.26        36.77 o                         
  10   6  14          9.11         19.97         7.02 o                         
  11   6  14         47.02         58.20         7.55 o                         
   1   7  14        150.79        195.36         6.73 o                         
   2   7  14         30.78         31.61         5.56 o                         
   3   7  14        831.46        840.57        21.52 o                         
   4   7  14         12.20         53.41         5.58 o                         
   5   7  14        232.68        265.95         9.35 o                         
   6   7  14         20.76         48.89         7.67 o                         
   7   7  14        208.04        191.48         9.00 o                         
   8   7  14        248.53        275.70        12.24 o                         
   9   7  14         26.49         47.27         7.96 o                         
  10   7  14        379.67        325.96        10.20 o                         
   0   8  14       1265.69       1219.71        27.60 o                         
   1   8  14        363.50        439.18         9.46 o                         
   2   8  14         53.60         38.84         5.35 o                         
   3   8  14       1037.06       1069.86        18.46 o                         
   4   8  14       1016.39       1098.67        22.26 o                         
   5   8  14       2191.19       2227.31        39.02 o                         
   6   8  14         60.33         72.71         8.02 o                         
   7   8  14        724.94        734.34        16.21 o                         
   8   8  14        988.54       1027.53        20.19 o                         
   9   8  14          9.21         -3.16         7.58 o                         
  10   8  14         57.07         95.78        10.57 o                         
   1   9  14       5397.06       5099.50        74.03 o                         
   2   9  14       2452.56       2507.93        37.29 o                         
   3   9  14       4141.60       4347.02        99.34 o                         
   4   9  14          7.19         29.80         8.57 o                         
   5   9  14       1514.83       1577.28        38.53 o                         
   6   9  14       1533.56       1606.95        47.46 o                         
   7   9  14        631.49        701.54        15.20 o                         
   8   9  14        227.83        279.13         9.72 o                         
   9   9  14        120.20        138.17         8.40 o                         
   0  10  14       6632.66       5957.92       122.04 o                         
   1  10  14       1659.59       1599.56        24.77 o                         
   2  10  14          1.37         18.82         5.24 o                         
   3  10  14       1154.86       1252.17        37.11 o                         
   4  10  14        357.42        428.59        11.70 o                         
   5  10  14       2896.70       2962.45        80.91 o                         
   6  10  14       1041.82       1124.74        26.52 o                         
   7  10  14        368.23        370.28        12.04 o                         
   8  10  14        421.03        488.51        26.34 o                         
   9  10  14        484.24        436.80        18.82 o                         
   1  11  14        110.67        124.08         7.14 o                         
   2  11  14         58.02         72.09         5.32 o                         
   3  11  14       1315.43       1348.51        25.02 o                         
   4  11  14        125.49        157.30        11.15 o                         
   5  11  14       1018.69       1006.89        19.74 o                         
   6  11  14         70.76         80.42         8.10 o                         
   7  11  14         21.30         13.32         8.57 o                         
   8  11  14        261.75        272.73        18.62 o                         
   0  12  14         99.67        102.54        10.90 o                         
   1  12  14        114.25        156.32         6.85 o                         
   2  12  14        406.53        376.97        11.01 o                         
   3  12  14        380.17        379.07        10.86 o                         
   4  12  14        844.72        831.18        35.68 o                         
   5  12  14         66.36        104.04         8.51 o                         
   6  12  14          1.08          0.00         7.40 o                         
   7  12  14          3.65         11.70         7.73 o                         
   1  13  14        544.04        551.90        11.80 o                         
   2  13  14        294.54        336.73        10.48 o                         
   3  13  14        492.03        541.33        17.69 o                         
   4  13  14        167.60        193.93         8.89 o                         
   5  13  14         12.54         14.57         7.85 o                         
   6  13  14        505.57        489.94        12.12 o                         
   0  14  14        993.33        943.43        22.93 o                         
   1  14  14        114.08        108.97         6.81 o                         
   2  14  14         50.85         54.29         8.00 o                         
   3  14  14       1253.35       1201.99        72.70 o                         
   4  14  14        885.70        887.94        25.02 o                         
   5  14  14        194.20        202.54        11.47 o                         
   1  15  14         97.92         88.41        10.66 o                         
   2  15  14        283.77        280.31         9.85 o                         
   3  15  14       1221.34       1096.90        36.37 o                         
   1   1  15       2560.43       2660.89        53.07 o                         
   2   1  15       4411.54       4444.77        95.09 o                         
   3   1  15       1861.51       1824.51        28.59 o                         
   4   1  15       1606.99       1622.56        25.04 o                         
   5   1  15       2315.53       2205.22        48.05 o                         
   6   1  15       2686.73       2657.34        45.88 o                         
   7   1  15        333.23        369.54         9.37 o                         
   8   1  15         15.84         22.71         6.73 o                         
   9   1  15         94.51        132.79        18.73 o                         
  10   1  15         42.84         45.53         7.14 o                         
  11   1  15        982.26        888.83        15.80 o                         
   0   2  15      13904.77      14253.28       288.73 o                         
   1   2  15       2645.98       2801.57        44.45 o                         
   2   2  15         15.33         30.11         5.13 o                         
   3   2  15       1712.40       1648.23        45.02 o                         
   4   2  15       5988.15       5954.62       102.37 o                         
   5   2  15       2658.79       2605.16        78.38 o                         
   6   2  15        941.95       1071.30       194.20 o                         
   7   2  15       5000.71       4823.90        70.34 o                         
   8   2  15        133.40        202.27         9.09 o                         
   9   2  15       2519.83       2354.52        37.28 o                         
  10   2  15        231.45        232.87        20.33 o                         
  11   2  15        252.07        251.77         9.79 o                         
   1   3  15       3815.54       3804.00        55.66 o                         
   2   3  15       3574.18       3247.14        72.44 o                         
   3   3  15       4285.92       4115.25        60.16 o                         
   4   3  15          1.86         33.65         5.52 o                         
   5   3  15       4181.27       3989.95        69.84 o                         
   6   3  15       6232.54       6038.92        91.37 o                         
   7   3  15       1221.13       1164.93        22.12 o                         
   8   3  15          6.85         11.91         6.72 o                         
   9   3  15        184.61        196.09         7.94 o                         
  10   3  15        438.20        404.81        10.03 o                         
  11   3  15        763.66        672.71        13.11 o                         
   0   4  15       7013.29       7384.43       169.29 o                         
   1   4  15        289.70        386.90         8.75 o                         
   2   4  15       2038.61       2029.09        48.00 o                         
   3   4  15       1757.95       1613.34        24.92 o                         
   4   4  15       6893.46       6650.56       190.30 o                         
   5   4  15        335.37        394.95        10.06 o                         
   6   4  15        601.35        566.67        11.31 o                         
   7   4  15        351.37        346.34        14.92 o                         
   8   4  15        120.79        124.82         7.13 o                         
   9   4  15       1482.63       1444.15        35.06 o                         
  10   4  15        141.68        145.82        11.58 o                         
  11   4  15         51.55         58.18         7.10 o                         
   1   5  15        894.18        993.91        24.59 o                         
   2   5  15        586.85        648.81        11.75 o                         
   3   5  15       2922.12       2894.78        42.93 o                         
   4   5  15        664.65        649.03        18.60 o                         
   5   5  15          4.73         98.52        25.08 o                         
   6   5  15        812.03        797.58        14.12 o                         
   7   5  15         91.25        124.70        24.08 o                         
   8   5  15        139.23        206.83        44.99 o                         
   9   5  15         40.93        330.87       113.76 o                         
  10   5  15         25.23         70.20         7.23 o                         
  11   5  15          3.16         20.48        13.35 o                         
   0   6  15      12226.81      11419.41       231.78 o                         
   1   6  15       6257.68       6133.13       132.30 o                         
   2   6  15       1126.63       1262.20        20.05 o                         
   3   6  15       4079.23       3903.07        57.14 o                         
   4   6  15       1246.86       1322.95        32.13 o                         
   5   6  15       1793.99       1827.00        29.88 o                         
   6   6  15         55.37         69.49         6.00 o                         
   7   6  15       1131.54       1173.84        31.82 o                         
   8   6  15       2069.05       2019.45        38.07 o                         
   9   6  15       1147.63       1081.88        20.89 o                         
  10   6  15         26.85         34.90         6.79 o                         
  11   6  15         57.16         46.38         7.05 o                         
   1   7  15       3053.59       3094.49        58.50 o                         
   2   7  15      10730.06      10691.57       153.52 o                         
   3   7  15       7353.23       7309.78       105.39 o                         
   4   7  15       1366.94       1349.88        22.56 o                         
   5   7  15        182.86        196.25         8.62 o                         
   6   7  15        553.29        596.13        13.67 o                         
   7   7  15       3236.99       3295.09        56.37 o                         
   8   7  15        281.29        327.94        10.49 o                         
   9   7  15        116.46        130.79         8.85 o                         
  10   7  15       1088.57       1029.11        24.92 o                         
   0   8  15       2176.26       2239.02        65.25 o                         
   1   8  15        564.20        560.75        10.89 o                         
   2   8  15        115.68        192.61         7.09 o                         
   3   8  15        830.48        816.90        14.98 o                         
   4   8  15         50.18         65.82        17.07 o                         
   5   8  15        581.09        682.54        21.10 o                         
   6   8  15          5.01         10.00         7.76 o                         
   7   8  15          6.98         13.46         7.51 o                         
   8   8  15       1971.05       2113.35        37.21 o                         
   9   8  15        182.16        226.18         9.42 o                         
  10   8  15          3.45         -8.15         8.88 o                         
   1   9  15         29.54         55.98         5.93 o                         
   2   9  15         34.24         42.94         5.73 o                         
   3   9  15         50.06         54.04         4.87 o                         
   4   9  15         11.88        116.16        11.97 o                         
   5   9  15          5.07         16.56         9.86 o                         
   6   9  15         29.43         35.47         7.62 o                         
   7   9  15        217.19        276.71         9.68 o                         
   8   9  15        472.57        418.59        14.03 o                         
   9   9  15         11.78         -5.67         7.55 o                         
   0  10  15        571.41        588.43        16.29 o                         
   1  10  15         96.14        159.05         6.76 o                         
   2  10  15        465.38        518.95        10.96 o                         
   3  10  15        132.34        136.01         8.18 o                         
   4  10  15        174.94        200.76         9.85 o                         
   5  10  15        197.54        219.83         9.13 o                         
   6  10  15       1809.40       1617.55        29.29 o                         
   7  10  15          9.02         24.37         8.57 o                         
   8  10  15        154.69        166.73        10.84 o                         
   9  10  15         16.08          5.36         7.10 o                         
   1  11  15        655.66        661.18        16.90 o                         
   2  11  15       1365.04       1376.45        26.10 o                         
   3  11  15        193.63        222.42         9.36 o                         
   4  11  15        252.04        231.46         9.15 o                         
   5  11  15         30.53         32.30         7.57 o                         
   6  11  15         39.30         62.27         7.84 o                         
   7  11  15        250.03        246.53        12.82 o                         
   8  11  15        283.20        235.03         8.93 o                         
   0  12  15       1329.69       1310.78        41.27 o                         
   1  12  15        595.51        602.77        12.07 o                         
   2  12  15        187.68        221.95        11.07 o                         
   3  12  15        416.88        412.16        11.48 o                         
   4  12  15        687.47        729.79        15.68 o                         
   5  12  15        201.84        213.37        18.42 o                         
   6  12  15         40.33         67.46         9.16 o                         
   7  12  15        273.27        286.18        15.04 o                         
   1  13  15        678.13        700.27        12.86 o                         
   2  13  15        899.22        957.84        25.16 o                         
   3  13  15        177.62        191.91         9.30 o                         
   4  13  15        266.08        290.82        12.85 o                         
   5  13  15         27.17         36.29         8.18 o                         
   6  13  15        706.62        724.29        30.17 o                         
   0  14  15        123.07        126.24        10.43 o                         
   1  14  15          0.23         15.41         6.49 o                         
   2  14  15        225.19        248.40         9.47 o                         
   3  14  15         26.71         48.83         8.86 o                         
   4  14  15          3.81         -3.32         7.39 o                         
   5  14  15          3.91          8.95         7.59 o                         
   1  15  15        491.44        446.63        11.95 o                         
   2  15  15        104.14         98.58         8.23 o                         
   3  15  15        310.75        307.05        13.24 o                         
   0   0  16      20350.27      19791.60       836.20 o                         
   1   0  16      11718.57      11835.69       240.21 o                         
   2   0  16        384.13        576.80        36.45 o                         
   3   0  16       1034.45       1174.68        47.61 o                         
   4   0  16       5709.61       5357.98       119.25 o                         
   5   0  16       6608.47       6314.01       176.12 o                         
   6   0  16       1813.53       1581.04        42.98 o                         
   7   0  16       1835.17       1692.91        37.38 o                         
   8   0  16       3219.11       3002.35        63.44 o                         
   9   0  16        651.60        686.99        23.87 o                         
  10   0  16         27.48         30.03        10.38 o                         
  11   0  16        556.43        600.68        17.22 o                         
   1   1  16       6558.64       6659.22        96.19 o                         
   2   1  16      15059.63      15273.67       218.64 o                         
   3   1  16       7880.15       7883.31       176.75 o                         
   4   1  16        271.81        348.47        15.77 o                         
   5   1  16       4744.27       4868.44       119.35 o                         
   6   1  16        657.01        707.50        21.11 o                         
   7   1  16        950.59        937.19        22.60 o                         
   8   1  16        136.91        152.09         7.61 o                         
   9   1  16        216.16        252.93        22.59 o                         
  10   1  16        826.94        719.51        19.27 o                         
  11   1  16       1580.75       1478.67        24.39 o                         
   0   2  16       2109.17       2118.71        55.21 o                         
   1   2  16       6920.96       6945.77       140.83 o                         
   2   2  16        107.93        149.38         6.25 o                         
   3   2  16        175.75        244.36        19.38 o                         
   4   2  16        598.60        637.42        12.55 o                         
   5   2  16        806.32        899.69        60.93 o                         
   6   2  16        329.74        598.57       280.73 o                         
   7   2  16        755.33        815.61        81.63 o                         
   8   2  16         52.59         68.37         7.08 o                         
   9   2  16        604.94        612.37        14.03 o                         
  10   2  16         29.46         39.12         7.24 o                         
  11   2  16         87.44        125.17         7.74 o                         
   1   3  16       3591.58       3883.14        61.12 o                         
   2   3  16       5696.82       5543.54        80.35 o                         
   3   3  16        849.02        784.14        13.78 o                         
   4   3  16        103.26        110.49         6.31 o                         
   5   3  16        101.83        124.16         6.81 o                         
   6   3  16         60.41         91.65         7.43 o                         
   7   3  16       1629.28       1658.13        34.28 o                         
   8   3  16        243.98        241.68         9.60 o                         
   9   3  16         10.81          9.76         7.05 o                         
  10   3  16        110.04         93.39         7.33 o                         
  11   3  16         50.20         64.60         8.46 o                         
   0   4  16      18806.04      19482.41       394.03 o                         
   1   4  16      14510.89      14051.43       201.26 o                         
   2   4  16        201.46        249.91        12.54 o                         
   3   4  16       5414.25       5195.79        75.44 o                         
   4   4  16       7927.86       7562.45       138.24 o                         
   5   4  16       7395.53       7227.31       125.51 o                         
   6   4  16       1332.91       1325.41        40.07 o                         
   7   4  16        113.01        160.25         7.45 o                         
   8   4  16       1162.68       1208.75        30.09 o                         
   9   4  16       1117.58       1150.76        23.40 o                         
  10   4  16         13.19        223.59        72.27 o                         
  11   4  16        136.59        160.26        21.92 o                         
   1   5  16       3287.19       3541.60       105.20 o                         
   2   5  16       9302.01       9049.31       206.35 o                         
   3   5  16       1432.01       1371.80        21.71 o                         
   4   5  16         33.81        150.52        46.41 o                         
   5   5  16       1857.31       1856.85        47.76 o                         
   6   5  16       6821.22       6617.09       122.75 o                         
   7   5  16       1651.82       1922.50       195.78 o                         
   8   5  16          9.59        219.54        77.65 o                         
   9   5  16        886.68       1056.81        93.11 o                         
  10   5  16       1542.84       1501.48        23.74 o                         
  11   5  16        239.96        196.22         8.85 o                         
   0   6  16       2860.02       2780.83        58.59 o                         
   1   6  16       2322.15       2295.40        34.41 o                         
   2   6  16        184.69        152.56         9.61 o                         
   3   6  16         18.19         34.08         5.81 o                         
   4   6  16       5464.74       5080.58        86.53 o                         
   5   6  16         74.22         80.40         6.00 o                         
   6   6  16         41.29         72.11         5.99 o                         
   7   6  16         21.26         17.35         6.05 o                         
   8   6  16         79.85         95.87         6.66 o                         
   9   6  16        172.89        142.09         7.36 o                         
  10   6  16        377.57        366.68        12.09 o                         
   1   7  16         69.51        118.39         6.35 o                         
   2   7  16          3.64         23.97         5.76 o                         
   3   7  16        279.56        289.79         7.65 o                         
   4   7  16        586.05        663.96        16.18 o                         
   5   7  16        718.64        714.68        14.14 o                         
   6   7  16        290.76        286.75         9.93 o                         
   7   7  16          2.99         13.62         7.94 o                         
   8   7  16         17.75         28.30         8.09 o                         
   9   7  16        473.12        458.72        12.16 o                         
  10   7  16          8.06         21.83         7.67 o                         
   0   8  16       4698.35       4490.62        92.60 o                         
   1   8  16         14.03         81.19         6.11 o                         
   2   8  16        805.85        799.97        13.93 o                         
   3   8  16       2164.20       2008.50        30.46 o                         
   4   8  16       4123.56       4085.70        90.04 o                         
   5   8  16        117.01        146.56         8.49 o                         
   6   8  16        197.39        246.24         9.79 o                         
   7   8  16        306.67        343.94        10.49 o                         
   8   8  16        462.48        500.16        13.46 o                         
   9   8  16          5.03         68.98        28.74 o                         
  10   8  16         16.16         19.06        10.71 o                         
   1   9  16        399.05        435.79         9.64 o                         
   2   9  16       3606.11       3460.97        51.79 o                         
   3   9  16        595.33        673.04        12.90 o                         
   4   9  16         10.62         25.55         8.08 o                         
   5   9  16       1722.85       1750.27        32.80 o                         
   6   9  16       3403.89       3220.36        67.48 o                         
   7   9  16       1369.56       1353.35        25.02 o                         
   8   9  16         30.53         55.50         8.02 o                         
   9   9  16        711.40        697.93        24.55 o                         
   0  10  16        299.70        406.77        20.67 o                         
   1  10  16       1220.52       1197.01        19.35 o                         
   2  10  16         43.76         98.87         6.89 o                         
   3  10  16       1476.28       1445.79        26.59 o                         
   4  10  16       2901.81       2937.42        50.71 o                         
   5  10  16       1703.98       1688.06        30.49 o                         
   6  10  16        297.40        275.52         9.89 o                         
   7  10  16        193.13        212.56         9.12 o                         
   8  10  16        372.65        407.41        15.99 o                         
   9  10  16        238.92        196.28        14.72 o                         
   1  11  16        320.08        379.49         9.40 o                         
   2  11  16         69.75         96.59         8.28 o                         
   3  11  16        492.17        506.13        12.71 o                         
   4  11  16         52.87         66.05         7.94 o                         
   5  11  16        250.53        284.23        11.88 o                         
   6  11  16         20.21         23.78         7.78 o                         
   7  11  16        740.54        719.83        15.48 o                         
   8  11  16         42.33         24.09         7.29 o                         
   0  12  16        145.06        121.85        11.43 o                         
   1  12  16        345.49        382.23         9.22 o                         
   2  12  16        403.37        432.47        15.86 o                         
   3  12  16          5.67         20.83         7.59 o                         
   4  12  16        324.22        339.46        19.34 o                         
   5  12  16        316.16        325.30        10.48 o                         
   6  12  16         32.75         26.96         7.75 o                         
   7  12  16         40.92         37.96         7.48 o                         
   1  13  16         35.91         56.77         7.99 o                         
   2  13  16       1415.27       1374.95        25.55 o                         
   3  13  16         59.82         50.73         8.09 o                         
   4  13  16        356.49        342.18        12.04 o                         
   5  13  16        368.10        368.61        10.57 o                         
   6  13  16        652.28        623.69        15.98 o                         
   0  14  16        878.76        877.56        21.77 o                         
   1  14  16        396.30        413.80         9.65 o                         
   2  14  16        426.01        487.25        20.42 o                         
   3  14  16        968.89        889.55        22.15 o                         
   4  14  16        618.88        599.42        17.05 o                         
   5  14  16        956.57        799.36        27.73 o                         
   1  15  16        335.95        273.56         9.81 o                         
   2  15  16        124.44        130.69        10.40 o                         
   1   1  17        510.30        581.10        11.11 o                         
   2   1  17        430.99        469.40        10.12 o                         
   3   1  17       3010.89       3102.78        53.99 o                         
   4   1  17       1378.68       1304.52        37.49 o                         
   5   1  17       1245.17       1286.07        20.79 o                         
   6   1  17        656.03        729.13        19.84 o                         
   7   1  17         28.69         40.02         6.56 o                         
   8   1  17         13.35         26.03         7.32 o                         
   9   1  17        178.12        157.42         7.67 o                         
  10   1  17        997.87        982.56        17.00 o                         
  11   1  17        227.95        212.30         9.49 o                         
   0   2  17        277.40        379.18        16.69 o                         
   1   2  17      12781.76      12279.33       176.18 o                         
   2   2  17         70.75        142.99         9.71 o                         
   3   2  17       1434.97       1453.25        34.44 o                         
   4   2  17       5288.78       4977.76        85.24 o                         
   5   2  17       4471.21       4372.49        76.60 o                         
   6   2  17        213.30        216.62         8.48 o                         
   7   2  17        174.98        250.02        34.03 o                         
   8   2  17       5107.80       4994.19        72.93 o                         
   9   2  17        746.47        756.16        14.06 o                         
  10   2  17         46.78         51.27         7.15 o                         
  11   2  17          5.32         14.98         7.88 o                         
   1   3  17       6083.12       6018.47       217.03 o                         
   2   3  17      13275.63      13154.71       188.63 o                         
   3   3  17       5404.07       5467.36       142.40 o                         
   4   3  17          2.29         74.21        13.94 o                         
   5   3  17        992.59       1064.42        17.76 o                         
   6   3  17       6920.52       6878.63       115.04 o                         
   7   3  17        506.28        539.76        11.26 o                         
   8   3  17         11.18         12.39         6.94 o                         
   9   3  17         36.77         42.93         7.21 o                         
  10   3  17        752.24        807.25        14.73 o                         
  11   3  17        658.19        600.40        12.04 o                         
   0   4  17        542.35        611.53        37.86 o                         
   1   4  17        224.13        290.15        13.53 o                         
   2   4  17        127.49        174.04         7.39 o                         
   3   4  17        135.88        141.50         7.88 o                         
   4   4  17      10675.61      10290.71       147.92 o                         
   5   4  17       3549.85       3353.16        71.19 o                         
   6   4  17        175.19        150.35         7.20 o                         
   7   4  17         63.95         67.05         6.92 o                         
   8   4  17       2973.60       2876.97        42.92 o                         
   9   4  17        164.86        165.31         7.94 o                         
  10   4  17        352.95        324.63         9.14 o                         
  11   4  17        143.15        116.05         7.42 o                         
   1   5  17         29.38         62.71        10.32 o                         
   2   5  17         43.20         63.68         5.83 o                         
   3   5  17        910.77        994.34        69.56 o                         
   4   5  17        247.22        329.13        42.92 o                         
   5   5  17        433.79        616.16       128.99 o                         
   6   5  17        403.32        412.44        12.93 o                         
   7   5  17        230.88        409.84       105.48 o                         
   8   5  17        134.48        380.88       118.86 o                         
   9   5  17         61.28        177.61        50.84 o                         
  10   5  17        307.48        297.71         8.89 o                         
  11   5  17        255.58        195.27         8.46 o                         
   0   6  17      16144.71      16106.37       326.18 o                         
   1   6  17       2048.31       2064.96        31.35 o                         
   2   6  17       1240.14       1298.62       108.90 o                         
   3   6  17        934.32       1174.04       142.13 o                         
   4   6  17       2506.54       2590.51        38.80 o                         
   5   6  17        136.99        173.44         8.32 o                         
   6   6  17         44.46         58.73         6.23 o                         
   7   6  17        419.08        423.24        14.24 o                         
   8   6  17       3363.70       3351.27       100.89 o                         
   9   6  17        198.66        184.12         8.89 o                         
  10   6  17         13.53         11.30         6.70 o                         
   1   7  17       1544.06       1403.13        22.15 o                         
   2   7  17       9901.44       9643.81       138.72 o                         
   3   7  17        216.70        228.42         7.91 o                         
   4   7  17       2491.32       2511.13        37.50 o                         
   5   7  17        941.40        906.47        37.72 o                         
   6   7  17       6133.11       5883.33        97.19 o                         
   7   7  17        461.26        565.87        15.05 o                         
   8   7  17        439.49        482.41        12.46 o                         
   9   7  17       1003.55        946.04        18.97 o                         
  10   7  17       1858.52       1739.24        33.72 o                         
   0   8  17       7067.81       7070.99       244.53 o                         
   1   8  17        498.12        556.03        15.52 o                         
   2   8  17         22.49         70.35         8.16 o                         
   3   8  17       2221.74       2111.11        31.98 o                         
   4   8  17       1783.83       1750.87        28.69 o                         
   5   8  17        871.30        965.32        29.89 o                         
   6   8  17        612.29        811.37        97.31 o                         
   7   8  17         57.05        255.49        79.55 o                         
   8   8  17        320.19        382.18        22.94 o                         
   9   8  17        340.77        368.86        10.79 o                         
   1   9  17        283.06        253.17         7.76 o                         
   2   9  17         11.36         15.61         6.06 o                         
   3   9  17        111.47        136.50         6.13 o                         
   4   9  17         39.01         65.67         7.66 o                         
   5   9  17        136.84        175.42        19.43 o                         
   6   9  17        133.63        191.16        11.99 o                         
   7   9  17        118.41        154.14         9.73 o                         
   8   9  17        257.50        193.49         9.16 o                         
   9   9  17         78.69         90.23         8.02 o                         
   0  10  17       2149.95       2290.53        74.16 o                         
   1  10  17       1178.72       1136.22        18.52 o                         
   2  10  17         15.83         57.69         6.04 o                         
   3  10  17        220.38        257.86        11.41 o                         
   4  10  17        720.03        759.68        17.59 o                         
   5  10  17        155.86        211.23        14.78 o                         
   6  10  17          6.04         23.95         7.74 o                         
   7  10  17        603.65        594.35        14.13 o                         
   8  10  17         99.98        133.81        10.09 o                         
   1  11  17        852.03        851.42        14.87 o                         
   2  11  17       1070.35       1121.66        19.49 o                         
   3  11  17        214.87        222.78         9.28 o                         
   4  11  17        515.52        593.26        13.86 o                         
   5  11  17        926.42        948.90        18.92 o                         
   6  11  17       1745.14       1713.49        30.81 o                         
   7  11  17        811.78        925.54        36.54 o                         
   8  11  17          4.11         18.40        14.00 o                         
   0  12  17       1587.42       1530.96        38.87 o                         
   1  12  17       1157.88       1171.51        19.12 o                         
   2  12  17        538.07        497.03        10.07 o                         
   3  12  17        313.70        332.59        10.44 o                         
   4  12  17       1585.27       1523.39        27.90 o                         
   5  12  17         13.71         21.94        10.03 o                         
   6  12  17        196.80        175.20         8.82 o                         
   7  12  17         82.41         86.84         9.55 o                         
   1  13  17         18.68         30.20         7.05 o                         
   2  13  17        470.91        450.15        12.04 o                         
   3  13  17        350.67        360.45        12.56 o                         
   4  13  17        396.21        395.57        14.10 o                         
   5  13  17          5.28         -6.22         8.04 o                         
   6  13  17        123.25         99.06         8.10 o                         
   0  14  17        101.09         93.99         9.98 o                         
   1  14  17         13.17         31.06         6.48 o                         
   2  14  17         14.13         50.10         7.65 o                         
   3  14  17        118.21        123.90         9.09 o                         
   4  14  17         14.75          0.39         8.13 o                         
   1  15  17        111.02         86.36         8.04 o                         
   2  15  17        314.36        280.70         9.75 o                         
   0   0  18      33924.57      33665.89      1359.84 o                         
   1   0  18       5237.33       5128.86       105.49 o                         
   2   0  18        926.21       1094.49        42.07 o                         
   3   0  18       2862.76       2791.55        58.85 o                         
   4   0  18      10434.47      10127.04       205.97 o                         
   5   0  18       2737.95       2918.06       118.13 o                         
   6   0  18        249.44        218.23        15.07 o                         
   7   0  18       5364.65       5044.29       162.92 o                         
   8   0  18       7154.01       6700.33       157.87 o                         
   9   0  18       3779.12       3673.88        76.59 o                         
  10   0  18        546.79        525.60        17.70 o                         
  11   0  18         54.62         89.63        10.12 o                         
   1   1  18       1164.21       1242.17        20.42 o                         
   2   1  18       5779.05       6009.30        87.09 o                         
   3   1  18       8828.15       9158.89       131.84 o                         
   4   1  18        142.49        235.78        17.32 o                         
   5   1  18       2248.24       2130.65        36.55 o                         
   6   1  18       3988.17       3678.36        73.92 o                         
   7   1  18       1452.68       1524.83        24.20 o                         
   8   1  18        238.05        235.95         8.26 o                         
   9   1  18       1392.82       1349.72        21.84 o                         
  10   1  18       1657.86       1562.49        24.67 o                         
  11   1  18        937.74        818.62        16.84 o                         
   0   2  18       2126.95       2055.21        44.25 o                         
   1   2  18        331.95        375.24         8.73 o                         
   2   2  18         21.36        367.87       300.85 o                         
   3   2  18        766.24        897.12       116.70 o                         
   4   2  18         70.94         80.58         6.32 o                         
   5   2  18       1921.80       1979.00        32.51 o                         
   6   2  18          2.86        205.39        74.52 o                         
   7   2  18        135.17        122.36         8.21 o                         
   8   2  18        106.05        105.87         7.35 o                         
   9   2  18        112.99        117.87         7.68 o                         
  10   2  18         73.11         73.42         7.42 o                         
  11   2  18          0.67         -2.28         7.32 o                         
   1   3  18         21.20         50.89         8.03 o                         
   2   3  18        671.74        716.70        16.40 o                         
   3   3  18         24.38         44.33         5.98 o                         
   4   3  18          3.72        221.70        84.44 o                         
   5   3  18        127.00        167.15         7.30 o                         
   6   3  18       3295.75       3249.59        84.22 o                         
   7   3  18         56.34         93.68         7.14 o                         
   8   3  18        628.61        668.85        13.43 o                         
   9   3  18        373.25        379.73        12.24 o                         
  10   3  18        494.77        448.05        12.77 o                         
  11   3  18        107.67         63.63         7.10 o                         
   0   4  18         89.19        122.27         8.97 o                         
   1   4  18        773.32        881.71        15.19 o                         
   2   4  18        705.26        731.59        13.38 o                         
   3   4  18       1398.45       1326.28        21.29 o                         
   4   4  18       2478.58       2554.11        38.27 o                         
   5   4  18        585.03        664.65        12.99 o                         
   6   4  18         72.50         78.35         6.75 o                         
   7   4  18       2024.62       2077.60        40.20 o                         
   8   4  18       1545.08       1483.22        23.68 o                         
   9   4  18       1247.09       1281.09        22.92 o                         
  10   4  18         34.08         16.51         7.20 o                         
  11   4  18        481.83        434.20        10.61 o                         
   1   5  18       2458.49       2175.79        32.97 o                         
   2   5  18       4515.68       4418.34        89.96 o                         
   3   5  18       2790.56       2994.79        44.50 o                         
   4   5  18        234.66        451.96       130.71 o                         
   5   5  18        620.34        662.49        25.09 o                         
   6   5  18        629.44        608.66        16.29 o                         
   7   5  18       1483.95       1458.52        34.39 o                         
   8   5  18        870.93        825.51        20.73 o                         
   9   5  18        790.44        818.03        14.79 o                         
  10   5  18        447.72        458.66        12.38 o                         
   0   6  18         40.55         47.05        10.98 o                         
   1   6  18        102.04        132.02         9.37 o                         
   2   6  18         12.89         28.97         6.10 o                         
   3   6  18       1658.06       1609.16        25.09 o                         
   4   6  18        900.31        909.91        29.90 o                         
   5   6  18       1574.48       1552.48        32.37 o                         
   6   6  18         81.36        124.43         7.13 o                         
   7   6  18         29.68         46.65         6.57 o                         
   8   6  18       1096.38       1115.90        25.70 o                         
   9   6  18        266.47        240.15        10.02 o                         
  10   6  18        141.49        164.21        10.53 o                         
   1   7  18         50.11         80.04         6.04 o                         
   2   7  18        764.07        824.89        30.48 o                         
   3   7  18          5.53         11.79         5.77 o                         
   4   7  18        621.80        589.42        11.46 o                         
   5   7  18        341.81        338.02        10.73 o                         
   6   7  18        128.44        150.06         7.24 o                         
   7   7  18         14.79          4.33         7.81 o                         
   8   7  18          4.57          0.82         7.83 o                         
   9   7  18         23.42         33.83         8.12 o                         
  10   7  18        249.62        294.56        10.48 o                         
   0   8  18        102.24         93.33        12.05 o                         
   1   8  18        379.73        441.72         9.67 o                         
   2   8  18        709.53        674.15        14.95 o                         
   3   8  18        271.36        315.97         9.12 o                         
   4   8  18       5656.21       5429.28        84.36 o                         
   5   8  18        831.56        919.99        22.65 o                         
   6   8  18        157.52        155.23         9.07 o                         
   7   8  18        717.70        765.32        20.88 o                         
   8   8  18         52.88        147.43        41.57 o                         
   9   8  18         85.89        116.89         8.21 o                         
   1   9  18       1236.13       1184.84        20.22 o                         
   2   9  18       2857.25       2771.44        51.21 o                         
   3   9  18       2205.46       2120.75        32.23 o                         
   4   9  18        232.42        299.08        19.02 o                         
   5   9  18        346.52        385.71        11.16 o                         
   6   9  18       1061.47       1346.08        94.73 o                         
   7   9  18        856.12        907.09        27.63 o                         
   8   9  18        111.04        112.72         8.20 o                         
   9   9  18         19.16          6.56         7.81 o                         
   0  10  18        905.32       1006.36        44.11 o                         
   1  10  18        926.39        980.26        16.56 o                         
   2  10  18        324.90        318.86         8.38 o                         
   3  10  18        897.21        877.53        17.70 o                         
   4  10  18       1862.75       1870.50        33.49 o                         
   5  10  18       1621.46       1622.48        36.18 o                         
   6  10  18        171.60        208.71        11.25 o                         
   7  10  18        164.05        190.30         9.23 o                         
   8  10  18        144.84        127.47         8.06 o                         
   1  11  18        773.14        781.24        14.05 o                         
   2  11  18        201.27        225.42         8.02 o                         
   3  11  18        799.51        813.60        17.03 o                         
   4  11  18        291.68        341.61        10.55 o                         
   5  11  18          4.13          4.84         7.71 o                         
   6  11  18        488.14        510.09        12.79 o                         
   7  11  18        607.86        516.76        12.74 o                         
   0  12  18        612.11        599.65        17.08 o                         
   1  12  18         41.71         51.63         7.10 o                         
   2  12  18         14.95         20.06         5.81 o                         
   3  12  18        374.96        398.31        11.43 o                         
   4  12  18        351.98        398.94        11.30 o                         
   5  12  18         84.00         77.04         7.90 o                         
   6  12  18        151.68        137.76        16.05 o                         
   1  13  18        109.44        155.12         7.15 o                         
   2  13  18       1256.00       1224.70        28.50 o                         
   3  13  18        339.13        384.62        11.38 o                         
   4  13  18        207.49        202.77         9.92 o                         
   5  13  18         55.47         79.25        10.50 o                         
   0  14  18       1386.47       1185.68        38.51 o                         
   1  14  18        699.49        648.34        13.94 o                         
   2  14  18        202.39        207.76        14.49 o                         
   3  14  18         16.47         20.65         8.18 o                         
   4  14  18         22.65         29.08         8.26 o                         
   1  15  18        326.04        229.75        10.20 o                         
   1   1  19        454.02        505.37        11.04 o                         
   2   1  19       7788.04       7764.82       186.00 o                         
   3   1  19       1213.23       1156.19        18.96 o                         
   4   1  19       1032.37       1093.44        18.34 o                         
   5   1  19        580.47        634.37        12.19 o                         
   6   1  19       2688.77       2605.14        39.22 o                         
   7   1  19       2021.91       1936.51        38.12 o                         
   8   1  19         67.25         66.99         7.13 o                         
   9   1  19        382.27        357.56         9.54 o                         
  10   1  19        788.35        832.61        22.80 o                         
  11   1  19        106.66         97.67         7.47 o                         
   0   2  19      29353.07      30410.51       703.70 o                         
   1   2  19       2748.28       2738.00        56.67 o                         
   2   2  19         72.01         75.16         8.74 o                         
   3   2  19       3715.09       3740.66        55.34 o                         
   4   2  19      14061.70      13692.62       196.40 o                         
   5   2  19       3024.74       3003.26        44.72 o                         
   6   2  19       1205.92       1185.86        22.38 o                         
   7   2  19       1483.47       1458.17        28.64 o                         
   8   2  19       2245.24       2147.86        32.87 o                         
   9   2  19       1443.34       1360.64        22.04 o                         
  10   2  19         68.24         47.72         7.21 o                         
  11   2  19         58.28         48.96         9.28 o                         
   1   3  19        225.88        365.23        66.09 o                         
   2   3  19      15922.26      16033.83       229.70 o                         
   3   3  19       3434.40       3453.72        50.99 o                         
   4   3  19        108.49        226.37        44.95 o                         
   5   3  19        354.29        352.39         9.16 o                         
   6   3  19       3980.68       4000.03        67.93 o                         
   7   3  19       4986.12       4822.40        95.36 o                         
   8   3  19        557.99        496.87        10.98 o                         
   9   3  19        324.16        299.33         9.07 o                         
  10   3  19       2737.49       2571.02        38.58 o                         
  11   3  19        190.63        162.50        12.23 o                         
   0   4  19       4228.71       4261.10       133.05 o                         
   1   4  19        530.87        574.92        11.52 o                         
   2   4  19          4.93         40.08         6.16 o                         
   3   4  19        346.58        321.03        14.77 o                         
   4   4  19       1971.93       1898.58        29.10 o                         
   5   4  19          9.75         24.74         6.36 o                         
   6   4  19       4128.29       3920.23        91.48 o                         
   7   4  19          1.72          2.77         6.73 o                         
   8   4  19         46.29         60.61         7.16 o                         
   9   4  19        161.61        167.96         7.93 o                         
  10   4  19        258.76        306.16        10.73 o                         
   1   5  19       3042.03       3179.80        59.29 o                         
   2   5  19          5.65         21.60         6.05 o                         
   3   5  19         48.01         69.55         9.24 o                         
   4   5  19         56.91        113.79        22.93 o                         
   5   5  19         74.63         99.77         6.77 o                         
   6   5  19       2260.85       2178.01        40.33 o                         
   7   5  19         32.40         41.95         7.23 o                         
   8   5  19        391.67        354.00        13.63 o                         
   9   5  19         69.15         75.21         7.29 o                         
  10   5  19        175.80        163.30         8.39 o                         
   0   6  19        742.85        814.11        30.54 o                         
   1   6  19        189.90        511.53       134.56 o                         
   2   6  19        419.55       1119.87       817.08 o                         
   3   6  19        237.55        222.33        12.15 o                         
   4   6  19       6467.08       6661.27       159.79 o                         
   5   6  19        475.59        478.64        21.16 o                         
   6   6  19          0.25         62.34        18.22 o                         
   7   6  19        419.24        422.84        18.64 o                         
   8   6  19        145.98        156.30         7.27 o                         
   9   6  19       1379.96       1263.61        29.07 o                         
  10   6  19          0.18         -4.03         6.80 o                         
   1   7  19       2761.82       2652.84        39.66 o                         
   2   7  19       2637.87       2607.80        62.13 o                         
   3   7  19        535.99        591.92        11.60 o                         
   4   7  19        334.72        330.38        16.80 o                         
   5   7  19         38.80         39.27         6.91 o                         
   6   7  19       2595.84       2649.73        59.36 o                         
   7   7  19        717.87        761.41        23.76 o                         
   8   7  19          3.53          4.76         9.16 o                         
   9   7  19        228.64        230.41         9.35 o                         
  10   7  19       1107.85        866.96        21.10 o                         
   0   8  19       1420.25       1630.48        35.99 o                         
   1   8  19       2161.63       2136.44        32.51 o                         
   2   8  19          0.69         12.96         8.14 o                         
   3   8  19        148.19        151.66         6.77 o                         
   4   8  19       3346.54       3301.98        67.80 o                         
   5   8  19       1270.73       1359.36        25.77 o                         
   6   8  19         90.25        341.41       115.52 o                         
   7   8  19        101.01        204.47        53.36 o                         
   8   8  19        958.89        930.52        19.37 o                         
   9   8  19       1298.58       1160.14        93.13 o                         
   1   9  19        105.59        185.86        43.23 o                         
   2   9  19        433.25        455.96         9.94 o                         
   3   9  19        246.97        465.16       134.92 o                         
   4   9  19        501.21        699.55       248.53 o                         
   5   9  19          8.72        519.25       211.80 o                         
   6   9  19         56.52         68.94        13.00 o                         
   7   9  19         88.89        129.51         8.50 o                         
   8   9  19        107.24        132.22         8.54 o                         
   9   9  19        252.32        223.37         9.32 o                         
   0  10  19        205.34        214.84        10.59 o                         
   1  10  19        740.40        760.73        14.31 o                         
   2  10  19          2.46         65.16         6.39 o                         
   3  10  19        153.56        207.04         7.49 o                         
   4  10  19       1589.37       1738.23        34.56 o                         
   5  10  19        960.50        970.82        29.70 o                         
   6  10  19        140.57        175.33         9.15 o                         
   7  10  19        807.59        761.92        16.07 o                         
   8  10  19        236.91        262.32        14.51 o                         
   1  11  19       1244.99       1269.83        21.82 o                         
   2  11  19       2247.80       2216.70        35.82 o                         
   3  11  19       3208.99       3217.92        55.09 o                         
   4  11  19          7.85         13.33         8.02 o                         
   5  11  19        421.73        413.13        11.55 o                         
   6  11  19       1919.63       1966.05        44.48 o                         
   7  11  19        370.53        394.91        11.56 o                         
   0  12  19       3687.18       3623.57        75.43 o                         
   1  12  19        288.46        296.86         9.20 o                         
   2  12  19         30.69         49.96         7.33 o                         
   3  12  19         50.00         74.99         9.08 o                         
   4  12  19       1053.84       1110.23        21.39 o                         
   5  12  19       1163.20       1245.15        28.58 o                         
   6  12  19          0.57        292.02       126.01 o                         
   1  13  19          0.99          2.76         7.35 o                         
   2  13  19        449.73        441.53        11.95 o                         
   3  13  19        157.05        197.57        10.93 o                         
   4  13  19         78.84         76.53         8.75 o                         
   5  13  19        213.88        185.63         9.31 o                         
   0  14  19         57.98         62.28         9.69 o                         
   1  14  19         47.92         36.58         6.57 o                         
   2  14  19        302.96        275.12        12.56 o                         
   3  14  19        410.72        385.84        13.60 o                         
   0   0  20        924.92        963.87        32.87 o                         
   1   0  20      20199.95      21217.57       531.04 o                         
   2   0  20       4141.82       4381.73        90.82 o                         
   3   0  20       4944.96       4869.97       201.24 o                         
   4   0  20       4128.41       4045.38       103.17 o                         
   5   0  20       5639.55       5612.63       126.23 o                         
   6   0  20        686.52        658.29        17.89 o                         
   7   0  20       2155.02       2139.53        46.38 o                         
   8   0  20       1350.77       1278.91        35.14 o                         
   9   0  20       1957.90       1815.10        40.05 o                         
  10   0  20         36.90         44.66        10.28 o                         
  11   0  20         11.15         18.90        14.20 o                         
   1   1  20       6508.04       6417.57        97.19 o                         
   2   1  20       1516.57       1428.56        22.78 o                         
   3   1  20       2456.57       2404.52        49.50 o                         
   4   1  20         26.02         46.12         6.50 o                         
   5   1  20       1195.74       1161.51        19.19 o                         
   6   1  20       1612.08       1438.57        26.78 o                         
   7   1  20       2192.87       2200.48        33.57 o                         
   8   1  20         30.33         27.76         7.13 o                         
   9   1  20        599.70        645.03        12.84 o                         
  10   1  20        201.62        177.59         7.95 o                         
  11   1  20        354.29        287.59        10.62 o                         
   0   2  20       2961.03       2732.32        57.86 o                         
   1   2  20         17.82         27.98         6.04 o                         
   2   2  20       3218.52       3242.50        60.58 o                         
   3   2  20        252.49        290.26         8.59 o                         
   4   2  20        157.68        155.24         8.42 o                         
   5   2  20        110.64        130.27         7.87 o                         
   6   2  20        156.73        166.28         7.49 o                         
   7   2  20        328.19        341.31         9.39 o                         
   8   2  20         61.80         89.14         7.29 o                         
   9   2  20         12.18          6.56         6.95 o                         
  10   2  20        209.34        216.03         9.18 o                         
  11   2  20          2.27         19.26         7.28 o                         
   1   3  20       1785.24       1820.12        42.87 o                         
   2   3  20        523.81        579.69        11.78 o                         
   3   3  20        109.68        146.68        11.21 o                         
   4   3  20        708.09        786.12        83.08 o                         
   5   3  20         14.17         34.50         6.58 o                         
   6   3  20         19.22         29.28         7.09 o                         
   7   3  20         55.32         68.02         7.17 o                         
   8   3  20        360.79        335.79        15.31 o                         
   9   3  20        411.48        385.83         9.70 o                         
  10   3  20        156.49        139.09         7.65 o                         
   0   4  20       4705.97       4380.33        90.69 o                         
   1   4  20       2127.30       2134.96        52.10 o                         
   2   4  20        357.84        389.67         9.25 o                         
   3   4  20        964.20       1117.49        26.80 o                         
   4   4  20        492.91        544.69        11.16 o                         
   5   4  20         69.26        118.03         7.95 o                         
   6   4  20        931.44        994.62        20.32 o                         
   7   4  20       1065.00        978.26        24.35 o                         
   8   4  20        274.47        290.49         8.96 o                         
   9   4  20        368.18        354.18         9.39 o                         
  10   4  20         15.82         16.33        10.40 o                         
   1   5  20       4746.57       4818.27        80.41 o                         
   2   5  20        832.27        802.62        16.32 o                         
   3   5  20       2990.69       3018.30        44.84 o                         
   4   5  20         57.60         78.46         6.59 o                         
   5   5  20       2238.19       2286.09        51.83 o                         
   6   5  20       1406.09       1429.00        29.20 o                         
   7   5  20       1357.71       1313.38        21.23 o                         
   8   5  20         96.28        110.99         9.16 o                         
   9   5  20        245.87        256.58         8.59 o                         
  10   5  20        234.89        203.94         9.74 o                         
   0   6  20       8153.63       7789.19       208.97 o                         
   1   6  20       1646.85       1620.08        25.29 o                         
   2   6  20       1104.88       1214.42        63.06 o                         
   3   6  20       2500.48       2494.65        37.51 o                         
   4   6  20         10.71         25.95         7.62 o                         
   5   6  20       2468.20       2404.46        36.27 o                         
   6   6  20        149.13        167.87         8.99 o                         
   7   6  20        801.96        776.67        20.10 o                         
   8   6  20         61.24         64.48         6.96 o                         
   9   6  20        919.39        797.41        28.09 o                         
  10   6  20        240.22        224.30         8.86 o                         
   1   7  20        532.84        543.55        18.08 o                         
   2   7  20        421.85        373.65        29.70 o                         
   3   7  20         29.55         73.48        11.27 o                         
   4   7  20        622.54        855.55       159.16 o                         
   5   7  20        735.81        743.08        14.52 o                         
   6   7  20        210.21        217.85        10.94 o                         
   7   7  20         16.80         25.51         6.05 o                         
   8   7  20        233.35        259.14         9.68 o                         
   9   7  20          6.60         -5.97         7.35 o                         
   0   8  20       1485.06       1576.75        48.19 o                         
   1   8  20       2404.48       2259.95        34.23 o                         
   2   8  20        152.96        168.94         7.22 o                         
   3   8  20       1360.36       1420.09        31.11 o                         
   4   8  20        810.67        849.24        17.41 o                         
   5   8  20        366.62        425.02        11.44 o                         
   6   8  20         87.84         81.47         8.10 o                         
   7   8  20        205.29        163.49         8.82 o                         
   8   8  20        277.71        286.46         9.86 o                         
   9   8  20        418.41        443.70        14.49 o                         
   1   9  20       2227.18       2160.13        59.66 o                         
   2   9  20       1231.92       1387.44        22.06 o                         
   3   9  20       1315.52       1396.75        35.56 o                         
   4   9  20         73.23        171.79        48.82 o                         
   5   9  20       2687.08       2644.04        56.30 o                         
   6   9  20       2066.48       2072.62        36.58 o                         
   7   9  20        458.36        526.76        17.60 o                         
   8   9  20          5.62         23.23        10.49 o                         
   0  10  20        855.50        898.89        22.20 o                         
   1  10  20       1628.78       1713.96        83.55 o                         
   2  10  20         52.93        248.10        52.05 o                         
   3  10  20       1681.95       1695.77        28.02 o                         
   4  10  20        687.74        741.68        16.14 o                         
   5  10  20        542.78        605.03        18.59 o                         
   6  10  20        302.05        342.71        10.62 o                         
   7  10  20        382.84        374.97        11.13 o                         
   8  10  20        443.78        420.36        12.52 o                         
   1  11  20        304.13        328.98         8.95 o                         
   2  11  20          3.65         12.14         6.40 o                         
   3  11  20        722.81        678.32        22.98 o                         
   4  11  20        287.46        328.62        11.44 o                         
   5  11  20        233.45        298.03        10.20 o                         
   6  11  20          0.20         15.60         7.76 o                         
   7  11  20        215.67        192.70         8.98 o                         
   0  12  20         90.33        105.46        13.33 o                         
   1  12  20        211.04        241.16         8.12 o                         
   2  12  20          0.07         23.50        10.29 o                         
   3  12  20         98.40        145.31         8.70 o                         
   4  12  20        378.46        386.82        31.44 o                         
   5  12  20         13.79        171.32        62.95 o                         
   6  12  20        147.25        199.78        49.45 o                         
   1  13  20        172.59        227.29        24.00 o                         
   2  13  20         29.53        162.45        49.00 o                         
   3  13  20        647.20        794.20        84.73 o                         
   4  13  20         20.69         55.19        22.58 o                         
   5  13  20        622.79        509.85        19.54 o                         
   0  14  20        265.40        261.16        12.02 o                         
   1  14  20        316.16        270.62        10.22 o                         
   2  14  20         17.52         -8.14         8.14 o                         
   3  14  20        230.80        190.46        19.24 o                         
   1   1  21       2677.39       2690.35        40.35 o                         
   2   1  21       7081.94       7101.44       102.79 o                         
   3   1  21       3065.33       2919.94        56.22 o                         
   4   1  21        136.65        110.85         7.03 o                         
   5   1  21       2904.33       2875.08        48.87 o                         
   6   1  21       2614.42       2484.92        44.24 o                         
   7   1  21       1383.81       1300.88        21.23 o                         
   8   1  21        411.11        434.75        11.98 o                         
   9   1  21         35.26         46.75         9.88 o                         
  10   1  21        789.02        759.50        14.39 o                         
   0   2  21      13050.92      12518.31       284.11 o                         
   1   2  21       1828.87       1772.86        31.40 o                         
   2   2  21         33.16         52.22         6.55 o                         
   3   2  21       4890.21       4862.76        71.04 o                         
   4   2  21      14676.60      14663.17       284.80 o                         
   5   2  21       5472.01       5063.24        73.87 o                         
   6   2  21        280.83        264.56        14.90 o                         
   7   2  21        252.43        232.84         9.23 o                         
   8   2  21       2481.87       2376.20        35.99 o                         
   9   2  21        642.05        571.86        11.94 o                         
  10   2  21        253.27        215.17         8.46 o                         
   1   3  21       1323.11       1405.87        23.24 o                         
   2   3  21       6262.19       6217.40       105.64 o                         
   3   3  21        729.43        768.41        13.87 o                         
   4   3  21        286.53        356.30        16.48 o                         
   5   3  21       2211.42       2165.71        48.82 o                         
   6   3  21       4899.29       4476.17        65.52 o                         
   7   3  21        265.87        269.51        13.23 o                         
   8   3  21        425.99        395.24        11.41 o                         
   9   3  21         40.49         53.76         7.18 o                         
  10   3  21       1020.75        982.29        19.03 o                         
   0   4  21       2406.16       2330.27        50.05 o                         
   1   4  21        189.10        231.09        14.84 o                         
   2   4  21       2316.91       2212.39        33.60 o                         
   3   4  21          7.07        130.61        44.60 o                         
   4   4  21        384.18        434.17        13.96 o                         
   5   4  21         77.45        343.98       105.34 o                         
   6   4  21       1205.66       1241.25        56.83 o                         
   7   4  21        274.55        270.63        10.08 o                         
   8   4  21        611.85        627.30        15.33 o                         
   9   4  21        461.82        463.16        10.69 o                         
  10   4  21        393.11        311.52         8.90 o                         
   1   5  21        322.24        432.90         9.78 o                         
   2   5  21       4081.59       3975.30        58.46 o                         
   3   5  21       2094.48       2002.55        30.80 o                         
   4   5  21          1.04         52.87         8.45 o                         
   5   5  21          6.90          1.76         6.47 o                         
   6   5  21         26.56         38.90         8.26 o                         
   7   5  21        189.16        180.56         7.89 o                         
   8   5  21          1.10         -2.77         6.85 o                         
   9   5  21         23.18         24.18         7.00 o                         
  10   5  21        236.05        223.62        11.71 o                         
   0   6  21         99.56        144.29        24.35 o                         
   1   6  21       2484.43       2832.01        95.53 o                         
   2   6  21          6.73        142.39        38.29 o                         
   3   6  21       1388.67       1423.26        25.29 o                         
   4   6  21       1715.25       1730.04        26.96 o                         
   5   6  21        410.72        444.19        11.36 o                         
   6   6  21          0.85        192.70        68.38 o                         
   7   6  21        134.62        128.14         7.26 o                         
   8   6  21        475.32        442.50        12.28 o                         
   9   6  21        236.53        206.77        10.53 o                         
   1   7  21        907.82       1076.16        88.91 o                         
   2   7  21       4562.35       4656.54        76.56 o                         
   3   7  21       1222.83       1340.21        38.47 o                         
   4   7  21         84.77        519.22       234.34 o                         
   5   7  21         17.76        259.22       109.10 o                         
   6   7  21       1688.12       1650.50        29.08 o                         
   7   7  21        733.29        728.51        14.40 o                         
   8   7  21         81.50         94.35         8.34 o                         
   9   7  21         42.29         58.29         7.76 o                         
   0   8  21       5570.76       5369.37       110.55 o                         
   1   8  21        572.67        577.23        16.95 o                         
   2   8  21         18.82          3.89         6.17 o                         
   3   8  21         10.85          9.54         6.20 o                         
   4   8  21       1941.72       2010.55        36.31 o                         
   5   8  21          9.11         26.63         6.92 o                         
   6   8  21         43.53         51.98         7.89 o                         
   7   8  21          1.92          0.23        10.30 o                         
   8   8  21       1956.32       1858.61        41.37 o                         
   9   8  21         98.31         96.80         8.38 o                         
   1   9  21         17.05         42.39         8.09 o                         
   2   9  21        748.80        752.99        16.05 o                         
   3   9  21        400.68        388.08        12.26 o                         
   4   9  21         34.97         85.13        18.75 o                         
   5   9  21         80.88         89.83         8.13 o                         
   6   9  21        997.86       1024.67        20.11 o                         
   7   9  21        235.19        288.76        11.91 o                         
   8   9  21        237.46        201.58        13.03 o                         
   0  10  21        592.33        646.68        17.67 o                         
   1  10  21        246.20        475.70        89.52 o                         
   2  10  21        949.34        980.35        32.24 o                         
   3  10  21        148.63        272.24        55.13 o                         
   4  10  21        100.69        181.37        30.18 o                         
   5  10  21          4.87         13.99        10.33 o                         
   6  10  21          2.74         29.79         7.82 o                         
   7  10  21        114.87        146.13        19.20 o                         
   1  11  21        218.94        223.79         7.91 o                         
   2  11  21       2548.61       2526.94        37.91 o                         
   3  11  21        409.19        458.11        21.05 o                         
   4  11  21        139.49        167.21         9.08 o                         
   5  11  21        253.80        253.01        11.74 o                         
   6  11  21        476.29        517.03        24.70 o                         
   7  11  21         90.32         75.83         9.39 o                         
   0  12  21        818.67        790.19        21.47 o                         
   1  12  21        655.28        705.16        13.24 o                         
   2  12  21         17.78         18.05         6.75 o                         
   3  12  21        661.82        667.12        14.95 o                         
   4  12  21       1006.67        994.89        19.67 o                         
   5  12  21        361.01        425.87        28.15 o                         
   6  12  21        141.64         76.76        13.09 o                         
   1  13  21         66.59         92.67         8.38 o                         
   2  13  21       2039.36       1903.97        33.69 o                         
   3  13  21        357.29        395.60        25.13 o                         
   4  13  21          2.36         13.93         8.19 o                         
   0  14  21          6.79         10.76        10.94 o                         
   1  14  21          5.86          0.01         9.38 o                         
   2  14  21        308.20        324.13        21.58 o                         
   0   0  22       3307.45       3299.69        97.91 o                         
   1   0  22       9117.61       9103.48       185.76 o                         
   2   0  22          1.22         51.97        13.01 o                         
   3   0  22       7626.93       7286.01       186.23 o                         
   4   0  22        241.87        259.45        11.75 o                         
   5   0  22       6759.16       6871.64       140.93 o                         
   6   0  22         82.92         85.89         9.99 o                         
   7   0  22       2639.34       2544.53        58.19 o                         
   8   0  22        151.20        160.26        10.98 o                         
   9   0  22       1947.77       1949.38        42.55 o                         
  10   0  22        448.86        424.13        16.88 o                         
   1   1  22       3941.56       3922.28        57.76 o                         
   2   1  22       2379.46       2414.17        36.56 o                         
   3   1  22       3181.31       3095.85        60.60 o                         
   4   1  22        344.92        413.34         9.78 o                         
   5   1  22       2520.38       2420.28        36.62 o                         
   6   1  22       1393.79       1364.98        22.05 o                         
   7   1  22       2761.39       2677.70        40.24 o                         
   8   1  22         80.42         90.64         7.47 o                         
   9   1  22        557.46        576.43        13.71 o                         
  10   1  22         13.91         21.58         6.98 o                         
   0   2  22         33.84         61.16         9.02 o                         
   1   2  22        709.75        773.29        14.24 o                         
   2   2  22        372.83        389.75        10.18 o                         
   3   2  22          5.24         16.26         6.17 o                         
   4   2  22       2153.37       2021.43        31.08 o                         
   5   2  22         13.04         16.15         6.48 o                         
   6   2  22        285.48        245.25         8.29 o                         
   7   2  22         81.87         82.56         7.30 o                         
   8   2  22       1215.46       1167.66        27.71 o                         
   9   2  22         30.16         30.23         7.10 o                         
  10   2  22        236.86        265.06         8.71 o                         
   1   3  22       1751.93       1956.11        35.69 o                         
   2   3  22         50.73         81.53        12.13 o                         
   3   3  22       1564.10       1575.92        24.73 o                         
   4   3  22        156.02        154.63         7.34 o                         
   5   3  22       1199.83       1209.63        20.09 o                         
   6   3  22         13.90         78.83        21.54 o                         
   7   3  22        684.32        725.21        18.13 o                         
   8   3  22        103.83        102.28         7.58 o                         
   9   3  22        147.81        126.14        10.38 o                         
  10   3  22         34.27         64.57         9.09 o                         
   0   4  22       5310.25       5102.94       105.30 o                         
   1   4  22       5819.76       5791.23        84.19 o                         
   2   4  22        329.86        355.17        11.53 o                         
   3   4  22       1809.27       1970.41        61.28 o                         
   4   4  22        429.31        481.12        13.29 o                         
   5   4  22       4332.06       4300.50        63.06 o                         
   6   4  22          2.48         11.97         7.31 o                         
   7   4  22        871.75        908.87        20.90 o                         
   8   4  22        822.22        787.08        15.79 o                         
   9   4  22        792.58        762.70        14.15 o                         
  10   4  22        133.03        108.83         6.90 o                         
   1   5  22       1569.59       1699.76        30.73 o                         
   2   5  22       3281.92       3036.66        50.70 o                         
   3   5  22       6600.72       6357.02        92.23 o                         
   4   5  22          4.65         30.08         7.84 o                         
   5   5  22       2553.83       2532.40        41.49 o                         
   6   5  22         42.07         62.53         8.30 o                         
   7   5  22       2647.16       2607.19        39.22 o                         
   8   5  22         49.09         62.01         7.01 o                         
   9   5  22         99.40         86.64         7.07 o                         
  10   5  22        197.19        137.63        13.66 o                         
   0   6  22        231.13        279.65        12.33 o                         
   1   6  22       6252.85       6104.47        88.69 o                         
   2   6  22          1.65          7.63         6.21 o                         
   3   6  22        204.93        250.03         7.90 o                         
   4   6  22         34.59         35.98         6.32 o                         
   5   6  22       1803.52       1852.67        28.71 o                         
   6   6  22        394.07        390.30         9.59 o                         
   7   6  22         29.92         41.01         7.04 o                         
   8   6  22        254.64        259.20        11.00 o                         
   9   6  22        559.74        476.77        10.50 o                         
   1   7  22         35.97        132.64        34.04 o                         
   2   7  22        977.43       1049.76        17.58 o                         
   3   7  22        636.70        721.94        76.64 o                         
   4   7  22         45.13        245.90        78.23 o                         
   5   7  22        128.09        190.15        24.13 o                         
   6   7  22          2.78         16.01         8.68 o                         
   7   7  22         80.54        101.37        15.05 o                         
   8   7  22         27.14         63.44        10.83 o                         
   9   7  22        236.12        221.16         9.42 o                         
   0   8  22       2041.94       2157.90        46.37 o                         
   1   8  22       1211.35       1161.44        20.17 o                         
   2   8  22          6.80         12.35         6.29 o                         
   3   8  22        385.48        386.76        10.81 o                         
   4   8  22        543.09        593.42        11.78 o                         
   5   8  22        329.07        463.46        52.54 o                         
   6   8  22        139.00        134.73         7.28 o                         
   7   8  22        359.25        386.33        18.20 o                         
   8   8  22        972.39        869.93        17.51 o                         
   1   9  22       1810.38       1912.31        32.00 o                         
   2   9  22       2960.45       2961.57        57.52 o                         
   3   9  22       1897.89       1940.85        35.08 o                         
   4   9  22         48.80         34.22         6.48 o                         
   5   9  22        858.65        870.29        17.88 o                         
   6   9  22        209.43        230.39         9.65 o                         
   7   9  22       1019.91       1048.12        20.30 o                         
   8   9  22        335.90        292.49        12.35 o                         
   0  10  22        577.34        570.51        16.48 o                         
   1  10  22       1641.61       1837.70        64.89 o                         
   2  10  22        154.56        430.18       155.13 o                         
   3  10  22        686.14        855.69       174.81 o                         
   4  10  22        473.47        494.00        15.04 o                         
   5  10  22       1202.93       1241.24        40.33 o                         
   6  10  22         56.51         56.37        13.62 o                         
   7  10  22        652.24        652.17        28.77 o                         
   1  11  22        940.50        959.16        18.24 o                         
   2  11  22         69.79         81.24         7.06 o                         
   3  11  22         13.38         19.99         6.61 o                         
   4  11  22         49.85         75.19        11.39 o                         
   5  11  22         56.19        416.73       142.90 o                         
   6  11  22          2.82          3.52         8.26 o                         
   0  12  22        109.59        133.50        10.45 o                         
   1  12  22          0.18         25.80         6.97 o                         
   2  12  22        223.06        250.99         8.66 o                         
   3  12  22        143.04        185.26         9.05 o                         
   4  12  22         15.59         11.22         7.73 o                         
   5  12  22          0.37         -8.21         8.21 o                         
   1  13  22        321.19        374.50        31.87 o                         
   2  13  22        110.32        110.78        11.50 o                         
   3  13  22        174.44        175.99         9.47 o                         
   4  13  22         29.12         16.01         8.35 o                         
   0  14  22          7.69          8.89        10.15 o                         
   1  14  22        104.13        152.16        84.53 o                         
   1   1  23        777.57        797.69        15.45 o                         
   2   1  23       2599.04       2574.72        40.01 o                         
   3   1  23        804.50        863.36        15.44 o                         
   4   1  23        158.99        183.06         7.49 o                         
   5   1  23        128.99        146.03         7.47 o                         
   6   1  23       3294.71       3121.00        46.50 o                         
   7   1  23        322.33        298.84         8.86 o                         
   8   1  23         30.02         33.66         7.22 o                         
   9   1  23          7.24          5.60         7.20 o                         
  10   1  23        282.77        282.39        13.82 o                         
   0   2  23       5480.02       5311.39       117.12 o                         
   1   2  23        261.50        337.59        10.79 o                         
   2   2  23         71.66         95.57         7.26 o                         
   3   2  23        965.75        953.27        16.57 o                         
   4   2  23       3490.44       3441.08        51.03 o                         
   5   2  23       1410.94       1327.52        21.60 o                         
   6   2  23        356.87        373.48         9.46 o                         
   7   2  23        450.98        470.89        10.96 o                         
   8   2  23       3746.98       3541.54        52.38 o                         
   9   2  23         55.80         53.61         7.33 o                         
  10   2  23          3.85         -1.79         7.33 o                         
   1   3  23       2377.01       2331.05        35.42 o                         
   2   3  23       3940.92       3996.57        62.32 o                         
   3   3  23        104.88        179.93         7.65 o                         
   4   3  23        251.75        265.12         9.19 o                         
   5   3  23         42.26         49.07         6.69 o                         
   6   3  23       2696.03       2639.39        39.70 o                         
   7   3  23        188.34        201.11         8.41 o                         
   8   3  23         72.48         71.74         7.28 o                         
   9   3  23        271.10        252.41         8.56 o                         
  10   3  23        981.55        888.06        16.51 o                         
   0   4  23       1776.98       1780.52        43.58 o                         
   1   4  23       1174.02       1162.45        19.24 o                         
   2   4  23       3703.97       3773.90        62.02 o                         
   3   4  23        370.45        366.55        13.72 o                         
   4   4  23        887.43        873.34        15.41 o                         
   5   4  23       2987.92       2840.29        42.54 o                         
   6   4  23         97.01         93.89         7.24 o                         
   7   4  23        372.04        414.50        11.88 o                         
   8   4  23       1544.07       1458.96        25.99 o                         
   9   4  23         23.96         47.87         9.22 o                         
  10   4  23          2.90         13.10         6.86 o                         
   1   5  23        683.98        635.32        12.38 o                         
   2   5  23        904.28        826.49        14.84 o                         
   3   5  23        200.68        211.61         7.71 o                         
   4   5  23          3.62         47.17         6.69 o                         
   5   5  23        368.46        409.69         9.86 o                         
   6   5  23        397.79        460.56        15.07 o                         
   7   5  23         11.90         23.75         7.07 o                         
   8   5  23          6.49         14.68         6.74 o                         
   9   5  23        227.72        216.19        11.54 o                         
   0   6  23       6473.77       6545.77       134.60 o                         
   1   6  23       1100.59       1226.48        20.16 o                         
   2   6  23         41.68         40.15         6.58 o                         
   3   6  23        946.18        951.52        16.37 o                         
   4   6  23       1441.90       1451.85        23.04 o                         
   5   6  23       1122.09       1128.04        18.83 o                         
   6   6  23         53.38         83.50         8.60 o                         
   7   6  23        294.03        287.66         8.63 o                         
   8   6  23        800.59        815.42        16.80 o                         
   9   6  23          8.55         11.85         6.42 o                         
   1   7  23         65.58         92.21         6.66 o                         
   2   7  23       4012.29       4201.49        67.08 o                         
   3   7  23        622.09        646.82        12.44 o                         
   4   7  23         86.45        215.10        50.97 o                         
   5   7  23        822.75        833.04        19.73 o                         
   6   7  23       2937.58       2933.46        43.64 o                         
   7   7  23        237.79        247.62         8.03 o                         
   8   7  23        189.54        439.63       151.96 o                         
   9   7  23        107.06         88.29         8.01 o                         
   0   8  23       3917.19       3693.63       108.80 o                         
   1   8  23        188.95        192.45         7.90 o                         
   2   8  23        305.87        334.61        11.03 o                         
   3   8  23         12.85          6.46         6.42 o                         
   4   8  23       2785.23       2856.96        61.95 o                         
   5   8  23          4.88         17.51        11.85 o                         
   6   8  23         50.37        187.84        52.28 o                         
   7   8  23          6.51         -1.54         9.98 o                         
   8   8  23        718.21        704.11        36.61 o                         
   1   9  23        819.03        854.11        18.91 o                         
   2   9  23        644.86        577.10        11.55 o                         
   3   9  23         26.76         21.88         6.54 o                         
   4   9  23        443.97        471.82        10.24 o                         
   5   9  23        208.28        221.18         7.27 o                         
   6   9  23        356.58        339.19        15.77 o                         
   7   9  23        581.54        551.26        19.37 o                         
   8   9  23        155.70        111.14        27.45 o                         
   0  10  23        197.52        226.19        11.21 o                         
   1  10  23         60.29         81.37         7.08 o                         
   2  10  23         28.72         75.29         6.74 o                         
   3  10  23        177.65        225.14         7.94 o                         
   4  10  23          9.41          6.78         9.50 o                         
   5  10  23        110.24        106.06         8.44 o                         
   6  10  23         49.35         53.00         7.82 o                         
   7  10  23        157.19        116.09         8.09 o                         
   1  11  23         36.78         50.44         6.82 o                         
   2  11  23        673.52        697.50        13.24 o                         
   3  11  23        196.17        198.72         8.02 o                         
   4  11  23         31.76        131.74        35.15 o                         
   5  11  23        258.26        285.32         9.89 o                         
   6  11  23        724.54        745.75        20.33 o                         
   0  12  23       1933.89       1876.74        40.81 o                         
   1  12  23        765.55        836.44        14.93 o                         
   2  12  23        136.55        144.26         8.51 o                         
   3  12  23        164.39        174.60         8.88 o                         
   4  12  23       1744.26       1550.06        39.26 o                         
   5  12  23        196.68        257.84        33.52 o                         
   1  13  23         36.74         39.76         7.51 o                         
   2  13  23         31.27         42.25        16.12 o                         
   3  13  23        178.94        194.08        14.20 o                         
   0   0  24       1607.01       1613.53        50.71 o                         
   1   0  24        265.33        342.74        14.06 o                         
   2   0  24       1447.00       1375.67        31.46 o                         
   3   0  24       7835.94       7856.06       166.19 o                         
   4   0  24       2670.96       2722.00        66.17 o                         
   5   0  24       3177.55       3317.41       161.42 o                         
   6   0  24        265.39        233.71        11.94 o                         
   7   0  24         59.00        103.69        30.82 o                         
   8   0  24       2332.35       2159.30        46.51 o                         
   9   0  24       2068.78       1922.93        41.93 o                         
  10   0  24        272.08        246.58        27.16 o                         
   1   1  24       5421.87       5210.66       102.20 o                         
   2   1  24       3361.92       3218.52        47.93 o                         
   3   1  24       1116.67       1289.40        21.13 o                         
   4   1  24         68.02         86.67         6.80 o                         
   5   1  24        899.34        921.64        31.93 o                         
   6   1  24        425.41        451.83        10.47 o                         
   7   1  24       3205.87       2984.83        51.53 o                         
   8   1  24        280.10        292.85         9.03 o                         
   9   1  24        665.58        683.98        15.25 o                         
  10   1  24       1084.64        945.65        20.77 o                         
   0   2  24       2054.44       2054.70        57.69 o                         
   1   2  24        142.01        178.97        10.77 o                         
   2   2  24        313.89        329.06         8.77 o                         
   3   2  24       1031.38       1119.41        18.73 o                         
   4   2  24         88.64         98.06         7.59 o                         
   5   2  24        804.82        767.64        16.97 o                         
   6   2  24        962.00        993.04        21.62 o                         
   7   2  24         11.08         14.88         6.98 o                         
   8   2  24        202.12        206.46         8.35 o                         
   9   2  24       1187.93       1068.61        18.08 o                         
  10   2  24         25.48         15.54         6.97 o                         
   1   3  24         26.78         55.03         8.88 o                         
   2   3  24        188.45        243.39         8.14 o                         
   3   3  24       1594.85       1713.30        38.74 o                         
   4   3  24          2.89         23.34         6.55 o                         
   5   3  24       1301.97       1242.26        20.47 o                         
   6   3  24        299.29        317.04         8.95 o                         
   7   3  24        240.15        263.40        11.39 o                         
   8   3  24          3.39          6.80         6.89 o                         
   9   3  24        357.53        346.02        10.69 o                         
  10   3  24        333.57        265.86        15.78 o                         
   0   4  24        192.20        212.82        11.26 o                         
   1   4  24       1801.29       1871.65        28.98 o                         
   2   4  24        973.05        969.58        16.73 o                         
   3   4  24       4915.93       4759.89        69.72 o                         
   4   4  24       2572.17       2510.78        39.82 o                         
   5   4  24       4391.78       4313.46       122.71 o                         
   6   4  24        101.70        128.05         7.45 o                         
   7   4  24       2690.66       2514.53        41.81 o                         
   8   4  24        616.60        567.45        12.96 o                         
   9   4  24       1212.01       1140.12        18.96 o                         
   1   5  24       3814.31       3833.09        56.51 o                         
   2   5  24         72.54         91.82         6.74 o                         
   3   5  24       6791.00       6717.27        97.24 o                         
   4   5  24         68.08         92.10         7.11 o                         
   5   5  24       1663.77       1561.63        24.71 o                         
   6   5  24        909.44        932.03        17.99 o                         
   7   5  24       1810.76       1704.96        26.80 o                         
   8   5  24         24.91         22.61         6.87 o                         
   9   5  24        370.91        351.49        10.95 o                         
   0   6  24         44.27         48.51         9.29 o                         
   1   6  24        309.24        389.90         9.46 o                         
   2   6  24        435.81        428.89        11.80 o                         
   3   6  24       1002.50       1029.14        17.53 o                         
   4   6  24         84.08        103.80         7.05 o                         
   5   6  24       1733.04       1642.45        25.79 o                         
   6   6  24        667.39        737.70        16.04 o                         
   7   6  24        673.84        647.83        12.80 o                         
   8   6  24         52.26         49.95         8.73 o                         
   9   6  24        540.89        440.29        11.19 o                         
   1   7  24          0.08         24.32         6.29 o                         
   2   7  24        345.58        366.24         9.38 o                         
   3   7  24        112.99        128.05         7.12 o                         
   4   7  24          6.16         11.03         6.49 o                         
   5   7  24        101.84        114.31         7.26 o                         
   6   7  24       1062.65       1071.95        18.26 o                         
   7   7  24         74.10         57.74         6.62 o                         
   8   7  24         20.52          1.59         7.51 o                         
   0   8  24       1518.64       1514.66        33.98 o                         
   1   8  24       1204.22       1269.82        27.79 o                         
   2   8  24         59.12         53.40         6.58 o                         
   3   8  24        115.19        135.37         7.33 o                         
   4   8  24       1018.16       1098.46        18.36 o                         
   5   8  24        513.60        562.03        17.12 o                         
   6   8  24         49.74         39.68         6.44 o                         
   7   8  24        944.12       1014.81        77.29 o                         
   8   8  24         50.17        126.62        28.96 o                         
   1   9  24       1340.02       1373.37        25.24 o                         
   2   9  24        119.56        145.10         7.31 o                         
   3   9  24       4038.54       3925.59        57.65 o                         
   4   9  24        422.76        457.58        10.27 o                         
   5   9  24        424.79        407.24        14.84 o                         
   6   9  24        951.30       1009.51        19.76 o                         
   7   9  24        881.66        846.11        25.38 o                         
   0  10  24        241.31        257.83        11.62 o                         
   1  10  24       1917.80       1865.34        29.23 o                         
   2  10  24          2.78          2.95         6.51 o                         
   3  10  24        526.89        534.41        15.93 o                         
   4  10  24         47.00         40.96         6.75 o                         
   5  10  24       1173.41       1164.38        22.12 o                         
   6  10  24        215.79        250.73        14.51 o                         
   1  11  24         16.30         40.80         6.98 o                         
   2  11  24         70.94         76.43         7.98 o                         
   3  11  24        543.15        501.32        13.70 o                         
   4  11  24         30.39         96.56        22.72 o                         
   5  11  24         27.71         58.03        18.80 o                         
   0  12  24        207.53        193.24        11.45 o                         
   1  12  24        132.11        170.38         7.78 o                         
   2  12  24          0.05         10.70         7.11 o                         
   3  12  24          4.20         13.03         7.73 o                         
   4  12  24         80.89        100.46         9.05 o                         
   1  13  24        495.51        500.64        11.52 o                         
   2  13  24        184.85        188.74         9.67 o                         
   1   1  25         20.20         27.74         6.86 o                         
   2   1  25       6924.62       6953.49       100.74 o                         
   3   1  25        912.47        958.71        19.38 o                         
   4   1  25        107.07        133.37         7.25 o                         
   5   1  25         57.33         74.54         7.11 o                         
   6   1  25       1270.58       1256.45        20.88 o                         
   7   1  25         42.76         59.82         8.32 o                         
   8   1  25         79.37         79.46         7.33 o                         
   9   1  25        239.98        199.91         7.99 o                         
  10   1  25        818.14        617.50        79.57 o                         
   0   2  25      12512.43      12754.05       258.96 o                         
   1   2  25         60.29        101.03         6.73 o                         
   2   2  25        765.42        795.84        16.93 o                         
   3   2  25          6.51          9.02         6.39 o                         
   4   2  25       7353.33       7318.16       168.08 o                         
   5   2  25         95.68        157.10        11.69 o                         
   6   2  25          3.58         22.47         6.73 o                         
   7   2  25        851.04        836.77        22.37 o                         
   8   2  25       2224.56       2161.82        33.02 o                         
   9   2  25         73.49         65.81         7.19 o                         
   1   3  25         15.72         56.12         6.52 o                         
   2   3  25       9046.92       8933.74       128.83 o                         
   3   3  25        904.35        913.54        16.03 o                         
   4   3  25        502.91        612.95        12.38 o                         
   5   3  25          2.20          0.16         6.58 o                         
   6   3  25       2237.48       2330.95        35.81 o                         
   7   3  25       1206.10       1155.04        21.01 o                         
   8   3  25         10.28         18.90        10.13 o                         
   9   3  25        113.99        110.40         7.53 o                         
   0   4  25       4608.67       4494.19        93.25 o                         
   1   4  25          2.84         -0.54         6.17 o                         
   2   4  25        250.71        272.18         8.28 o                         
   3   4  25       2061.10       1997.65        30.88 o                         
   4   4  25        803.04        829.12        14.96 o                         
   5   4  25          6.30         32.33         6.62 o                         
   6   4  25        249.18        266.66         8.52 o                         
   7   4  25         45.89         26.44         6.97 o                         
   8   4  25        574.08        550.29        11.91 o                         
   9   4  25        155.70        172.36         7.57 o                         
   1   5  25       1106.01       1192.88        19.76 o                         
   2   5  25        381.80        406.47         9.76 o                         
   3   5  25        110.07        122.20         7.17 o                         
   4   5  25        417.71        437.89        10.20 o                         
   5   5  25        110.49         92.59         7.11 o                         
   6   5  25        177.43        174.91         7.63 o                         
   7   5  25        125.74        152.29         8.44 o                         
   8   5  25          2.85          4.70         6.57 o                         
   9   5  25          1.74         -5.77         6.53 o                         
   0   6  25       4413.56       4325.66        89.91 o                         
   1   6  25         36.31         46.75         6.39 o                         
   2   6  25          2.51         36.42         6.63 o                         
   3   6  25         31.45         50.13         6.58 o                         
   4   6  25       4547.63       4680.82        87.98 o                         
   5   6  25        518.03        524.73        11.33 o                         
   6   6  25        292.52        273.22         9.15 o                         
   7   6  25        125.81        137.46         7.94 o                         
   8   6  25       1520.39       1343.08        29.73 o                         
   1   7  25        274.83        307.03         8.70 o                         
   2   7  25       4763.52       4483.54        65.67 o                         
   3   7  25       1908.35       1870.61        28.91 o                         
   4   7  25          2.35         18.71         6.80 o                         
   5   7  25         72.86         86.48         7.12 o                         
   6   7  25       3056.56       2977.80        51.17 o                         
   7   7  25        135.74        144.62         7.66 o                         
   8   7  25          2.54          0.61         6.51 o                         
   0   8  25        964.80        933.41        34.89 o                         
   1   8  25         25.35         37.14         6.58 o                         
   2   8  25        311.73        287.29         9.82 o                         
   3   8  25          7.73          6.99         6.54 o                         
   4   8  25       1187.52       1150.04        19.02 o                         
   5   8  25        342.52        409.01        10.92 o                         
   6   8  25         10.01         27.78         6.60 o                         
   7   8  25         56.49         77.50        10.43 o                         
   1   9  25        205.55        217.41         7.79 o                         
   2   9  25         50.22         76.59         7.84 o                         
   3   9  25        137.64        155.67         7.36 o                         
   4   9  25          4.90         18.73         6.85 o                         
   5   9  25          2.35         -6.85         7.00 o                         
   6   9  25         12.08         -4.34         8.30 o                         
   7   9  25        139.74        115.80         8.10 o                         
   0  10  25        365.50        404.37        13.99 o                         
   1  10  25        236.31        278.23         9.40 o                         
   2  10  25          4.97         41.03         6.63 o                         
   3  10  25        396.80        412.59        10.51 o                         
   4  10  25         27.46         22.47         6.80 o                         
   5  10  25        544.68        518.99        14.31 o                         
   6  10  25         91.01         60.10         8.25 o                         
   1  11  25        318.76        297.14         8.71 o                         
   2  11  25        823.58        802.07        14.48 o                         
   3  11  25        374.40        368.68        10.04 o                         
   4  11  25         63.65         61.45        10.38 o                         
   5  11  25          4.35         -0.32        11.52 o                         
   0  12  25       1986.34       2044.00        89.81 o                         
   1  12  25          2.41          4.00         6.63 o                         
   2  12  25         11.81          7.66         6.37 o                         
   3  12  25        226.40        242.47        14.49 o                         
   4  12  25       1467.85       1220.82        54.56 o                         
   1  13  25        399.78        329.07        18.64 o                         
   0   0  26      10414.15       9890.08       284.93 o                         
   1   0  26       1908.26       2136.61        84.64 o                         
   2   0  26         76.64         90.78         9.69 o                         
   3   0  26       1427.92       1498.06        33.80 o                         
   4   0  26        702.14        763.24        28.77 o                         
   5   0  26       2983.64       2983.56        98.22 o                         
   6   0  26        159.93        188.79        14.86 o                         
   7   0  26         41.73         36.20        12.17 o                         
   8   0  26        227.55        167.96        11.06 o                         
   9   0  26         44.62         75.83         9.94 o                         
   1   1  26       4219.42       4198.40        71.61 o                         
   2   1  26        423.38        479.87        11.53 o                         
   3   1  26       1220.12       1290.80        22.52 o                         
   4   1  26         20.99         25.90         6.65 o                         
   5   1  26        171.14        168.51        11.00 o                         
   6   1  26        225.69        231.56         9.58 o                         
   7   1  26        521.16        524.75        13.25 o                         
   8   1  26        243.02        235.20         8.54 o                         
   9   1  26         35.88         53.14         7.16 o                         
   0   2  26          0.75         -0.53         8.80 o                         
   1   2  26        907.88        990.62        19.99 o                         
   2   2  26        346.60        332.31         9.02 o                         
   3   2  26       1101.25       1154.09        24.47 o                         
   4   2  26        302.53        352.29        13.87 o                         
   5   2  26       1283.76       1252.91        20.61 o                         
   6   2  26         48.83         48.19         6.81 o                         
   7   2  26        149.23        117.63         8.73 o                         
   8   2  26         19.94         18.40         6.99 o                         
   9   2  26         15.70         21.58         8.63 o                         
   1   3  26       1435.29       1534.23        24.94 o                         
   2   3  26        408.86        485.10        10.80 o                         
   3   3  26        240.61        296.05         8.76 o                         
   4   3  26        220.06        220.95        13.64 o                         
   5   3  26         21.41         34.76         6.93 o                         
   6   3  26        404.80        406.42        10.47 o                         
   7   3  26         66.07         96.24         7.78 o                         
   8   3  26         21.30         29.50         7.16 o                         
   9   3  26         31.04         10.51         8.76 o                         
   0   4  26        338.97        441.76        14.42 o                         
   1   4  26       5341.05       5431.13        79.13 o                         
   2   4  26        111.33        138.42         7.18 o                         
   3   4  26       3400.56       3345.62        65.76 o                         
   4   4  26        348.80        383.15        11.50 o                         
   5   4  26       3639.28       3599.29        53.14 o                         
   6   4  26         94.27         79.71         7.32 o                         
   7   4  26        221.14        191.81         7.95 o                         
   8   4  26          6.05          5.37         6.85 o                         
   9   4  26        312.94        281.69        11.04 o                         
   1   5  26       3256.75       3374.46        50.11 o                         
   2   5  26        565.27        661.06        12.87 o                         
   3   5  26       2179.10       2231.24        33.97 o                         
   4   5  26         69.08         88.17         6.97 o                         
   5   5  26       4380.49       4109.11        60.30 o                         
   6   5  26        222.71        207.04         8.02 o                         
   7   5  26       1393.38       1387.66        38.69 o                         
   8   5  26        175.49        166.11         7.70 o                         
   9   5  26       1260.39       1072.81        35.43 o                         
   0   6  26        190.64        238.47        11.59 o                         
   1   6  26        855.26        899.60        16.63 o                         
   2   6  26        239.15        286.91         8.59 o                         
   3   6  26       2680.71       2550.98        42.52 o                         
   4   6  26        181.81        206.26         7.91 o                         
   5   6  26       1651.94       1609.82        25.38 o                         
   6   6  26         24.65         39.67         7.56 o                         
   7   6  26         87.28         89.97         7.25 o                         
   8   6  26         37.58         26.74         7.11 o                         
   1   7  26         59.43         81.07         7.27 o                         
   2   7  26        320.43        346.00         9.26 o                         
   3   7  26        508.83        490.59        10.69 o                         
   4   7  26         23.45         20.42        10.24 o                         
   5   7  26         63.96         83.64         7.05 o                         
   6   7  26         87.20         74.24        11.92 o                         
   7   7  26         13.19         15.38         6.93 o                         
   8   7  26          7.72         29.73         6.36 o                         
   0   8  26         83.73         85.85        11.34 o                         
   1   8  26        634.17        714.43        13.33 o                         
   2   8  26        140.55        176.33         7.62 o                         
   3   8  26       1590.98       1629.24        35.04 o                         
   4   8  26        515.24        543.66        11.27 o                         
   5   8  26         24.37         46.86         7.26 o                         
   6   8  26        250.82        249.49         7.99 o                         
   7   8  26         77.48         71.79         7.52 o                         
   1   9  26        686.26        699.18        13.27 o                         
   2   9  26        291.68        337.59        10.86 o                         
   3   9  26        674.50        705.65        14.68 o                         
   4   9  26        244.73        261.84         8.43 o                         
   5   9  26       1734.46       1676.71        26.02 o                         
   6   9  26        108.87         88.73         7.50 o                         
   0  10  26         24.69         37.47        10.35 o                         
   1  10  26        607.18        640.35        16.44 o                         
   2  10  26        149.83        163.93         7.65 o                         
   3  10  26        514.19        510.09        14.95 o                         
   4  10  26         44.74         44.05         7.03 o                         
   5  10  26        236.93        227.85        10.79 o                         
   6  10  26          3.41          4.76         7.70 o                         
   1  11  26         60.41         61.60         6.77 o                         
   2  11  26         48.86         58.69         6.86 o                         
   3  11  26        153.21        132.68         9.12 o                         
   4  11  26         25.30         25.82         7.23 o                         
   0  12  26         53.15         48.46        10.03 o                         
   1  12  26         51.56         53.42         7.20 o                         
   2  12  26        328.11        343.06        10.25 o                         
   3  12  26        328.62        257.19        19.27 o                         
   1   1  27        101.24        133.21         8.74 o                         
   2   1  27       1810.48       1925.17        30.01 o                         
   3   1  27        832.06        857.11        15.49 o                         
   4   1  27         24.95         46.35         6.79 o                         
   5   1  27        369.66        406.60        10.25 o                         
   6   1  27       1656.20       1639.02        27.41 o                         
   7   1  27          7.04          4.51         8.20 o                         
   8   1  27          6.63         12.86         6.92 o                         
   9   1  27          0.37         -7.17         7.17 o                         
   0   2  27      13358.33      13799.42       420.93 o                         
   1   2  27       3216.02       3230.46        48.14 o                         
   2   2  27          2.20         20.15         9.32 o                         
   3   2  27         40.90         56.01         6.70 o                         
   4   2  27       3030.51       3097.07        46.23 o                         
   5   2  27         85.24        115.65         8.93 o                         
   6   2  27        197.03        212.66         8.17 o                         
   7   2  27        115.49        129.45        10.83 o                         
   8   2  27       3867.10       3468.49        51.21 o                         
   9   2  27        227.96        201.22        12.41 o                         
   1   3  27        194.32        211.51         7.77 o                         
   2   3  27       6329.05       6343.19        92.05 o                         
   3   3  27         98.63         98.86         7.08 o                         
   4   3  27        217.29        249.46         9.03 o                         
   5   3  27        798.20        786.99        14.59 o                         
   6   3  27       4544.13       4258.89        77.22 o                         
   7   3  27          3.13          7.59         7.89 o                         
   8   3  27        389.11        375.25         9.64 o                         
   9   3  27        171.91        163.76         7.65 o                         
   0   4  27       1075.75       1177.34        31.62 o                         
   1   4  27         29.04         31.16         6.83 o                         
   2   4  27         16.58         14.77         6.63 o                         
   3   4  27       1759.65       1800.94        28.16 o                         
   4   4  27       1682.14       1706.20        26.71 o                         
   5   4  27          9.16         31.07         6.96 o                         
   6   4  27        174.67        164.29         7.87 o                         
   7   4  27         11.78          3.43         6.86 o                         
   8   4  27        432.32        377.14        15.07 o                         
   9   4  27         81.28         40.79        16.20 o                         
   1   5  27         80.18         99.23         6.97 o                         
   2   5  27       1868.43       1856.39        28.79 o                         
   3   5  27        619.65        641.08        12.55 o                         
   4   5  27         49.31         54.39         6.86 o                         
   5   5  27         87.08        110.88         7.86 o                         
   6   5  27        169.39        179.70         8.79 o                         
   7   5  27        381.37        342.67        12.50 o                         
   8   5  27         20.63         10.24         6.63 o                         
   0   6  27       4348.20       4172.23        86.65 o                         
   1   6  27       1044.22       1036.24        17.69 o                         
   2   6  27          2.41         29.54         6.37 o                         
   3   6  27        104.60        115.28         7.25 o                         
   4   6  27       3743.44       3901.51        92.45 o                         
   5   6  27         65.74         50.63         7.08 o                         
   6   6  27        487.18        570.82        12.76 o                         
   7   6  27        218.13        206.91         7.93 o                         
   8   6  27       2163.80       1870.09        40.17 o                         
   1   7  27         80.23         94.47         6.66 o                         
   2   7  27       7388.97       7239.04       104.74 o                         
   3   7  27         84.82         87.50         7.01 o                         
   4   7  27          4.11         14.09         6.71 o                         
   5   7  27         19.22         35.98         6.75 o                         
   6   7  27       2765.14       2733.63        62.16 o                         
   7   7  27         46.22         51.15         7.24 o                         
   0   8  27       1630.08       1779.96        51.63 o                         
   1   8  27        177.67        193.17         7.71 o                         
   2   8  27        119.43        124.97         7.33 o                         
   3   8  27          5.79         19.63         6.74 o                         
   4   8  27       2638.21       2532.99        38.06 o                         
   5   8  27          2.97          7.74         6.22 o                         
   6   8  27        193.70        214.20         7.86 o                         
   7   8  27          5.39         13.11         6.73 o                         
   1   9  27         10.64          8.56         6.62 o                         
   2   9  27        259.59        253.99         8.32 o                         
   3   9  27          1.93          6.55         6.57 o                         
   4   9  27         28.10         43.08         6.71 o                         
   5   9  27         61.04         55.18         6.95 o                         
   6   9  27        163.94        164.82        10.34 o                         
   0  10  27         54.72         58.96         9.80 o                         
   1  10  27         75.47         76.49         6.97 o                         
   2  10  27          3.42          4.33         7.56 o                         
   3  10  27        319.87        309.48        12.32 o                         
   4  10  27        593.03        607.01        16.53 o                         
   5  10  27        105.00         99.57        12.82 o                         
   1  11  27        201.87        237.55         7.98 o                         
   2  11  27       1525.75       1439.64        22.80 o                         
   3  11  27          6.81         -1.47         6.57 o                         
   4  11  27          3.00          2.75         6.88 o                         
   0  12  27        379.33        337.00        15.58 o                         
   1  12  27          9.30         20.89         6.62 o                         
   2  12  27         93.70         76.13         8.29 o                         
   0   0  28         47.06         75.55        20.78 o                         
   1   0  28       4621.47       4598.45       169.65 o                         
   2   0  28        910.97       1020.00        24.85 o                         
   3   0  28       2585.48       2606.30        55.63 o                         
   4   0  28       1020.36       1064.53        25.73 o                         
   5   0  28       1582.54       1680.82        37.56 o                         
   6   0  28        398.34        438.47        14.75 o                         
   7   0  28       2504.08       2375.15       111.94 o                         
   8   0  28         15.08          9.17         9.57 o                         
   9   0  28       1010.95        828.72        23.74 o                         
   1   1  28        286.56        295.22         8.65 o                         
   2   1  28         80.87        113.75         9.34 o                         
   3   1  28       4151.77       4137.87        77.44 o                         
   4   1  28        165.54        172.89         7.77 o                         
   5   1  28       3312.51       3282.12        51.12 o                         
   6   1  28         28.57         38.12         7.25 o                         
   7   1  28        805.41        765.95        15.40 o                         
   8   1  28        144.36        113.24         8.38 o                         
   9   1  28        163.66        128.07         8.54 o                         
   0   2  28        221.19        307.25        12.22 o                         
   1   2  28        423.46        501.54        11.01 o                         
   2   2  28        264.19        287.97        10.40 o                         
   3   2  28          3.16         19.13         6.64 o                         
   4   2  28        493.68        515.00        11.12 o                         
   5   2  28          6.67          7.51         6.87 o                         
   6   2  28          1.09         -3.35         6.74 o                         
   7   2  28        430.10        413.22        11.84 o                         
   8   2  28          6.63         12.74         6.80 o                         
   9   2  28        231.66        209.42        11.96 o                         
   1   3  28       1020.78       1081.55        18.32 o                         
   2   3  28        173.62        236.40         8.34 o                         
   3   3  28       1586.54       1636.19        27.27 o                         
   4   3  28         15.23         11.57         8.99 o                         
   5   3  28        825.84        850.76        21.20 o                         
   6   3  28         16.06         26.71         6.92 o                         
   7   3  28        612.96        665.92        14.97 o                         
   8   3  28         25.42         18.76         7.07 o                         
   0   4  28        384.28        342.84        13.00 o                         
   1   4  28       2371.50       2427.55        36.84 o                         
   2   4  28         98.86        122.91         7.06 o                         
   3   4  28       1755.27       1753.06        29.72 o                         
   4   4  28         65.36         85.41         7.07 o                         
   5   4  28       1408.17       1397.77        22.50 o                         
   6   4  28         27.05         28.66         6.84 o                         
   7   4  28       1099.20       1059.30        26.10 o                         
   8   4  28         85.86         95.51         7.57 o                         
   1   5  28       3865.14       3843.39        56.61 o                         
   2   5  28          3.32         14.01         6.49 o                         
   3   5  28       3130.64       3277.41        48.64 o                         
   4   5  28          7.13          6.71         6.57 o                         
   5   5  28        389.78        377.42         9.60 o                         
   6   5  28          1.75         10.22         6.64 o                         
   7   5  28       2785.94       2524.90        39.65 o                         
   8   5  28          0.96         -7.36         7.36 o                         
   0   6  28          9.15         14.47         8.83 o                         
   1   6  28       1268.32       1306.91        21.49 o                         
   2   6  28         61.64         58.21         6.72 o                         
   3   6  28        465.78        497.89        10.93 o                         
   4   6  28         19.54         25.69         6.82 o                         
   5   6  28       1473.16       1503.58        23.99 o                         
   6   6  28        104.16         84.71         7.68 o                         
   7   6  28        220.15        204.84        11.68 o                         
   1   7  28         16.10         20.60         7.35 o                         
   2   7  28        234.20        251.35         9.35 o                         
   3   7  28         29.26         40.90         6.89 o                         
   4   7  28        114.39        114.89         7.36 o                         
   5   7  28         10.17         19.60         6.69 o                         
   6   7  28         99.41        125.30         8.66 o                         
   7   7  28        542.31        462.16        10.17 o                         
   0   8  28        551.52        558.51        16.46 o                         
   1   8  28         50.67         64.19         6.78 o                         
   2   8  28          0.89          6.65         6.61 o                         
   3   8  28         67.80        112.85         7.92 o                         
   4   8  28          6.64         16.50         6.80 o                         
   5   8  28        466.10        492.02        13.32 o                         
   6   8  28          5.49         13.76         8.67 o                         
   1   9  28       1973.60       2059.98        35.36 o                         
   2   9  28        198.48        206.68         9.83 o                         
   3   9  28         79.58         96.63         7.24 o                         
   4   9  28         56.79         68.72         6.97 o                         
   5   9  28         43.00         34.10         6.94 o                         
   6   9  28          2.01         -5.66         9.80 o                         
   0  10  28        186.60        178.91        11.11 o                         
   1  10  28       1008.39        974.83        16.75 o                         
   2  10  28          6.54         20.66         6.65 o                         
   3  10  28         60.91         74.96         6.87 o                         
   4  10  28         15.96         27.61         8.02 o                         
   5  10  28        546.56        395.27        31.60 o                         
   1  11  28        977.38        944.46        16.14 o                         
   2  11  28         11.14          3.14         6.64 o                         
   3  11  28        172.67        160.71         7.26 o                         
   1   1  29        788.71        880.15        15.68 o                         
   2   1  29        720.09        844.03        17.26 o                         
   3   1  29         51.44         65.85         6.83 o                         
   4   1  29         99.75        143.19         7.54 o                         
   5   1  29          2.24         -6.47         6.47 o                         
   6   1  29        560.38        555.21        11.55 o                         
   7   1  29        372.30        361.19        15.70 o                         
   8   1  29         18.32         19.27         6.51 o                         
   0   2  29       4884.38       5159.06       115.54 o                         
   1   2  29        140.27        163.69         7.64 o                         
   2   2  29        123.38        187.80         8.75 o                         
   3   2  29          0.48         23.03         6.60 o                         
   4   2  29       2582.22       2641.05        39.75 o                         
   5   2  29        620.15        626.09        14.59 o                         
   6   2  29        560.91        569.67        14.61 o                         
   7   2  29         32.30         38.40         7.25 o                         
   8   2  29       2022.18       1712.51        26.54 o                         
   1   3  29        373.66        414.65         9.95 o                         
   2   3  29       5769.90       5959.78       111.64 o                         
   3   3  29        241.54        291.17         8.64 o                         
   4   3  29          4.06         12.19         6.51 o                         
   5   3  29        478.88        489.71        10.94 o                         
   6   3  29       2568.31       2319.64        35.12 o                         
   7   3  29         85.75         88.62         8.53 o                         
   8   3  29        226.57        206.73         9.44 o                         
   0   4  29       2130.82       2176.36        62.85 o                         
   1   4  29         22.02         27.37         6.72 o                         
   2   4  29       1410.69       1536.58        24.39 o                         
   3   4  29        119.26        146.46         7.58 o                         
   4   4  29        821.99        816.39        14.79 o                         
   5   4  29        404.46        408.39        12.75 o                         
   6   4  29        379.08        362.64         9.62 o                         
   7   4  29         81.89         81.04         8.16 o                         
   8   4  29        218.48        174.85         8.04 o                         
   1   5  29         15.25         23.27         6.56 o                         
   2   5  29         64.74         62.60         6.88 o                         
   3   5  29          6.25         16.91         6.37 o                         
   4   5  29          5.22         15.30         6.73 o                         
   5   5  29         81.37        105.76         7.27 o                         
   6   5  29        470.70        489.88        17.16 o                         
   7   5  29        209.20        169.25        11.67 o                         
   0   6  29       2797.17       2873.63        94.88 o                         
   1   6  29          4.11          2.17         6.52 o                         
   2   6  29         79.15        139.51         8.33 o                         
   3   6  29         25.76         31.37         6.46 o                         
   4   6  29       1923.92       1989.35        30.74 o                         
   5   6  29          5.08         13.12         7.45 o                         
   6   6  29        118.53        125.35        11.10 o                         
   7   6  29        365.83        340.29        16.02 o                         
   1   7  29        286.52        273.76         8.61 o                         
   2   7  29       2857.42       2865.40        47.67 o                         
   3   7  29        834.18        836.59        14.99 o                         
   4   7  29        170.08        174.40         8.59 o                         
   5   7  29         12.84         16.27         6.79 o                         
   6   7  29       3477.36       3162.63        52.58 o                         
   7   7  29         27.46          2.20        16.23 o                         
   0   8  29       6204.88       5959.00       133.86 o                         
   1   8  29         41.53         47.16         7.69 o                         
   2   8  29        297.66        330.93         8.92 o                         
   3   8  29          8.06          7.42         6.73 o                         
   4   8  29       3072.35       2901.02        43.25 o                         
   5   8  29         20.57         29.26         6.95 o                         
   6   8  29        188.06        162.72         7.23 o                         
   1   9  29        175.80        185.37         7.76 o                         
   2   9  29        591.79        532.36        12.18 o                         
   3   9  29         28.79         12.96         9.73 o                         
   4   9  29         98.16        104.32         7.02 o                         
   5   9  29          9.46          8.26         6.91 o                         
   0  10  29        239.65        268.38        16.51 o                         
   1  10  29        789.21        837.28        14.87 o                         
   2  10  29          3.42         11.87         6.54 o                         
   3  10  29          9.45          5.55         6.46 o                         
   4  10  29       1282.43       1236.39        19.82 o                         
   1  11  29         34.84         34.90         6.57 o                         
   2  11  29        613.28        620.76        11.91 o                         
   0   0  30       2221.17       2419.71       199.61 o                         
   1   0  30       4205.66       4483.88       119.64 o                         
   2   0  30         13.23         30.59         9.44 o                         
   3   0  30       2265.43       2300.72        87.95 o                         
   4   0  30        710.22        817.00        21.89 o                         
   5   0  30       6994.27       6786.89       139.09 o                         
   6   0  30        460.47        385.65        13.67 o                         
   7   0  30       2373.19       2089.82        45.00 o                         
   8   0  30        108.72         89.63         9.94 o                         
   1   1  30       2943.21       3116.01        68.81 o                         
   2   1  30          0.76          8.25         6.52 o                         
   3   1  30       2191.55       2343.22        35.59 o                         
   4   1  30         55.23         66.09         7.06 o                         
   5   1  30       1478.45       1421.28        22.80 o                         
   6   1  30          0.45         12.26         7.59 o                         
   7   1  30        956.96        904.62        15.83 o                         
   8   1  30         21.95         18.96         7.22 o                         
   0   2  30          1.66         18.91         8.93 o                         
   1   2  30         17.70         15.17         6.53 o                         
   2   2  30        270.28        301.70        12.70 o                         
   3   2  30        182.06        204.42        10.98 o                         
   4   2  30         41.63         56.35         6.65 o                         
   5   2  30         10.75         15.84         6.92 o                         
   6   2  30        757.98        751.50        13.92 o                         
   7   2  30         50.99         52.44         7.30 o                         
   8   2  30        215.29        158.71         7.93 o                         
   1   3  30       2418.47       2405.94        36.48 o                         
   2   3  30          1.53          0.48         9.33 o                         
   3   3  30        609.11        695.68        13.30 o                         
   4   3  30         53.87         62.17         7.58 o                         
   5   3  30        320.54        329.52        14.39 o                         
   6   3  30        355.40        341.12        11.76 o                         
   7   3  30        966.24        920.74        27.61 o                         
   8   3  30          0.64         14.44         6.95 o                         
   0   4  30         38.56         76.50        14.50 o                         
   1   4  30       3245.43       3331.41        49.54 o                         
   2   4  30         11.04         22.42         7.30 o                         
   3   4  30       1674.05       1661.16        43.19 o                         
   4   4  30        284.96        321.14        17.26 o                         
   5   4  30       1169.41       1201.65        19.80 o                         
   6   4  30        206.09        200.55        12.67 o                         
   7   4  30        766.98        687.59        15.20 o                         
   1   5  30       1871.60       1933.32        31.91 o                         
   2   5  30        195.23        224.58         8.49 o                         
   3   5  30       1132.23       1254.30        20.59 o                         
   4   5  30          1.60          9.94         6.60 o                         
   5   5  30       1167.24       1057.01        23.17 o                         
   6   5  30         19.19         17.47         6.74 o                         
   7   5  30       1572.65       1386.32        30.08 o                         
   0   6  30        179.90        213.11        11.38 o                         
   1   6  30       1113.29       1125.98        26.09 o                         
   2   6  30          4.44         27.38         6.77 o                         
   3   6  30        690.50        739.33        16.12 o                         
   4   6  30         82.61         96.76         7.18 o                         
   5   6  30        244.80        275.73         8.45 o                         
   6   6  30        407.27        411.09        15.44 o                         
   7   6  30        136.66        104.00         8.20 o                         
   1   7  30         64.51        103.05         7.06 o                         
   2   7  30        180.64        219.72         8.21 o                         
   3   7  30          4.21         16.32         6.73 o                         
   4   7  30         90.24        123.89         7.28 o                         
   5   7  30          9.43          5.09         6.68 o                         
   6   7  30        330.95        301.58        13.44 o                         
   0   8  30        170.78        191.13        11.07 o                         
   1   8  30       1553.72       1647.85        25.84 o                         
   2   8  30        115.05        102.72         6.99 o                         
   3   8  30        258.93        285.34         9.53 o                         
   4   8  30         98.12        111.54         7.17 o                         
   5   8  30         17.84         13.43         6.25 o                         
   1   9  30        417.59        436.08        10.73 o                         
   2   9  30         58.40         46.48         7.67 o                         
   3   9  30       1500.66       1466.06        23.08 o                         
   4   9  30        170.19        143.51         7.10 o                         
   0  10  30         31.63         52.82         9.68 o                         
   1  10  30        845.05        804.05        14.42 o                         
   2  10  30          3.65          6.26         6.36 o                         
   3  10  30       1016.73        900.04        15.33 o                         
   1   1  31        176.93        200.49         7.77 o                         
   2   1  31       3131.24       3281.88        48.80 o                         
   3   1  31        335.68        351.75         9.22 o                         
   4   1  31          0.40          3.37         7.71 o                         
   5   1  31         30.80         33.96         6.81 o                         
   6   1  31       1280.10       1246.29        20.41 o                         
   7   1  31         17.33         17.68         6.52 o                         
   8   1  31         16.05         18.35         8.74 o                         
   0   2  31       2770.51       2894.58        82.47 o                         
   1   2  31         57.96         76.63         7.00 o                         
   2   2  31        424.73        440.77        12.80 o                         
   3   2  31         32.34         70.38         6.89 o                         
   4   2  31       7259.42       7039.51       106.86 o                         
   5   2  31        286.11        301.24         8.84 o                         
   6   2  31         55.63         85.01         6.89 o                         
   7   2  31         42.81         45.18         6.51 o                         
   1   3  31        230.86        258.49         8.15 o                         
   2   3  31       3938.63       3938.64        58.06 o                         
   3   3  31        105.15        127.02         7.18 o                         
   4   3  31        208.77        261.76         8.39 o                         
   5   3  31         38.74         37.32         6.82 o                         
   6   3  31       1187.71       1083.57        18.17 o                         
   7   3  31          5.79          6.82         6.84 o                         
   0   4  31         97.88        126.18        11.64 o                         
   1   4  31          1.25          7.14         6.82 o                         
   2   4  31        107.30        125.53         7.91 o                         
   3   4  31          3.36          7.78         6.62 o                         
   4   4  31        189.14        170.10         8.98 o                         
   5   4  31         40.08         31.44         6.86 o                         
   6   4  31          3.63         -3.82         6.54 o                         
   7   4  31         64.87         57.40         9.64 o                         
   1   5  31          3.26         -0.39         6.52 o                         
   2   5  31        479.68        525.88        16.27 o                         
   3   5  31        183.30        183.52         9.79 o                         
   4   5  31         27.34         25.27         6.69 o                         
   5   5  31        124.79        143.91         7.98 o                         
   6   5  31         20.69         24.16         6.53 o                         
   7   5  31         20.02         22.39         7.35 o                         
   0   6  31        718.43        739.23        19.30 o                         
   1   6  31         44.97         64.10         6.77 o                         
   2   6  31         39.39         76.81        11.06 o                         
   3   6  31          2.26         10.50         6.25 o                         
   4   6  31       1059.52       1034.47        17.46 o                         
   5   6  31        751.68        732.22        15.23 o                         
   6   6  31        264.80        234.20        13.20 o                         
   1   7  31        299.21        367.45         9.46 o                         
   2   7  31       2743.42       2626.98        39.48 o                         
   3   7  31          0.46         -0.05         6.65 o                         
   4   7  31          5.24         21.75         6.59 o                         
   5   7  31         18.37         20.74         6.35 o                         
   6   7  31        527.79        431.20        21.51 o                         
   0   8  31       1472.80       1521.55        34.03 o                         
   1   8  31        217.62        219.58         7.99 o                         
   2   8  31        128.33        144.15         7.33 o                         
   3   8  31         59.40         68.24         6.74 o                         
   4   8  31        898.54        842.47        14.68 o                         
   5   8  31         24.95         23.80         6.34 o                         
   1   9  31         10.05          5.24         6.59 o                         
   2   9  31         51.04         57.47         7.02 o                         
   3   9  31         14.87          9.93         6.49 o                         
   4   9  31         45.30         32.55         6.68 o                         
   0  10  31        348.48        314.28        12.06 o                         
   1  10  31          2.97          7.42         6.20 o                         
   2  10  31        225.09        244.93         7.90 o                         
   0   0  32         96.12        113.58        14.00 o                         
   1   0  32       4585.75       4808.98        99.54 o                         
   2   0  32         49.47         71.45         9.48 o                         
   3   0  32       2173.04       2305.26        74.70 o                         
   4   0  32        788.23        811.92        25.91 o                         
   5   0  32       1694.71       1652.25        41.20 o                         
   6   0  32        699.53        752.35        38.15 o                         
   7   0  32         24.84         19.76         8.90 o                         
   1   1  32       2193.61       2311.45        35.15 o                         
   2   1  32        521.21        524.68        15.54 o                         
   3   1  32       1724.66       1817.69        30.52 o                         
   4   1  32        102.64        104.73         8.05 o                         
   5   1  32        203.81        205.80         8.08 o                         
   6   1  32         12.60         16.78         6.70 o                         
   7   1  32        507.97        448.91        12.54 o                         
   0   2  32        530.51        561.18        25.35 o                         
   1   2  32        240.70        291.40         8.58 o                         
   2   2  32          5.72         16.19         6.67 o                         
   3   2  32          8.55         14.65         6.54 o                         
   4   2  32        497.92        570.21        15.31 o                         
   5   2  32        126.19        147.03         7.49 o                         
   6   2  32        517.97        466.22        10.45 o                         
   7   2  32         46.05         41.27         6.15 o                         
   1   3  32         59.24         93.32         6.70 o                         
   2   3  32        518.69        567.23        11.74 o                         
   3   3  32        749.69        846.21        22.51 o                         
   4   3  32         11.30         16.59         6.49 o                         
   5   3  32        746.60        718.73        13.49 o                         
   6   3  32         49.33         57.03         6.58 o                         
   7   3  32        252.22        204.18        11.33 o                         
   0   4  32       2330.51       2638.65        65.34 o                         
   1   4  32       2552.50       2658.28        39.98 o                         
   2   4  32         86.30         92.19         7.40 o                         
   3   4  32       1685.56       1698.08        29.56 o                         
   4   4  32          4.19         18.17         7.86 o                         
   5   4  32       1258.69       1288.89        21.00 o                         
   6   4  32        182.92        160.93         7.26 o                         
   7   4  32        409.15        337.71        13.49 o                         
   1   5  32       3384.31       3452.42        55.09 o                         
   2   5  32        816.52        893.65        19.45 o                         
   3   5  32       1832.87       1918.80        43.20 o                         
   4   5  32         53.81         49.45         6.78 o                         
   5   5  32        544.30        505.42        13.48 o                         
   6   5  32          2.32          2.97         6.32 o                         
   0   6  32        110.44        136.20        10.29 o                         
   1   6  32       1135.93       1107.15        18.47 o                         
   2   6  32         49.54         61.50         7.01 o                         
   3   6  32        317.07        319.51         8.99 o                         
   4   6  32         99.32        123.97         7.13 o                         
   5   6  32       1025.09        934.34        16.49 o                         
   6   6  32         27.50         13.60         6.53 o                         
   1   7  32        110.11        100.87         6.97 o                         
   2   7  32        485.68        483.12        10.60 o                         
   3   7  32         41.28         47.44        10.10 o                         
   4   7  32          4.66          3.52         6.33 o                         
   5   7  32         51.26         58.37         8.02 o                         
   0   8  32         24.92         42.35        10.47 o                         
   1   8  32        503.56        583.51        12.30 o                         
   2   8  32          0.31         -6.36         6.36 o                         
   3   8  32        208.51        219.69         9.48 o                         
   4   8  32          7.84         -2.83         6.23 o                         
   1   9  32       1041.34       1016.64        17.12 o                         
   2   9  32        379.48        388.94         9.25 o                         
   3   9  32        681.27        667.70        14.96 o                         
   0  10  32        239.02        102.76        19.45 o                         
   1   1  33          5.95         18.26         6.36 o                         
   2   1  33       2243.16       2338.15        39.88 o                         
   3   1  33          3.21         11.82         6.48 o                         
   4   1  33        288.01        327.22         9.02 o                         
   5   1  33          8.53         15.26         6.61 o                         
   6   1  33       1645.91       1476.81        23.27 o                         
   7   1  33        112.68        104.00         6.68 o                         
   0   2  33       4074.14       4334.10       136.95 o                         
   1   2  33        252.22        331.14         9.85 o                         
   2   2  33         42.55         60.58         6.48 o                         
   3   2  33        434.95        480.34        11.65 o                         
   4   2  33       3459.77       3552.81        74.07 o                         
   5   2  33         15.97        170.26        58.54 o                         
   6   2  33        209.76        227.71         7.86 o                         
   7   2  33         32.33         38.31        14.85 o                         
   1   3  33        117.93        125.63         6.96 o                         
   2   3  33       1123.23       1179.30        19.59 o                         
   3   3  33          6.04         12.23         6.64 o                         
   4   3  33          1.43         23.83         6.51 o                         
   5   3  33         14.20         17.78         6.39 o                         
   6   3  33       2010.93       1721.63        26.48 o                         
   0   4  33        119.09        160.82        10.67 o                         
   1   4  33         79.06         96.25         6.76 o                         
   2   4  33        172.28        237.66         8.30 o                         
   3   4  33        192.04        242.40         9.35 o                         
   4   4  33       1649.15       1524.92        24.10 o                         
   5   4  33        172.69        166.71        10.44 o                         
   6   4  33          4.75          0.24         6.01 o                         
   1   5  33        284.54        363.27         9.40 o                         
   2   5  33        171.27        232.37         7.96 o                         
   3   5  33         46.90         57.06         6.64 o                         
   4   5  33        139.27        151.69         7.12 o                         
   5   5  33          5.35          5.46         6.23 o                         
   6   5  33         76.90         56.13         7.11 o                         
   0   6  33       3984.03       3976.19        82.55 o                         
   1   6  33          3.59         14.20         6.32 o                         
   2   6  33         29.52         50.51         6.77 o                         
   3   6  33        618.33        652.11        12.54 o                         
   4   6  33       1023.50        991.77        18.01 o                         
   5   6  33          5.56          0.05         6.00 o                         
   1   7  33         14.93         16.31         6.50 o                         
   2   7  33       2707.59       2779.65        41.48 o                         
   3   7  33        451.22        458.97        10.12 o                         
   4   7  33          8.43          6.96         6.20 o                         
   0   8  33        488.66        570.82        16.10 o                         
   1   8  33         16.84          8.36         6.25 o                         
   2   8  33         16.24         25.01         6.40 o                         
   3   8  33         51.80         52.46         6.38 o                         
   1   9  33         86.30        103.34         6.50 o                         
   2   9  33        161.91         85.70        19.15 o                         
   0   0  34        347.70        351.31        17.95 o                         
   1   0  34        665.09        765.84        20.23 o                         
   2   0  34        416.05        447.04        14.44 o                         
   3   0  34        624.00        637.54        17.50 o                         
   4   0  34        839.93        854.18        21.69 o                         
   5   0  34         57.16         80.92         9.72 o                         
   6   0  34         10.16          1.32         8.81 o                         
   1   1  34        221.69        292.06         8.59 o                         
   2   1  34        183.92        196.75         8.11 o                         
   3   1  34        621.11        683.62        17.90 o                         
   4   1  34         65.25         93.49         7.13 o                         
   5   1  34        445.84        431.47        14.21 o                         
   6   1  34        148.20        146.51         7.03 o                         
   0   2  34          2.23         16.93         9.10 o                         
   1   2  34        348.73        427.19         9.96 o                         
   2   2  34          0.09         12.30         6.40 o                         
   3   2  34        473.66        491.97        10.72 o                         
   4   2  34         27.42        254.85       105.28 o                         
   5   2  34         19.06         23.97         6.32 o                         
   6   2  34         85.34         80.83         6.35 o                         
   1   3  34        355.84        402.74        13.16 o                         
   2   3  34          0.29          5.12         6.42 o                         
   3   3  34        436.45        504.62        10.89 o                         
   4   3  34          7.22         -0.98         6.51 o                         
   5   3  34        186.70        198.41         7.49 o                         
   6   3  34         64.30         61.52         6.08 o                         
   0   4  34        158.80        216.62        11.27 o                         
   1   4  34        900.86        982.29        16.76 o                         
   2   4  34        170.65        188.67         7.52 o                         
   3   4  34        546.90        662.20        19.30 o                         
   4   4  34         15.48         16.67         6.64 o                         
   5   4  34       1559.90       1460.25        23.33 o                         
   1   5  34        537.79        590.71        11.72 o                         
   2   5  34          8.56          5.37         6.41 o                         
   3   5  34       2245.52       2167.30        42.58 o                         
   4   5  34         48.77         33.01         6.17 o                         
   5   5  34        580.43        526.71        11.10 o                         
   0   6  34        118.30        144.51        12.52 o                         
   1   6  34        651.21        637.40        12.23 o                         
   2   6  34         21.20         28.85         7.00 o                         
   3   6  34        265.75        259.23         8.09 o                         
   4   6  34         10.69          1.38         5.84 o                         
   1   7  34         53.31         71.98         6.45 o                         
   2   7  34         22.69         32.13         6.33 o                         
   3   7  34         10.12         12.07         6.03 o                         
   0   8  34        222.36        206.34        10.18 o                         
   1   8  34         21.95         26.57         6.23 o                         
   2   8  34         93.91        101.05         6.42 o                         
   1   1  35        197.60        217.61        13.56 o                         
   2   1  35       1195.67       1294.73        24.94 o                         
   3   1  35         28.02         40.51         6.57 o                         
   4   1  35          3.96          9.88         6.49 o                         
   5   1  35         43.61         52.79         7.25 o                         
   6   1  35        442.48        352.43        17.57 o                         
   0   2  35       3440.99       3669.24        84.98 o                         
   1   2  35        639.37        675.94        12.80 o                         
   2   2  35        649.06        736.87        15.54 o                         
   3   2  35         10.84         90.41        40.85 o                         
   4   2  35       1741.81       1658.53        25.86 o                         
   5   2  35         19.69         52.99        12.88 o                         
   1   3  35         80.05         66.63         6.61 o                         
   2   3  35       3382.67       3584.36        54.00 o                         
   3   3  35          2.90          4.37        10.04 o                         
   4   3  35         33.30         50.46         7.53 o                         
   5   3  35        122.72        119.01        10.58 o                         
   0   4  35        923.84       1028.96        24.72 o                         
   1   4  35        226.91        238.93         9.75 o                         
   2   4  35        165.21        178.73         7.41 o                         
   3   4  35        172.06        184.81         7.36 o                         
   4   4  35        710.85        684.03        12.72 o                         
   5   4  35          8.22         20.11         6.13 o                         
   1   5  35         44.77         62.82         7.07 o                         
   2   5  35         69.63        230.22        56.69 o                         
   3   5  35          6.48         31.07        13.60 o                         
   4   5  35         37.83         40.68         5.93 o                         
   0   6  35       1726.40       1796.78        39.09 o                         
   1   6  35        122.80        116.87         6.82 o                         
   2   6  35         12.41         20.06         6.68 o                         
   3   6  35          0.40          7.75         6.21 o                         
   4   6  35       1775.40       1578.12        78.42 o                         
   1   7  35          1.06          1.41         6.02 o                         
   2   7  35       2068.03       1842.34        28.02 o                         
   0   0  36         18.47         40.29        15.92 o                         
   1   0  36       3364.27       3413.40        71.33 o                         
   2   0  36         11.48         18.81         8.90 o                         
   3   0  36        330.52        331.53        23.50 o                         
   4   0  36         80.41         50.57         9.10 o                         
   5   0  36       1234.28       1168.79        26.67 o                         
   1   1  36       2428.80       2449.41        36.98 o                         
   2   1  36         75.40         86.16         6.70 o                         
   3   1  36        516.69        559.36        11.34 o                         
   4   1  36          0.77          8.71         6.18 o                         
   5   1  36        303.27        239.85        10.54 o                         
   0   2  36        698.37        851.51        46.97 o                         
   1   2  36        391.10        430.35         9.90 o                         
   2   2  36         13.84         19.00         6.29 o                         
   3   2  36          1.54          9.90         6.29 o                         
   4   2  36        580.34        576.46        13.41 o                         
   5   2  36        482.35        410.60        16.31 o                         
   1   3  36         15.95         29.10         7.36 o                         
   2   3  36         85.41         85.20         6.64 o                         
   3   3  36          8.62         10.34         5.97 o                         
   4   3  36          1.19         -5.96         5.96 o                         
   0   4  36        649.50        696.83        28.00 o                         
   1   4  36       1009.29       1033.81        17.25 o                         
   2   4  36          8.67         25.08         6.22 o                         
   3   4  36        940.55        937.23        15.88 o                         
   4   4  36         79.15         86.34         6.36 o                         
   1   5  36        912.96        952.79        16.12 o                         
   2   5  36         96.39         83.90         6.55 o                         
   3   5  36        535.48        563.97        11.10 o                         
   0   6  36        268.08        290.79        11.41 o                         
   1   6  36        363.01        384.29         8.98 o                         
   2   6  36        196.78        154.41         6.88 o                         
   1   1  37         57.89         56.89         6.42 o                         
   2   1  37       1330.40       1374.70        21.91 o                         
   3   1  37         10.84         18.46         8.47 o                         
   4   1  37         77.48         91.90         6.68 o                         
   0   2  37       3814.93       3761.76        96.31 o                         
   1   2  37        105.31        119.16         6.86 o                         
   2   2  37        119.48        149.57         6.86 o                         
   3   2  37          3.66         12.57         6.05 o                         
   4   2  37       1826.39       1638.80        33.81 o                         
   1   3  37        126.01        149.11         7.04 o                         
   2   3  37       2345.88       2377.10        35.60 o                         
   3   3  37         80.21         84.74         6.29 o                         
   4   3  37         17.43          8.05         7.02 o                         
   0   4  37        258.93        244.97        10.82 o                         
   1   4  37         16.57         21.68         6.11 o                         
   2   4  37        239.24        262.14         7.82 o                         
   3   4  37          3.90         11.26         7.03 o                         
   1   5  37          2.26         10.40         5.87 o                         
   2   5  37        262.20        294.16        10.44 o                         
   0   6  37        582.16        546.55        50.93 o                         
   0   0  38        469.38        466.89        19.92 o                         
   1   0  38        814.50        878.53        21.50 o                         
   2   0  38        377.95        424.93        13.23 o                         
   3   0  38       1508.13       1364.97        54.24 o                         
   1   1  38        878.31        900.55        15.26 o                         
   2   1  38        469.71        457.11         9.74 o                         
   3   1  38       1207.13       1146.71        21.30 o                         
   0   2  38         51.85         53.20         8.81 o                         
   1   2  38         55.44         65.99         6.10 o                         
   2   2  38         40.51         48.52         6.00 o                         
   3   2  38         36.75         21.82         5.74 o                         
   1   3  38         67.37         86.31         6.33 o                         
   2   3  38        593.59        595.86        13.02 o                         
   0   4  38        117.16        119.84         8.97 o                         
   1   4  38        136.77        135.79         6.36 o                         
   2   4  38         19.89         20.23         7.36 o                         
   1   1  39          8.26         14.31         5.71 o                         
   2   1  39        305.51        277.81         8.92 o                         
   0   2  39        948.68        897.71        21.31 o                         
   1   2  39         31.59         30.63         5.96 o                         
                                                                                
